# Supplementary material for: MutRank: an R shiny web-application for exploratory targeted mutual rank-based coexpression analyses integrated with user-provided supporting information
Source: PeerJ. 2020 Nov 9;8:e10264. doi: 10.7717/peerj.10264 (PMC7659623; doi:10.7717/peerj.10264)
Supplement: Supplemental Information 3 [file peerj-08-10264-s003.zip]

Archive with 2 entries (2 files):
- table1.tsv
- __MACOSX/._table1.tsv
