# Supplementary material for: MutRank: an R shiny web-application for exploratory targeted mutual rank-based coexpression analyses integrated with user-provided supporting information
Source: PeerJ. 2020 Nov 9;8:e10264. doi: 10.7717/peerj.10264 (PMC7659623; doi:10.7717/peerj.10264)
Supplement: Supplemental Information 3 [file peerj-08-10264-s003.zip › table1.tsv]

Supplementary Table 1 - Example expression data
Citation:	Stelpflug, Scott C., Rajandeep S. Sekhon, Brieanne Vaillancourt, Candice N. Hirsch, C. Robin Buell, Natalia de Leon, and Shawn M. Kaeppler. 2016. �An Expanded Maize Gene Expression Atlas Based on RNA Sequencing and Its Use to Explore Root Development.� The Plant Genome 9(1):plantgenome2015.04.0025.
DOI:	doi: 10.3835/plantgenome2015.04.0025
Link:	https://acsess.onlinelibrary.wiley.com/doi/full/10.3835/plantgenome2015.04.0025
File:	Supplemental File 4
genes	Primary_Root_3DAS_R1	Primary_Root_3DAS_R2	Primary_Root_3DAS_R3	Root_MZ_and_DZ_3DAS_R1	Root_MZ_and_EZ_3DAS_R2	Root_MZ_and_EZ_3DAS_R3	Root_DZ_3DAS_R1	Root_DZ_3DAS_R2	Root_DZ_3DAS_R3	Root_CP_3DAS_R1	Root_CP_3DAS_R2	Root_CP_3DAS_R3	Root_Stele_3DAS_R1	Root_Stele_3DAS_R2	Root_Stele_3DAS_R3	Primary_Root_GH_6DAS_R1	Primary_Root_GH_6DAS_R2	Primary_Root_GH_6DAS_R3	Root_System_7DAS_R1	Root_System_7DAS_R2	Root_System_7DAS_R3	Primary_Root_7DAS_R1	Primary_Root_7DAS_R2	Primary_Root_7DAS_R3	Seminal_Roots_7DAS_R1	Seminal_Roots_7DAS_R3	Primary_Root_Z1_7DAS_R1	Primary_Root_Z1_7DAS_R2	Primary_Root_Z1_7DAS_R3	Primary_Root_Z2_7DAS_R1	Primary_Root_Z2_7DAS_R2	Primary_Root_Z2_7DAS_R3	Primary_Root_Z3_7DAS_R1	Primary_Root_Z3_7DAS_R2	Primary_Root_Z3_7DAS_R3	Primary_Root_Z4_7DAS_R1	Primary_Root_Z4_7DAS_R2	Primary_Root_Z4_7DAS_R3	Primary_Root_V1_R1	Primary_Root_V1_R2	Primary_Root_V1_R3	Crown_Roots_Nodes1-3_V7_R1	Crown_Roots_Nodes1-3_V7_R3	Crown_Roots_Node4_V7_R1	Crown_Roots_Node4_V7_R2	Crown_Roots_Node4_V7_R3	Crown_Roots_Node5_V7_R1	Crown_Roots_Node5_V7_R2	Crown_Roots_Node5_V13_R1
GRMZM2G059865	185.37	185.29	197.8	410.93	417.16	389.71	134.9	125.35	126.06	115.58	78.37	102.07	154.67	137.42	135.69	277.09	228.89	226.67	186.3	170.05	146.65	133.14	137.09	135.97	203.26	198.03	408.66	508.53	462.89	187.45	229.94	177.29	175.4	144.48	145.4	31.44	35.22	37.66	227.75	308.58	292.36	78.05	105.41	110.38	122.25	106.84	158.41	144.3	117.42
GRMZM5G888250	0	0	0	0	8.29	0	0	0	0	0	0	0	0	0	0	0	15.38	0	8.71	10.66	0	5.31	5.64	6.27	0	0	8.83	12.57	10.81	6.64	14.08	5.99	8.89	11.98	6.3	0	0	0	16.14	23.55	22.09	0	0	6.33	3.98	8.21	9.51	13.86	0
GRMZM2G093344	30.45	28.38	31.89	39.51	61.06	61.37	20.72	35.43	26.41	23.9	26.65	27.68	32.64	32.64	29.62	21.25	15.94	32.25	25.45	26.46	32.79	34.01	33.85	28.28	30.38	34.2	42.77	43.02	45.92	30.14	28.46	31.84	34.85	39.93	37.5	36.4	29.41	24.88	24.77	49.38	34.3	31.26	30.15	39.81	44.97	43.85	39.09	24.51	46.15
GRMZM2G093399	0	0	0	0	0	0	0	0	0	0	0	0	0	0	0	31.75	61.21	42.94	0	0	0	0	0	0	0	0	0	0	0	0	0	0	0	0	0	0	0	0	0	0	0	0	0	0	0	0	0	0	0
GRMZM5G809743	114.6	109.18	114.64	127	176.01	84.34	39.18	81.9	87.04	121	108.84	135.37	158.55	142.64	149.89	68.77	45.58	44.81	113.31	62.12	121.32	113.38	111.31	82.34	86.77	98.58	174.4	145.84	197.87	118.51	79.75	116.71	177.53	90.43	134.06	151.1	145.26	145.49	132.98	159.89	154.95	132.59	125.79	141.27	121.79	109.64	171.96	81.87	157.58
GRMZM5G833153	86.01	74.34	99.72	71.25	110.4	97.19	28.97	75.02	79.32	76.12	85.53	77.19	81.4	102.38	119.62	68.24	33.08	35.84	93.8	51.41	84.34	71.49	82.57	94.13	70.72	87.71	85.97	100.29	104.74	72.55	87.85	54.08	81.25	55.05	75.51	107.93	91.38	102.34	56.89	103.39	119.32	101.31	118.79	75.96	143.17	88.58	105.36	65	125.05
GRMZM2G306216	0	0	0	0	0	0	0	0	0	0	0	0	0	0	0	4.37	14.67	0	0	0	0	0	0	0	0	0	0	0	0	0	0	0	0	0	0	0	0	0	13.88	17.08	11.42	0	0	0	0	0	1.38	0	0
AC177838.2_FG015	14.44	7.81	15.45	15.16	10.23	23.6	3.66	0	8.91	19.28	14.1	17.92	20.36	17.22	14.01	19.02	17.62	13.34	10.67	5.19	6.8	4.78	5.54	8.33	6.94	7.74	15.61	21.34	17.29	13.52	9.89	11.51	17.34	9.65	12.06	10.01	7.87	6.34	20.83	30.8	27.39	8.9	10.37	9.92	7.71	13.16	13.79	9.83	16.88
GRMZM2G104572	0	0	0	0	0	0	0	0	0	0	0	0	0	0	0	0	0	0	0	0	0	0	0	0	0	0	0	2.73	0	0	0	0	0	0	0	0	0	0	0	0	0	0	0	0	0	0	0	0	0
GRMZM5G822187	0	0	0	0	0	0	0	0	0	0	0	0	0	0	0	0	0	0	0	0	0	0	0	0	0	0	0	0	0	0	0	0	0	0	0	0	0	0	0	0	0	0	0	0	0	0	0	0	0
GRMZM5G815900	0	0	0	0	0	0	0	0	0	0	0	0	0	0	0	0	0	0	0	0	0	0	0	0	0	0	0	0	0	0	0	0	0	0	0	0	0	0	0	0	0	0	0	0	0	0	0	0	0
GRMZM2G023794	0	0	0	0	0	0	0	0	0	0	0	0	0	0	0	1.28	1.67	0	0	0	0	0	3.58	0	0	0	0	0	0	0	0	0	0	0	0	0	0	0	0	0	0	0	0	0	0	0	0	0	0
GRMZM2G023863	19.24	22.72	22.62	46.13	48.3	42.22	19.27	16.5	16.07	12.92	10.13	16.66	21.15	17.9	22.84	40.13	28.37	27.88	20.83	22.62	18.31	20.87	17.71	15.77	25.15	20.1	46.82	55.19	54.39	23.52	27.58	25.13	18.73	18.4	15.77	5.39	4.21	4.63	33.12	38.06	37.24	12.33	15.26	12.62	13.87	13.92	24.61	20.15	11.04
GRMZM2G137648	0	0	0	0	0	0	0.04	0	0	0	0	0	0	0	0	0	0	0	0	0	0	0.01	0	0	0	0	0	0.03	0	0	0	0	0.01	0.04	0	0	0	0	0	0	0	0	0	0	0	0	0	0	0
GRMZM2G137697	0	0	0	0	0	0	0	0	0	0	0	0	0	0	0	0	0	0	0	0	0	0	0	0	0	0	0	0	0	0	0	0	0	0	0	0	0	0	0	0	0	0	0	0	0	0	0	0	0
GRMZM2G408834	0	0	0	0	0	0	0	0	0	0	0	0	0	0	0	5.76	8.93	7.45	0	0	0	0	0	0	0	0	0	0	0	0	0	0	0	0	0	0	0	0	0	0	0	0	0	0	0	0	0	0	0
GRMZM2G108663	0	0	0	0	0	0	0	0	0	0	0	0	0	0	0	0	0	0	0	0	0	0	0	0	0	0	0	0	0	0	0	0	0	0	0	0	0	0	0	0	0	0	0	0	0	0	0	0	0
AC204887.4_FG003	0	0	0	0	0	0	0	0	0	0	0	0	0	0	0	0	0	0	0	0	0	0	0	0	0	0	0	0	0	0	0	0	0	0	0	0	0	0	0	0	0	0	0	0	0	0	0	0	0
GRMZM2G471814	0	5.32	0	5.37	0	0	5.05	0	7.19	6.63	9.04	5.57	5.96	4.83	0	0	0	6.24	0	0	0	2.53	2.06	3.74	0	4.66	0	0	2.38	0	0	0	0	0	0	0	3.04	6.52	0	0	0	2.9	5.95	3.51	6.79	9.68	10.37	12.91	7.24
GRMZM2G330436	45.84	54.46	56.37	49.45	44.26	53.35	63.41	67.68	61.92	62.32	73.26	66.01	68.02	70.5	63.71	55.66	53.21	51.17	52.7	52.27	51.82	62.97	56.34	49.37	49.72	52.56	43.33	52.36	48.55	51.99	51.1	60.48	59.56	50.47	49.06	69.85	66.17	74.88	54.05	66.03	50.96	79.4	56.31	68.23	74.8	61.68	86.04	77.77	55.04
GRMZM2G032104	47.49	46.76	50.95	85.66	92.07	88.02	27.19	31.69	37.73	31.38	24.36	30.84	31.42	30.28	29.03	52.81	48.33	52.33	35.87	31.35	39.97	30.67	35.49	36.24	34.47	36.81	70.5	83.29	82.31	48.16	38.23	40.46	42.56	32.62	41.11	27.77	34.54	31.24	56.76	65.22	55.34	41.06	35.1	43.43	40.47	42.64	44.44	33.12	39.91
GRMZM2G333069	0	0	0	0	0	0	0.07	0	0	0.02	0	0	0	0.06	0	0.06	0.45	0.14	0	0.03	0.06	0.05	0.01	0.05	0	0.03	0	0	0	0	0	0	0	0	0.06	0.21	0.37	0.12	0	0	0	0	0	0	0.02	0	0	0	0
GRMZM2G399700	37.16	19.09	30.09	64.2	51.42	62.06	8.98	6.24	28.68	23.37	18.34	21.18	23.67	21.65	22.32	42.56	32.94	36	25	9.25	18.19	8.47	13.07	24.14	15.98	22.95	56.7	51.56	57.88	31.68	31.6	35.01	29.22	23.07	31.46	13.11	12.98	12.98	37.15	38.68	44.2	16.5	14.69	20.6	15.78	15.09	13.55	9.34	23.94
GRMZM2G703460	0	0	0	0	0	0	0	0	0	0	0	0	0	0	0	0	0	0	0	0	0	0	0	0	0	0	0	0	0	0	0	0	0	0	0	0	0	0	0	0	0	0	0	0	0	0	0	0	0
GRMZM2G474694	0	0	0	0	0	0	0	0	0	0	0	0	0	0	0	0	0	0	0	0	0	0	0	0	0	0	0	0	0	0	0	0	0	0	0	0	0	0	0	0	0	0	0	0	0	0	0.18	0	0
GRMZM2G172183	42.48	47.07	49.5	39.43	39.31	25.17	42.25	43.99	53.24	87.4	97.77	87.7	26.1	24.92	25.8	44.56	48.78	57.86	46.81	49.26	43.05	38.74	49	48.93	30.24	40.05	38.93	44.54	39.03	38.56	40.47	42.9	55.01	38.52	48.65	58.79	53.26	56.57	21.11	21.06	22.91	35.53	44.03	30.35	38.58	31.92	36.72	37.22	31.57
GRMZM2G073979	109.23	146.5	144.67	117.77	109.19	99.9	141.87	134.6	139.71	181.26	186.01	168.84	199.39	227.77	221.89	133.58	143.73	163.49	221.56	188.72	227.03	244.7	268	252.35	190.52	196.14	105.54	100.79	115.73	150.77	137.24	145.91	200.16	248.18	170.26	327.34	373.02	321.88	129.16	120.68	125.44	227.72	202.47	203.61	219.14	221.28	192.58	175.18	170.61
GRMZM2G374777	0	0	0	9.06	0	0	0	0	6.76	0	0	0	0	0	0	0	0	0	0	0	0	3.74	6.6	6.2	0	0	0	0	4.26	0	0	0	0	0	0	0	5.19	5.7	0	0	0	9.19	0	0	4.68	0	4.02	0	0
GRMZM2G374779	160.66	160.92	169.61	49.63	42.38	28.49	324.95	196.41	258.49	267.18	316.43	242.98	179.09	196.22	198.15	141.42	134.32	140.28	189.22	264.93	225.72	200.11	213.3	194.24	203.58	204.37	50.8	51.21	51.07	232.08	215.8	206.9	135.64	178.44	141.13	222.26	205.82	212.73	90.89	93.05	93.85	176.98	155.13	187.41	193.34	153.26	186.73	246.76	175.23
GRMZM2G374812	44.41	44.7	44.26	16.44	16.91	23.54	38.77	28	56.32	6.69	4.61	9.25	135.46	123.64	136.16	25.86	27.45	35.19	38.16	26.1	31.17	56.49	61.63	43.28	53.93	44.11	19.39	20.88	15.88	31.37	24.26	29.15	44.07	53.35	37.3	43.28	59.54	54.89	28.59	37.92	45.84	62.07	43.62	40.68	45.71	34.27	33.58	30.65	22.95
GRMZM2G052586	28.57	29.86	29.9	11.89	14.21	12.46	27.15	56.92	46.18	32.8	35.65	52.98	78.97	92.2	95.6	45.34	45.42	62.17	41.52	37.87	46.88	61.35	56.13	42.43	33.18	37.75	22.89	18.9	22.13	43.07	34.67	41.77	56.89	35.13	45.92	92.14	84.11	84.74	80.85	79.95	81.07	81.93	82.02	65.3	90.08	77.11	93.25	76.42	81.02
GRMZM2G483779	35.53	37.57	44.69	23.94	44.41	38.37	32.76	83.85	40.17	50.92	52.56	47.74	61.32	74.23	46.62	16.71	10.4	17.61	27.18	33.94	40.95	47.76	49.19	38.06	34.78	44.43	40.37	32.11	59.05	50.69	42.56	33.67	49.55	32.14	42.26	47.63	60.75	50.69	91.09	63.41	54.57	86.33	90.55	56.01	74.04	69.41	153.63	122.37	78.67
GRMZM2G002121	176.55	160.42	138.81	108.45	100.79	103.97	287.21	238.43	208.24	227.06	220.38	213.59	191.24	182.48	177.91	207.18	277	279.44	161.4	222.01	161.22	154.2	162.28	164.08	167.64	169.85	119.78	119.91	138.38	175.64	192.29	177.83	137.87	174.79	125.79	157.23	163.6	158.83	227.25	254.17	262.89	173.2	159.4	191.72	164.2	153.29	259.09	273.22	214.79
GRMZM2G026639	57.13	58.97	61.44	53.55	56.85	45.11	68.05	40.98	73.31	65.51	63.35	60.13	57.14	62.35	62.29	74.92	85.53	84.42	61.46	56.29	51.17	44.69	57.3	59.27	58.01	59.82	47.75	49.42	49.95	64.38	62.79	60.11	44.13	48.95	44.77	40.47	41.6	43.88	66.26	73.95	75.21	51.47	45.97	55.51	52.44	51.68	49.94	58.49	59.04
GRMZM2G058632	0	0	0	0	0	0	0	0	0	0	0	0	0	0	0	0	0	0	0	0	0	0	0	0	0	0	0	0	0	0	0	0	0	0	0	0	0	0	0	0	0	0	0	0	0	0	0	0	0
GRMZM2G367714	0	0	0	1.16	0	0	0	0	0	0	0	0	0	0	0	0	0	0	0	0	0.84	0	0	0	0	0	0	0	0	0	0	0	0	0	0	0	0	0	0	0	0	0	0	0	0	0	0	0	0
GRMZM2G097229	578.1	624.38	619.61	1117.15	1348.66	1204.82	142.64	126.64	143.02	200.8	114.24	190.84	70.81	105.46	128.42	597.24	409.63	415.33	248.92	361.5	209.56	139.27	155.22	149.3	340.52	293.37	821.58	1210.65	1067.12	36.03	62.2	34.05	165.89	195.56	165.34	30.32	43.04	51.78	269.09	110.74	52.59	84.64	211.73	63.99	135.21	106.54	202.44	216	95.2
GRMZM2G474194	46.98	49.03	57.85	50.87	50.3	43.52	163.71	151.25	125.5	68.92	59.01	58.79	13.44	12.99	22.62	59.9	84.62	66	319.28	378.04	157.83	495.73	495.22	482.18	362.76	346.52	116.55	150.31	95.4	286.09	425.32	260.47	198.84	303.61	150.17	85.04	57.58	53.3	153.79	270.66	197.6	257.6	376.91	317.87	425.91	459.11	379.48	397.39	217.59
GRMZM2G703462	0	0	0	0	0	0	0	0	0	0	0	0	0	0	0	0	0	0	0	0	0	0	0	0	0	0	0	0	0	0	0	0	0	0	0	0	0	0	0	0	0	0	0	0	0	0	0	0	0
GRMZM2G161483	25.98	6.91	21.54	51.48	60.62	52.54	0	0	0	0	0	5.65	0	3.76	0	20.67	12.65	11.03	4.1	2.78	3.73	5.12	4.45	4.6	0	4.37	23.59	36.96	44.21	0	0	0	0	0	0	0	0	0	0	0	0	5.77	15.62	6.62	10.83	10.22	10.97	17.31	20.48
GRMZM2G161540	3.14	3.53	7.37	4.74	8.82	4.82	3.32	8.46	2.41	1.62	0	0	3.32	1.96	2.8	4.41	4.07	5.5	1.91	5.91	1.32	3.81	2.86	2.82	6.11	3.17	3.83	7.96	4.05	1.69	8.31	1.38	2.41	2.99	1.55	1.07	1.58	1.87	2.56	2.28	0.12	3.32	5.72	6.45	6.68	4.91	6.44	6.49	1.83
AC193500.3_FG003	20.11	14.63	14.45	35.73	30.7	35.28	16.54	50.74	15.47	4.15	0	0	7.32	9.31	14.71	27.61	17.01	29.5	12.83	16.45	12.18	25.24	15.81	14.07	25.86	22.22	21.33	36.43	30.3	11.84	45.37	34.86	6.27	19.9	7.27	2.54	3.7	9.56	7.01	8.47	11.76	33.58	35.98	29.45	56.76	20.83	37.69	37.76	23.34
GRMZM2G161560	342.25	354.23	388.75	580.67	686.12	590.82	321.54	339.06	274.89	236.41	182.21	256.74	296.09	281.3	285.65	292.51	295.71	331.87	405.05	499.13	443.29	472.49	528.27	381.23	392.91	400.16	560.12	622.61	603.43	391.6	399.14	365.87	421.87	423.47	425.59	265.53	294.37	251.7	519.45	610.06	627.36	308.51	382.97	328.67	364.92	324.83	466.65	408.27	324.26
GRMZM2G079891	5.77	6.51	8.01	7.85	4.56	5.66	5.14	5.91	11.65	13.33	9.77	12.87	1.89	3.86	2.65	9.33	13.79	13.21	2.07	3.34	4.3	3.73	6.16	4.59	5.07	4.96	10.23	12.11	10.99	6.12	4.86	5.67	2.47	3.61	4.43	6.07	2.46	2.67	14.82	34.6	18.98	7	7.9	8.88	6.98	9.5	13.81	11.31	12.2
GRMZM2G379898	104.66	131.81	120.24	98.87	148.52	124.6	184.55	177.56	180.14	113.95	111.35	100.17	3.17	14.47	0	97.45	88.15	89.26	308.08	465.06	256.21	379.64	459.37	439.75	194.77	262.95	267.49	348.15	178.27	258.1	433.86	231.66	269.12	493.29	269.95	315.16	210.1	222.93	790.55	941.58	1068.26	441.04	533.4	446.32	453.09	429.59	573.65	609.19	690.44
GRMZM2G060265	17.03	20.77	19.32	9.12	10.44	0.68	25.44	35.46	27.12	4.88	0	0	50.45	43.6	51.34	11.12	9.53	18.12	25.69	22.66	19.29	17.81	37.19	34.61	26.2	28.89	9.52	10.39	11.91	7.83	14.75	12.68	15.15	23.27	16.92	27.94	26.14	43.84	15.05	27.86	36.54	21.74	22.98	17.58	23.27	11.78	17.8	6.66	6.62
GRMZM2G361164	0.36	1.36	3.82	1.12	1.18	13.85	5.02	0.92	7.14	0.67	0	0	0.23	0.53	0.34	7.04	1.02	3.93	8.87	6.81	10.21	0.48	6.43	11.36	0.97	4.24	0.13	2.05	0.09	1.4	0.5	0.04	0.28	0.49	0.19	0.14	0.69	4.56	0.67	1.19	2.84	10.79	0.28	0.46	2.54	1.42	0.28	1.7	1
GRMZM2G060296	579.81	687.48	630.01	787.98	797.55	735.81	864.36	586.62	717.58	1075.14	1040.97	762.12	654.39	722.91	661.14	628.01	486.85	496.86	657.2	633.34	687.32	580.88	661.92	693.85	574.78	598.81	878.28	828.68	887.62	651.63	700.87	704.36	736.33	762.37	767.58	810.33	872.88	835.89	315.57	319.73	299.87	720.15	821.76	810.84	819.93	787.14	683.65	734.48	644.52
GRMZM2G176952	28	28.16	26.31	37.89	42.91	31.95	25.41	28.74	27.51	49.22	44.9	36.37	34.83	36.2	36.37	18.21	8.34	9.04	26.07	20.89	26.95	26.08	27.74	27.49	27.72	26.41	49.06	35.47	49.78	34.12	27.18	36.46	35.79	36.92	39.48	40.2	36.12	30.87	16.06	8.49	16.41	26.25	37.74	38.29	38.59	35.66	28.64	19.38	28.42
GRMZM2G164696	653.74	561.54	657.98	1353.78	1298.48	1176.61	440.76	404.84	378.68	165.32	105.53	174.37	438.18	354.09	407.83	883.24	755.59	666.14	478.04	476.75	402.54	458.39	428.04	413.48	621.12	492.55	1087.04	1270.59	1239.7	881.97	861.55	844.3	577.56	590.46	616.64	54.77	68.86	67.99	683.28	964.56	1004.88	304.41	368.37	385.02	455.96	412.89	819.24	585.15	549.42
GRMZM2G703466	34.93	37.8	37.31	40.24	34.47	47.47	25.29	30.98	31.34	28.49	24.83	34.96	64.74	51.02	48.09	22.72	25.12	27.03	30.49	29.51	31.85	36.66	32.78	33.38	29.47	34.92	32.91	29.04	34.55	32.38	37.15	32.17	29.24	30.56	31.48	22.54	20.89	19.38	41.09	52.77	53.5	37.31	38.96	36.92	32	37.42	33.55	33.98	36.8
GRMZM2G114469	23.52	41.59	34.02	17.78	19.9	12.98	37.33	48.74	34.61	47.75	50.26	42.45	52.95	36.78	38.82	22.46	22.44	24.03	30.86	25.56	24.2	34.15	26.26	28.35	28.08	25.41	28.58	19.59	18.81	37.18	30.53	23.57	18.08	23.4	20.48	30.9	20.43	27.48	46.72	36.09	32.68	32.49	27.62	23.75	26.81	22.69	40.32	35.16	37.25
GRMZM2G114459	37.43	47.69	56.14	46.98	55.4	51.58	56.65	71.84	56.45	50.46	47.8	53.47	44.97	50.83	43.73	45.98	49.54	50.11	47	52.98	48.24	52.54	54.68	49.65	42.24	36.7	41.37	51.62	51.02	50.09	44.98	43.73	40.38	47.56	45.85	62.76	60.44	57.97	64.13	67.38	63.44	68.38	69.1	65.34	71.53	73.36	82.93	67.26	67.85
GRMZM2G458423	0	0	0	1.3	0	0	0	0	0	0	0	0	0	0.75	0	0	1.84	1.47	1.37	0	1.02	0	0.39	0	0	0.93	1.1	1.01	1.3	1.7	0	2.04	0.98	0	0	0	0	0	0	2.44	2.56	0	0	0	0	0	0.49	0	0
GRMZM2G109725	29.43	22.54	25.26	14.51	20.19	14.54	23	22.47	29.85	32.49	31.8	30	43.48	40.64	39.81	21.33	21.98	27.27	23.72	23.02	26.31	24.64	25.87	28.49	22.08	26.39	24.28	28.66	29.66	26.08	29.32	22.97	25	22.39	20.15	30.46	26.51	27.09	26.25	26.33	28.38	26.88	35.89	32.34	30.68	25.53	33.87	33.26	31.8
GRMZM2G410990	0	2.15	3.26	4.69	5.75	7.35	1.54	0	1.32	1.99	2.05	1.46	2.71	3.2	2.88	1.84	2.07	2.51	2.52	0	1.66	1.86	1.88	1.05	2.19	2.35	7.38	10.22	7.54	1.92	1.28	1.62	1.51	1.44	2.74	1.7	1.23	0.99	10.32	19.77	19.06	3.14	3.4	3.52	2.64	2.25	3.98	2.18	4.67
GRMZM2G158378	6.7	13.21	9.29	0	0	0	55.75	40.73	41.08	21.87	17.07	26.25	0	0	0	18.29	45.57	25.03	197.27	144.34	110.8	49.36	162.21	178.21	34.05	163.29	4.07	0	1.83	149.92	299.31	208.33	54.51	161.54	62.95	87.17	139.17	147.67	0	0	0	420.24	460.99	263.75	483.28	346.6	7.67	11.87	84.23
GRMZM2G459354	0	0	0	0	0	0	0	0	0	0	0	0	0	0	0	0	0	0	0	0	0	0	0	0	0	0	0	0	0	0	0	0	0	0	0	0	0	0	0	0	0	0	0	0	0	0	0	0	0
GRMZM2G329177	42.24	37.24	47.65	60.26	60.94	53.8	24.04	24.51	49.5	55.05	47.49	48.67	37.68	38.7	38.95	48.26	47.16	47.24	59.91	31.84	46.84	44.12	50.01	61.1	48.39	61.77	58.7	59.74	63.21	47.31	52.02	45.99	43.62	49.14	45.27	47.57	51.16	43.69	47.15	46.19	48.05	46.65	43.52	52.9	48.44	53.28	41.95	37.13	40.49
GRMZM2G028870	0	6.17	5.19	4.22	3.05	0	4.82	0	5.39	13.02	11.82	12.54	0	2.13	2.73	1.76	0	1.98	3.06	4.15	4.39	3.38	3.83	3.05	3.4	2.38	3.97	3.07	3.38	4.95	2.81	1.54	7.43	4.39	7.18	4.89	5.68	4.13	19.91	20.59	17.13	2.76	1.55	2.21	1.93	2.52	5.21	3.55	0
GRMZM2G052546	126.35	132.41	127.05	76.48	81.52	102.44	188.1	135.21	179.39	234.14	239.21	207.9	115.28	127.31	134.99	105.01	109.39	106.29	195.14	195.89	195.09	177.53	205.08	191.94	153.23	175.03	87.26	86.32	81.8	175.55	180.59	183.07	205.01	194.04	226.46	317.56	318.14	305.01	115.82	115.53	115.57	224.69	204.97	221	226.8	184.52	176.15	190.4	146.18
GRMZM2G035377	15.65	19.17	15.46	16.36	21.13	15.29	9.59	8.11	11.38	16.3	12.01	14.16	14.12	14.76	12.85	14.61	13.7	14.44	15.43	14.74	16.09	19.61	19.98	23.73	15.88	16.53	18.36	19.64	20.25	16.75	14.69	17.23	17.22	15	20.07	16.35	19.25	19.83	9.5	13.51	18.41	23.22	23.65	23.03	18.4	20.83	30.14	25.16	24.74
GRMZM2G085691	5.49	8.28	10.8	15.09	17.33	12.39	6.95	9.03	6.84	9.92	9.78	5.82	10	8.47	7.08	11.65	9	17.26	6.76	11.34	6.58	7.63	8.55	6.62	8.23	11.28	16.43	15.49	19.71	10.6	10.01	10.1	9.03	9.63	9.87	4.05	10.52	6.08	22.59	27.02	22.1	11.97	12.36	12.46	12.26	11.13	14.17	9.78	9.2
GRMZM2G388684	1311.73	1513.64	1065.45	32.41	8.83	13.62	1581.95	1186.6	1484.11	2650.86	3358.72	3339.92	175.35	306.39	258.64	508.9	489.79	474.91	366.27	468.49	213.45	204.64	317.88	371.22	307.24	486.51	44.78	29.3	20.58	127.9	197.88	169.13	62.96	80.2	60.66	82.29	53.34	73.47	88.71	84.37	40.97	28.86	35.44	49.16	115.38	81.6	705.85	830.03	449.9
GRMZM2G085827	35.12	37.08	42.3	62.84	59.84	52.15	32.38	19.89	33.59	33.99	29.63	26.76	48.77	40.04	32.84	42.3	32.06	31.27	30.59	30.81	29.79	34.39	34.09	30.21	32.73	32.16	52.94	61.38	66.61	27.29	26.59	28.11	28.91	32.38	31.58	22	25.01	22.02	32.91	31.04	33.45	27.71	35.68	30.43	33.36	27.92	41.14	32.26	34.83
GRMZM2G085872	2.29	1.77	2.74	2.65	2.8	0	3.25	0	3.23	0.98	1.72	2.3	7.04	4.3	6.06	3.75	4.24	2.64	1.15	1.83	1.86	1.62	1.47	0	0	2.33	1.69	2.85	1.66	3.6	5.14	3.39	2.07	2.49	1.19	1.43	1.22	0	11.72	9.27	7.66	2.1	1.64	2.97	3.29	1.84	3.85	3.02	7.71
GRMZM2G085885	12.69	9.5	9.05	12.06	10.71	14.9	7.66	0	9.53	9.37	11.45	14.99	13.31	14.06	17.47	9.85	0	6.07	6.56	8.18	9.18	11.42	10.57	8.84	10.28	10.51	9.05	11.12	13.01	8.91	6.95	7.42	6.16	6.33	8.72	8.78	8.56	5.6	44.15	49.42	37.57	8.23	11.67	12.63	15.14	15.23	26.18	24.13	39.83
GRMZM2G086242	0.69	0.84	1.01	0	0	0	0	0	1.67	2.28	2.33	1.17	1.02	1.18	0	0	0	1.07	0	1.09	0	0.67	0.89	0	1.62	0.68	0	0.83	0.23	0	0	0.99	0.53	0.85	0.42	0.57	1.05	0.59	1.5	1.95	0	1.44	0	1.27	0.49	0	1.35	0.66	0
GRMZM2G086269	0	0	0	0	0	0	0	0	0	0	0	0	0	0	0	0	0	0	0	0	0	0	0	0	0	0	0	0	0	0	0	0	0	0	0	0	0	0	0	0	0	0	0	0	0	0	0	0	0
GRMZM2G042552	244.3	293.99	291.99	168.11	171.1	152.28	356.97	386.74	337.49	469.74	502.14	496.77	218.84	253.04	228.46	244.21	227.45	218.43	217.95	251.38	207.06	229.71	233.25	229.08	197.45	224.29	155.5	196.11	162.41	158.76	193.58	152.97	150.3	175.2	152.7	164.1	171.5	171.05	177.81	185.5	171.78	130.72	133.36	135.35	182.36	130.34	367.59	356.89	345.48
GRMZM2G042539	0	0	12.32	0	0	0	13.39	0	18.19	17.26	13.51	12.63	0	0	0	0	0	14.92	8.03	13.35	0	13.49	12.89	11.07	16.14	8.89	0	0	0	0	0	0	0	0	0	0	0	0	0	0	0	0	0	0	7.92	0	2.41	13.73	14.77
GRMZM2G042250	119.89	142.77	136.9	166.67	147.24	158.49	123.96	83.43	135.12	102.55	79.21	84.6	317.47	299.2	242.05	173.5	152.33	152	129.11	100.75	126.16	119.54	130.93	133.53	125.23	125.38	158.1	150.8	157.95	153.61	156.84	162.77	121.18	146.07	140.65	95.28	116.16	106.4	227.07	225.24	247.65	150.92	148.14	152.31	146.78	146.99	270.72	162.05	204.05
GRMZM2G041881	608.49	636.44	635.38	925.37	927.81	898.26	644	565.12	483.79	566.04	501.75	547.79	546.08	518.17	520.89	720.68	635.56	573.64	406.89	505.36	454.87	462.56	427.89	386.61	473.35	412.59	731.27	876.63	907.72	426.9	444.07	443.58	446.54	482.87	416.3	307.42	304.72	281.96	360.5	386.92	346.76	318.15	341.2	387.65	397.58	336.06	676.53	573.54	386.77
GRMZM5G802392	919.19	1115.01	890.91	525.96	438.98	334.54	1558.48	1407.84	1381.81	1273.04	1312.71	1280.01	550.97	636.61	565.37	756.76	633.12	822.55	1278.45	1322.11	909.95	987.19	1426.2	1347.56	1185.78	1170.92	635.21	505.41	534.42	972.92	1235.54	1071.03	835.51	947.83	835.66	1086.45	1069.16	1232.71	279.49	322.42	312.9	937.9	795.79	812.64	961.88	759.13	1150.21	1007.21	474.26
GRMZM2G006673	106.24	104.98	128.18	163.02	168.51	149.09	102.19	48.62	102.7	94.35	85.6	92.98	84.81	79.21	80.68	165.88	144.58	143.15	89.12	103.45	90.07	83.93	110.67	101.32	99.44	93.66	132.93	142.32	148.46	109.27	94.31	104.55	90.32	94.63	95.39	74.74	79.57	70.47	89.3	98.22	99.09	103.07	97.73	108.57	115.03	96.08	98.57	103.21	99.64
GRMZM2G007025	77.99	92.52	78.61	90.98	80.78	96	110.62	123.26	69.91	109.43	106.2	92.61	106.03	121.36	97.42	120.97	116.33	93.9	72.75	92.4	74.68	84.41	104.99	71.81	59.57	74.89	60.11	67.62	68.16	62.75	102.65	74.01	59.57	54.03	42.57	102.52	120.06	110.51	39.83	40.97	43.73	84.47	81.87	86.28	77.36	77.29	92.6	82.72	62.04
GRMZM2G015384	165.43	169.06	178.31	271.75	269.76	260.59	130.71	103.35	139.49	121.47	110.02	121.7	135.89	133.16	132.27	224.34	204.95	195.94	142.4	144.85	144.28	128.36	120.97	149.28	153.18	134.31	218.36	242.48	247.12	169.55	174.02	169.76	159.18	175.58	144.42	109.11	126.01	108.39	183.96	209.59	214.17	195.16	161.8	187.17	178.97	138.44	149.55	169.5	192.43
GRMZM2G436038	0	0	0	0	0	0	0	0	0	0	0	0	0	0	0	0	0	0	0	0	0	0	0	0	0	0	0	0	0	0	0	0	0	0	0	0	0	0	0	0	0	0	0	0	0	0	0	0	0
GRMZM2G436286	0	0	0	0	0	0	0	0	0	0	0	0	0	0	0	0	0	0	0	0	0	0	0	0	0	0	0	0	0	0	0	0	0	0	0	0	0	0	0	0	0	0	0	0	0	0	0	0	0
GRMZM2G137366	46.23	45.82	46.72	50.4	43.64	43.21	39.09	38.66	47.89	63.7	57.51	68.85	46.05	46.2	43.78	42.9	33.96	37.35	48.5	37.84	47.9	45.86	49.27	46.09	48.72	49.67	41.35	42.57	43.67	36.86	41.05	38.56	39.23	39.03	39.47	47.12	50.18	44.55	45.08	41.69	46.05	39.77	34.86	45.4	38.15	33.34	42.04	44.65	37.16
GRMZM2G137352	187.16	337.36	278.57	408.39	365.33	333.19	270.64	278.09	236.78	312.85	199.29	253.59	325.93	395.38	368.57	326.04	337.67	346.01	210.45	255.42	256.18	200.36	168.18	163.86	378.17	254.24	252.08	276.48	250.98	87.74	98.5	102.53	122.84	213.85	130.08	129.74	146.72	145.22	61.88	79.05	111.81	35.06	33.67	41.95	80.95	93.21	427.88	387.12	223.14
GRMZM2G564073	0	0	0	0	0	0	0	0	0	0	0	0	0	0	0	0	0	0	0	0	0	0	0	0	0	0	0	0	0	0	0	0	0	0	0	0	0	0	0	0	0	0	0	0	0	0	0	0	0
GRMZM2G137329	0	0	0	0	0	0	0	0	0	0	0	0	0	0	0	0	0	0	0	0	0	0	0	0	0	0	0	0	0	0	0	0	0	0	0	0	0	0	117.23	67.64	52.23	0	0	0	0	0	5.23	0	0
GRMZM2G137236	112.59	123.51	126.17	179.25	174.51	172.5	62.66	52.86	111.42	122.36	104.66	116.69	116.01	119.77	106.45	136.8	117.78	131.81	104.51	73.23	97.22	81.6	90.36	112.3	94.28	100.36	144.19	146.98	166.43	83.21	83.32	84.59	96.97	99.18	101.11	76.49	85.75	77.14	120.12	123.87	115.26	86.44	78.41	87.11	81.31	80.64	93.3	82.2	87.75
GRMZM2G436226	20.26	5.24	13.79	13.5	12.81	13.68	2.24	0	16.03	16.62	21.08	18.11	28.64	27.15	22.57	18.26	14.91	15.69	12.11	3.25	9.44	3.81	5.37	19.88	8.01	13.07	18.36	11.72	17.84	12.76	17.39	17.32	17.39	13.58	20.98	17.25	20.24	11.52	28.01	19.79	23.73	7.54	9.91	11.03	9.17	12.48	9.38	2.03	11.81
GRMZM2G314660	86.94	93.93	110.15	226.84	217.14	225.39	8.69	11.02	19.19	58.48	16.19	58.96	13.31	13.36	11.34	109.04	99.55	96.14	43.61	45.65	38.37	36.4	26.69	25.58	57.54	49.25	162.83	194.9	174.57	4.38	5.4	7.17	43.01	33.86	47.46	11.09	11.19	13.33	60.31	39.17	33.45	8.03	18.52	6.42	22.23	25.18	45.34	34.61	13.38
GRMZM2G092232	30.48	20.33	33.95	57.3	61.54	58.11	16.14	12.19	19.54	5.44	4.9	5.33	18.63	16.26	20.35	49.18	46.83	43.72	33.07	24.4	22.23	21.08	20.07	24.02	31.31	29.86	54.02	54.36	56.81	50.81	45.46	43.98	30.2	24.55	33.23	5.97	5.41	6.14	46.91	58.84	59.06	10.98	12.76	20.49	19.66	15.96	29.51	27.95	25.84
GRMZM2G393062	0	17.72	19.18	0	0	0	29.97	63.65	26.72	19.08	22.91	8.44	0	11.41	0	9.08	68.3	51.82	13.53	22.05	12.83	23.69	9.29	17.25	12.78	16.78	15.95	18.75	20.45	12.54	18	0	0	6.07	0	13.82	18.68	39.1	15.12	0	0	4.48	26.07	6.02	11.44	0	4.8	12.34	14.02
GRMZM2G092165	55.54	56.57	67.17	68.98	68.52	64.92	78.88	73.36	44.78	40.18	40.98	34.8	51.37	48.68	35.95	57.55	62.27	55.06	59.4	77.07	60.94	67.71	57.68	79.5	71.33	52.81	47.74	49.3	62.47	58.16	47.85	52.87	57.1	57.62	40.46	68.86	57.46	55.98	73.48	104.53	76.35	73.2	54.38	71.88	67.4	54.66	71.02	69.53	80.69
GRMZM2G124550	85.52	58.79	74.56	81.49	70.02	86.76	37.27	17.77	84.01	97.79	97.04	88.64	81.68	83.74	87.74	86.11	66.38	72.57	88.92	58.16	97.12	90.94	87.25	107.51	74.45	81.68	89.99	77.74	100.21	88.44	100.26	96.74	100.34	93.56	105.96	99.68	99.06	94.6	136.47	133.63	122.09	90.36	95.38	101.85	81.38	88.82	43.9	55.74	94.94
GRMZM2G144197	0	0	0	0	0	0	4.68	0	5.01	0	0	0	0	0	0	0	0	0	3.86	7.35	4.23	4.53	9.49	8.15	0	5.39	0	0	0	0	0	0	0	0	0	8.74	8.74	16.92	0	0	0	7.61	0	0	0	0	0	0	0
GRMZM2G144101	851.88	971.68	902.98	1590.48	1571.93	1511.98	807.59	960.93	535.12	541.76	411.73	542.35	853.48	825.85	854.14	1129.84	980.26	897.87	566.06	805.21	582.56	595.23	628.66	542.91	801.54	614.22	1425.74	1508.7	1799.92	757.64	696.87	723.14	648.8	737.42	684.57	305.14	311.24	318.89	776.32	955.15	874.6	696.46	732.21	746.42	864.27	614.46	1320.67	1166	810.58
GRMZM2G077615	4.26	4.69	4.73	8.45	8.91	7.98	4.53	0	5.16	3.18	2.7	3.43	3.71	4.97	5.31	3.39	3.92	7.06	4.76	3.16	6.08	5.79	4.91	4.84	5.28	5.84	5.51	7.16	8.23	4.42	5.88	4.53	4.54	3.81	4.69	1.53	3.31	2.42	6.86	7.62	8.4	3.18	3.46	3.69	2.44	2.15	3.4	0	4
GRMZM2G077669	54.18	55.36	56.09	70.56	70.21	73.5	69.13	63.53	68.72	27.77	24.67	21.51	144.74	145.79	118.19	130.35	143.36	121.61	115.23	107.91	162.72	152.71	360.1	237.9	78.41	154.1	78.94	71.95	70.98	142.67	171.49	138.29	133.06	130.6	131.99	259.98	316.94	314.63	246.1	253.27	234.25	242.42	349.82	237.43	208.33	193.25	179.18	136.29	123.75
GRMZM2G077760	64.26	59.81	67.6	81.78	103.65	70	63.35	71.47	51.04	37.02	50.86	37.41	49.97	40.78	38.7	41.1	50.65	48.3	51.55	55.18	39.92	48.9	55.76	53.43	31.21	46.4	49.03	55.84	69.95	45.15	53.97	60.86	35.56	47.07	48.75	46.14	56.07	59.68	32.05	46.53	53.76	44.23	62.64	41.57	57.31	38.74	69.21	55.94	48.79
GRMZM2G077769	139.01	127.47	157.29	259.21	257.42	261.47	73.54	72.17	63.57	36.49	18.07	38.69	35.2	39.9	20.23	118.55	134.27	107.48	73.31	93.11	48.03	46.42	50.08	56.64	78.71	61.66	120.04	151.92	126.93	9.69	33.49	23.08	32.95	44.09	39.69	8.03	8.34	10.67	72.94	67.65	69.86	28.15	26.91	23.41	45.26	30.65	58.11	59.95	55.65
GRMZM2G077780	83.15	81.79	88.7	80.93	81.62	86.36	89.03	75.65	100.78	107.31	108.87	105.31	103.81	106.95	112.27	101.96	95.76	102.43	94.01	94.36	95.63	99.81	104.14	103.18	87.89	88.91	100.02	105.84	104.47	98.58	110.95	108.18	106.17	103.55	103.07	129.67	135.48	121.46	116.55	129.85	116.75	140.07	125.64	140.68	134.8	134.39	115.7	122	155.22
GRMZM2G126199	24.05	20.35	18.93	43.88	32.92	33.7	18.8	20.21	16.19	14.24	17.49	20.53	0	0	0	25.45	31.33	23.65	22.2	44.68	25.38	41.51	36.16	31.76	25.08	23.73	27.58	37.31	28.69	23.53	20.3	17.44	42.04	35.23	30.51	28.09	28.07	40.12	0	10	10.71	43.44	48.12	34.53	54.82	23.05	24.23	14.77	16.45
GRMZM2G126218	19.99	24.23	26.43	24.24	18.88	19.81	29.34	29.17	35.82	28.45	31.17	32.76	22.23	19.6	14.34	27.59	24.92	31.49	24.95	29.68	26.82	33.78	25.94	31.9	17.32	20.95	21.33	25.7	23.82	26.58	34.03	29.71	21.56	30.49	21.76	35.67	27.22	30.91	23.9	18.37	20.34	42.45	25	33.85	39.9	20.83	40.89	39.04	40.18
GRMZM2G426802	74.87	78.47	77.33	30.59	29.92	23.92	92.28	70.34	98.6	141.79	141.24	134.13	71.53	70.41	67.35	49.91	40.26	58.15	66.61	56.68	66.18	71.15	77.09	76.11	55.22	63.86	38.45	27.02	35.1	41.56	47.41	49.78	63.52	65.56	58.43	79.37	79.72	77.42	37.32	37.68	34.48	78.18	71.18	75.37	73.28	84.88	75.64	77.76	96.07
GRMZM2G440537	15.96	16.57	18.66	12.76	8.42	7.46	14.27	18.16	18.14	17.11	18.12	18.78	12.74	18.16	18.88	16.77	11.23	12.43	15.34	16.62	13.58	14.14	19.07	16.35	13.01	17.53	7.04	10.53	12.35	13.52	13.1	10.95	11.33	14.97	9.15	13.42	12.99	15.55	19.44	11.07	10.55	16.07	13.92	12.48	16.58	17.32	15.83	15.06	18.64
GRMZM2G440562	24.24	25.24	35.59	38.26	51.01	32.21	17.19	20.88	19.29	11.69	3.54	8.47	8.22	8.91	14.41	25.13	18.12	26.18	30.53	29.05	22.45	26.73	72.81	57.21	21	29.53	13.65	18.39	16.95	7.37	14.64	6.92	13.87	19.72	15.23	22.38	32.6	48.93	15.41	33.69	34.5	33.88	34.04	25.41	36.41	22.34	16.72	14.13	12.03
GRMZM2G055880	110.96	114.5	122.33	200.36	202.34	188.4	83.69	79.26	88.82	67.76	54.69	70.2	88.56	93.66	81.28	126.9	123.12	107.21	83.24	84.69	76.91	85.17	94.39	85.49	97.67	82.27	157.04	184.79	173.96	100.85	90.13	93.68	84.21	84.67	78.31	46.5	51.25	48.97	111.31	121.75	116.33	99.85	100.82	83.55	105.33	84.09	131.15	110.61	92.55
GRMZM2G055698	1845.21	2227.88	2296.48	3533.57	3606.94	3129.24	1475.94	906.02	1147.05	2452.03	1938.32	1974.44	493.31	769.7	445.8	2550.26	2286	2555.71	1179.41	1580.29	944.45	761.85	840.39	808.09	1422.27	1212.61	1843.31	2442.54	1998.95	399.01	386.02	395.37	864.34	847.23	818.37	1130.27	1297.14	1588.56	296.92	103.54	64.4	386.84	455.29	245.54	514.26	533.43	596.02	658.97	209.31
GRMZM2G703469	0	0	0	0	0	0	0	0	0	0	0	0	0	0	0	0	0	0	0	0	0	0	0	0	0	0	0	0	0	0	0	0	0	0	0	0	0	0	0	0	0	0	0	0	0	0	0	0	0
GRMZM2G062210	182.51	190.6	201.97	232.54	201.58	176.4	207.52	145.83	188.77	177.8	166.16	171.32	172.93	162.31	168.7	239.96	229.29	233.13	167.67	178.05	134.66	126.21	151.47	161.21	171.89	158.86	175.09	178.06	183.13	152.44	168.72	168.62	130.89	134.42	127.8	123.74	122.35	131.07	147.83	151.05	137.64	140.96	145.75	137.91	155.81	145.1	183.96	172.96	149.74
GRMZM2G044388	112.15	120.42	98.67	72.19	54.3	64.97	136.74	135.29	145.75	128.55	142.55	127.28	155.16	167.34	153.89	94.42	79.75	81.78	88.84	127.5	96.74	116.31	118.88	107.8	102.04	99.11	73.45	71.23	82.76	70.44	77.45	80.3	89.72	98.57	83.73	122.97	104.46	115.34	95.23	83.29	80.85	86.08	87	92.93	109.56	81.62	139.67	136.45	115.04
GRMZM2G044247	4.11	2.06	0	0	0	0	2.16	0	2.64	0	0	0	6.63	7.73	7.14	3.24	2.44	2.58	2.03	1.8	1.23	0.44	0.72	2.11	0	0	0	0	0	0	0	0	1.23	0	2.35	2.49	0	0	11.24	0	0	1.68	0	0	1.65	0	3.08	4.32	3.41
GRMZM2G088482	62.94	75.57	64.54	17.42	19.12	23.17	62.41	89.44	67.15	102.74	103.56	173.51	63.48	75.2	102.92	66.62	61.27	73.35	90.58	127.3	108.91	80.88	102.66	100.4	54.71	94.5	39.65	39.36	25.9	58.57	76.45	77.26	35.79	67.76	54.44	71.95	97.47	79.24	4.84	6.6	14.41	87.63	84.07	74.65	87.54	64.59	94.43	95.14	63.73
GRMZM2G029713	21.81	21.66	16.63	13.29	14.8	13.1	26.73	51.35	22.48	24.65	17.96	26.01	11.79	24.29	16.25	17.79	20.36	29.2	19.39	23.21	23.79	28.68	25.94	24.18	23.63	19.21	20.21	26.68	18.2	8.15	13.52	17.7	19.76	15.03	10.19	27.69	21	16.97	13.91	9.8	12.91	14.92	13.99	15.56	18.88	21.07	39.05	26.32	28.17
GRMZM2G029824	39.8	49.95	34.31	84.26	95.19	68.79	16.54	23.64	16.44	20.37	14.29	27.3	21.15	24.39	18.35	45.34	38.07	30.88	23.81	45.56	35.15	46.89	36.29	36.99	40.61	31.26	85.08	91.99	91.11	23.75	22.66	16.67	22.83	19.47	32.5	61.6	52.63	56.93	36.75	33.9	38.55	48.68	63.85	39.32	54.15	44.09	47.48	56.97	66.8
GRMZM2G320099	19.64	21.71	20.86	29.28	22.16	16.45	13.49	17.64	15.86	11.73	9.91	15.31	12.23	9.86	15.05	15.11	14.02	27.11	16.41	22.01	20.95	23.69	22.6	9.07	15.22	16.68	21.56	20.68	31.16	12.56	15.59	8.23	14.03	9.11	22.19	16.27	21.26	24.83	30.81	34.81	30.87	23.64	26.52	20.83	20.65	16.29	27.79	26.63	23.59
GRMZM2G030173	121.27	150.62	161.52	253.85	288.25	286.92	87.44	67.63	84.51	97.32	68.63	107.42	9.15	12.25	22.26	183.57	194.38	229.18	104.01	152.07	72.92	65.86	75.99	74.44	151.61	115.78	171.93	256.31	198.69	53.02	82.55	63.93	44.18	71.5	44.32	10.94	11.32	6.64	48.98	72.72	69.65	38.71	47.7	40.84	50.86	39.43	79.59	93.84	55.58
GRMZM2G030299	26.83	25.14	25.81	13.84	16.04	8.39	23.59	21.29	18.01	46.28	61.59	50.29	8.34	6.41	3.39	24.77	20.7	22.98	32.11	52.62	42.85	27.65	31.94	30.14	29.98	32.91	17.77	22.02	24.04	31.34	34	25.05	21.06	28.64	19.93	47.83	41.99	43.9	33.38	29.55	35.25	24.07	17.81	21.64	25.94	27.29	26.31	28.12	31.99
GRMZM2G320111	0	0	0	0	0	0	0	0	0	0	0	0	0	0	0	0	0	0	0	0	0	0	0	0	0	0	0	0	0	0	0	0	0	0	0	0	0	0	0	0	0	0	0	0	0	0	0	0	0
GRMZM2G030567	7.69	9.85	10.02	0	0	0	12.31	27.86	28.72	15.82	15.18	5.86	0	0	0	0	8.26	11.61	10.54	14.1	12.71	7.17	18.12	10.66	10.2	11.94	0	0	0	0	0	0	0	0	0	4.28	15.27	22.74	0	0	0	0	0	0	2.26	0	0	0	0
GRMZM2G320117	0	0	0	0	0	0	0	0	0	0	0	0	0	0	0	0	0	0	0	0	0	0	0	0	0	0	0	0	0	0	0	0	0	0	0	0	0	0	0	0	0	0	0	0	0	0	0	0	0
GRMZM2G085909	269.02	227.49	284.43	500.07	460.89	394.36	132.02	88.69	150.95	113.8	73.43	103.75	144.59	123.12	94.92	293.41	285.39	260	185.05	163.08	133.05	142.43	184.14	188.55	201.04	178.2	307.63	324.68	370.33	195.87	176.16	204.15	166.72	165.08	187.85	72.92	84.53	92.83	225.57	244.85	262.38	159.41	157.87	143.7	162.04	134.45	218.43	184.58	188.69
GRMZM2G008327	108.46	131.01	126.82	209.97	216.99	198.99	99.17	74.43	90.89	92.91	65.39	99.28	114.99	108.3	105.27	150.28	133.89	129.75	95.07	115.88	98.42	103.44	99	95.04	105.61	92.69	181.33	203.93	216.65	84.8	95.35	82.69	102.34	104	96.56	62.71	59.18	67	109.11	117.57	108.76	97.18	100.22	99.23	108.02	93.38	132.26	125.07	116.09
GRMZM2G008710	62.95	61.53	57.73	57.13	68.41	54.11	55.77	58.13	68.92	84.49	74.66	78.49	52.65	53.9	45.97	69.87	57.37	59	57.24	60.86	69.2	58.47	69.7	69.92	48.5	52.32	59.08	60.09	65.79	41.21	42.45	44.62	72.07	76.95	78.61	113.68	114.62	93.39	34.29	47.59	34.58	78.44	63.09	73.8	71.63	78.59	63.72	47.56	59.69
GRMZM2G008773	17.05	12.92	26.33	17.22	14.85	16.23	29.06	41.42	15.77	0	6.45	0	40.03	39.98	33.99	31.52	45.28	38.59	22.18	30.77	24.14	31.42	76.56	32.06	28.25	47.39	14.41	20.98	28.78	52.84	71.15	48	15.67	30.2	9.53	18.06	17.94	13.01	97.73	94.47	99.07	413.53	445.92	361.38	497.33	322.89	93.24	58.47	98.78
GRMZM2G308570	53.95	53.77	55.07	58.57	60.21	48.56	52.31	46.84	58.33	59.69	54.18	55.78	47.85	52.06	61.8	51.92	47.76	40.93	56.42	55.03	53.35	62.15	68.64	54.8	54.82	59.42	55.48	58.34	61.09	50.78	60	59.81	53.99	56.41	44.9	66.91	66.54	54.47	75.03	75.62	77.84	80.25	67.43	76.81	71.86	63.78	63.8	71.92	57.03
GRMZM2G087207	96.45	85.81	103.58	241.28	241.94	199.89	17.18	11.21	27.29	30.52	18.29	27.21	28.31	27.95	17.3	117.48	104.29	72.25	63.29	63.69	62.42	49.67	50.28	58.48	81.93	66.17	194.24	200.45	206.64	35.22	24.54	24.58	100.76	77.74	94.31	20.65	29.14	24.04	38.24	49.49	38.27	23.53	41.97	28.85	47.11	31.4	56.68	56.29	40.65
GRMZM2G387837	18.8	16.16	15.32	23.7	25.78	31.96	15.79	11.16	19.21	19.09	13.39	15.33	14.3	16.27	20.41	24.15	22.23	19.95	30.3	26.58	26.97	28.04	28.09	28.72	17.19	25.11	27.02	31.69	28.55	24.13	28.11	22.39	22.13	25.97	17.25	24.41	25.83	30.92	34.84	27.94	34.48	36.07	32.39	38.41	29.83	33.62	27.67	31.28	42.23
GRMZM2G013634	131.38	127.9	135.18	141.82	143.14	112.95	156.16	125.24	140.46	149.68	145.41	135.26	150.09	141.84	133.14	115.59	122.06	123.3	112.94	141.57	113.84	108.77	120.58	124.21	117.15	114.61	130.57	117.8	135.08	108.15	124.3	107.47	104.36	122.24	88.92	117.92	124.89	114.67	73.44	67.66	73.49	119	100.27	113.7	127.5	103.68	133.71	142.84	132.24
GRMZM2G312438	10.72	11.15	13.64	11.06	16.26	14.67	6.74	9.15	11.07	11.51	10.81	10.8	16.06	17.06	13.39	6.11	8.62	5.75	11.45	8.8	14.35	11.35	11.9	11.32	7.49	13.28	16.62	14.25	17.56	12.4	10.6	12.5	10.31	10.85	10.28	14.1	12.86	12.2	22.44	15.98	14.73	15.01	12.95	14.21	14.84	12.23	16.08	9.69	18.03
GRMZM2G013986	198.78	242.69	206.96	161.07	138.74	132.47	300.68	331.2	246	171.03	177.53	140.65	234.16	281.06	296.41	293.58	335.16	351.61	214.47	259.62	195.46	175.13	252.46	249.18	131.65	220.51	116.15	121.83	104.3	109.93	192.81	129.14	71.08	105.47	79.86	96.56	126.23	185.34	117.08	142.33	151.88	147.36	110.56	91.21	112.04	93.97	160.97	129.58	112.6
GRMZM2G014382	591.38	658.01	661.84	897.71	837.17	766.2	686.98	558.75	583.26	622.97	565.79	557.54	607.88	564.45	569.85	668.51	640.69	629.32	528.03	564.99	466.2	473.99	530.9	447.34	614.3	521.12	683.88	723.42	796.5	454.78	518.42	499.82	429.97	521.37	415.35	353.92	336.17	355.56	370.28	395.03	409.59	332.46	372.64	416.33	451.97	294.2	545.29	539.47	344.27
GRMZM2G344566	0	0	0	0	0	0	0	0	0	0	0	0	0	0	0	20.06	0	0	0	0	0	0	0	0	0	0	0	0	0	0	0	0	0	0	0	0	0	0	0	0	0	0	0	0	0	0	0	0	0
GRMZM2G453794	246.21	255.53	285.32	409.09	414.05	404.97	171.66	145.1	218.35	225.64	182.94	198.67	220.6	214.48	212.02	286.33	270.34	269.38	252.29	238.66	228.29	226.34	260.52	227.93	219.36	236.46	348.62	408.72	403.63	189	184.95	188.36	232.96	230.66	221.38	179.57	197.26	189.76	243.66	266.31	256.99	245	229.92	244.13	247.42	223.86	201.36	203.01	196.87
GRMZM2G167568	6.07	4.18	4.71	8.6	9.72	8.05	4.97	5.58	3.56	3.77	2.39	3.44	4.69	4.76	1.87	5.61	0	4.14	3.27	4.92	4.22	3.71	4.34	3.31	3.43	3.09	6.72	10.28	8.44	4.4	5.9	3.73	4.41	3.19	4.74	1.58	1.09	1.61	10.22	9.26	9.69	2.93	3.56	4.23	2.71	3.11	4.32	2.71	6.45
GRMZM2G181153	1348.99	1284.83	1292.28	2984.24	2985.84	2324.01	1083.29	694.67	661.76	437.06	238.2	363.52	220.15	286.97	272	1975.08	1674.85	1525.53	1157.52	1848.61	1124.98	1009.08	1014.41	832.15	1504.24	1145.62	1366.13	2128.72	2011.95	836.47	1397.72	737.36	864.25	1359.86	838.19	196.14	259.44	275.34	864.46	1169.33	980.85	467.17	640.03	668.23	996.42	393.87	1114.69	1406.71	825.95
GRMZM2G406204	5.05	5.58	3.18	0	0	0	8.71	8.48	6.56	0	0	0	36.14	30.27	27.5	5.02	6.22	5.55	4.22	3.92	5.05	6.55	4.63	3.68	4.82	5.72	1.94	2.93	2.96	9.57	6.12	8.27	5.98	8.33	5.85	4.31	2.82	4.32	6.41	4.89	3.36	4.87	10.68	5.95	5.96	9.05	5.06	4.8	2.2
GRMZM2G169402	30.19	42.92	26.76	34	48.73	33.33	37.59	30.07	33.32	33.53	34.3	28.29	24.43	28.51	23.72	38.89	44.54	47.6	35.12	33.8	21.94	31.78	44.15	31.2	27.17	31.74	29.14	35.34	30.96	17.85	25.17	20.54	23.07	32.32	15.88	29.56	28.56	33.65	24.95	22.94	23.1	32.09	29.9	30.46	34.11	22.08	34.9	32.54	31.63
GRMZM2G473389	0	0	0	0	0	0	0	0	0	0	0	0	0	0	0	0	0	0	0	0	0	0	0	0	0	0	0	0	0	0	0	0	0	0	0	0	0	0	0	0	0	0	0	0	0	0	8.84	0	0
GRMZM2G049216	0	2.25	2.28	6.44	8.83	8.22	0	0	0	3.09	0	2.63	0	0	0	3.97	4.49	3.43	7.61	0.35	6.37	12.21	NA	0.45	7.03	0.54	18.87	22.94	15.14	6.14	7.09	4.22	11.87	13.9	10.73	2.07	1.23	0.08	12.31	15.59	15.55	NA	9.63	1.41	NA	6.26	3.58	0.3	8.83
GRMZM2G049031	0	0	0	0	0	0	0	0	0	0	0	0	0	0	0	0	0	0	0	11.88	0	0	NA	13.55	0	9.01	0	0	0	0	0	0	0	0	0	0	1.74	2.9	46.52	43.73	35.7	NA	0	11.86	NA	0	10.35	12.82	0
GRMZM2G104468	31.1	38.26	35.27	47.07	42.46	43	28.56	28.58	25.05	28.87	23.77	31.24	30.24	26.39	23.23	35.55	34.93	37.52	23.55	33.3	33.4	28.16	31.42	33.71	31.1	24.3	41.7	48.57	43.6	26.53	33.89	24.48	25.38	28.01	20.24	27.55	22.89	28.57	45.73	56.49	48.38	48.92	34.91	39.88	41.78	28.36	30.22	31.63	22.65
GRMZM2G303810	0	8.47	4.61	4.41	0	0	3.79	0	0	10.56	4.59	9.92	5.39	3.23	7.85	0	0	0	0	5.53	7.66	5.36	5.49	0	0	4.1	0	0	2.83	0	6.48	0	5.85	3.9	5.99	8.9	10.36	11.07	0	0	0	6.12	8.46	3.89	5.37	0	7.68	8.68	6.31
GRMZM2G136859	87.27	91.91	101.3	43.71	35.52	28.9	190.14	133.07	146.54	42.32	30.66	28.69	244.02	274.9	272.5	146.35	144.03	189.48	167.63	225.02	124.23	128.72	173.3	159.83	150.77	169.56	67.89	51.75	49.82	193.84	254	199.02	86.1	131.66	78.02	92.37	128.75	125.13	15.68	18.51	25.44	139.5	144.65	105.13	154.47	108.92	116.77	115.13	75.71
GRMZM2G082227	12.14	18.31	11.97	5.46	6.68	8.03	20.65	17.56	16.65	40.95	62.03	34.63	0	0	0	0	0	4.9	16.34	21.81	27.3	11.79	25.83	20.97	10.62	14.94	11.82	18.25	17.8	5.93	6.84	8.22	17.12	13.33	19.73	30.98	31.52	39.27	0	0	0	20.45	10.53	8.85	9.57	18.14	8.72	7.77	12.84
GRMZM2G341934	368	397.19	511.78	251.75	284.79	306.78	681.33	818.06	687.92	484.47	429.91	459.1	445.86	525.01	507.63	488.55	601.52	736.14	262.72	314.72	210.81	243.12	265.92	258.21	227.94	267.19	269.77	293.05	283.54	306.86	314.42	319.5	123.31	201.31	138.59	54.34	45.04	68.89	244.42	244.81	321.31	196.86	209.13	181.3	203.74	218.43	600.33	550.21	341.97
GRMZM2G040762	64.36	55.71	71.93	43.79	47.23	47.68	45.86	62.45	87.23	87.37	96.48	90.9	93.86	95.6	89.92	60.22	58.27	66.17	59.42	38.36	58.26	50.62	52.95	65.61	43.22	56.1	49.01	55.13	52.76	54.73	51.93	57.74	52.94	48.48	58.71	77.03	78.95	70.78	74.38	72.97	69.31	49.99	48.83	51.02	49.75	55.59	51.1	42.57	53.83
GRMZM2G105415	4.07	9.43	2.68	1.02	0	0	9.4	12.72	11.21	5.09	7.52	4.74	6.64	4.88	1.3	8.11	5.2	4.96	23.08	25.4	30.31	22.8	28.69	36.63	7.1	17.45	3.5	4.01	2.71	20.31	25.3	15.77	15.79	21.59	15.97	34.99	44.07	45.29	8.3	6.98	7.91	53.17	43.36	50.12	32.76	25.35	18.85	17	16.97
GRMZM2G105436	5.64	6.44	7.07	7.99	10.77	10.72	4.79	0	8.92	4.36	3.33	7.99	5.37	5.41	3.81	7.97	3.75	4.85	4.05	3.82	5.68	6.96	6.88	7.21	6.72	4.12	8.85	10.02	9.49	9.38	3.23	7.9	4.99	7.08	5.02	4.79	4.8	5.49	5.28	0	5.57	5.39	6.69	3.83	5.32	0	5.69	3.34	6.98
GRMZM2G475289	0	0	0	0	0	0	0	0	0	0	0	0	0	0	0	0	0	0	0	0	0	0	0	0	0	0	0	0	0	0	0	0	0	0	0	0	0	0	0	0	0	0	0	0	0	0	0	0	0
GRMZM2G475296	0	0	0	0	0	0	0	0	0	0	0	0	0	0	0	0	0	0	0	0	0	0	0	0	0	0	0	0	0	0	0	0	0	0	0	0	0	0	0	0	0	0	0	0	0	0	0	0	0
GRMZM2G176820	9.45	6.21	6.85	8.23	2.68	4.78	9.8	11.15	8.28	5.08	3.67	4.83	5.4	8.56	8.11	11.97	12.07	8.07	7.15	8.39	5.12	4.77	4.59	4.68	8.8	5.99	7.22	6.88	5.82	5.06	6.5	6.59	4.84	2.71	6.59	4.63	2.24	3.68	27.17	16.24	12.52	3.28	3.81	3.31	3.04	0	4.99	3.14	4.75
GRMZM2G176840	6.99	3.14	3.45	9.03	6.27	9.25	4.31	0	4.92	4.2	5.96	4.43	2.93	0	4.85	15.65	13.31	8.57	7.46	4.9	4.18	2.71	8.79	4.83	0	8.93	3.84	6.07	7.69	8.87	6.55	8.61	3.17	6.19	7.1	2.58	5.11	7.13	18.56	16.59	23.69	4.51	5.52	6.01	5.12	0	5.46	6.04	6.43
GRMZM2G475380	25.62	34.53	22.16	14.25	12.99	0	122	43.1	61.57	75.79	67.9	42.21	25.68	21.84	31.36	133.71	212.07	100.14	92.83	116.19	56.29	31.23	166.11	92.8	7.67	124.76	17.87	19.31	10.14	36.12	58.81	68.57	23.09	32.56	37.9	18.32	67.3	70.68	10.86	14.39	14.64	73.3	30.56	44.58	37.73	31.85	9.92	16.45	0
GRMZM2G026223	0	1.83	1.81	6.06	1.77	0	5.71	7.25	5.63	3.98	0	2.46	12.35	11.97	14.02	3.82	6.92	7.5	22.49	24.58	22.53	21.09	24.35	25.17	26.11	29.24	29.83	37.78	28.67	24.13	26.19	24.64	20.18	26.41	15.9	22.74	21.1	21.23	11.83	16.16	18.62	234.76	274.55	222.89	258.88	246.1	275.03	263	206.63
GRMZM2G070047	171.95	173.12	165.63	181.34	161.47	126.68	264.85	236.78	193.27	162.06	147.79	153.93	257.56	232.85	236.87	159.16	159.48	165.98	197.31	254.77	214.5	245.07	243.43	222.81	225.54	194.04	149.82	151.3	176.54	207.31	200.42	196.07	168.79	210.18	175.18	213.79	201.85	195.96	191.13	196.88	195.19	246.99	239.06	288.94	260.76	188.22	293.3	283.7	209.88
GRMZM2G070242	49.94	43.83	49.72	141.65	113.32	120.2	0	0	5.19	12.44	11.33	16.28	0	8.85	0	23.03	16.35	10.55	29.81	31	28.29	25.69	27.42	31.75	30.34	21.31	48.09	47.57	57.51	35.13	23.47	24	57.38	35.68	55.32	11.41	7.56	8.98	8.62	30.51	15.06	26.2	22.87	25.22	35.27	19.35	28.37	30.03	39.58
GRMZM2G070259	76.08	82.88	87.78	160.42	167.48	162.45	59.19	55.54	47.63	50.48	27.23	46.35	47.94	48.79	58.78	89.89	70.37	66.09	58.24	60.87	48.52	48.05	49.39	38.26	61.68	55.45	118.09	128.54	145	65.67	57.48	58.45	39.75	53.01	47.33	37.52	32.65	31.66	85.82	87.58	87.52	50.67	66.48	61.56	62.61	48.47	85.94	72.82	73.77
GRMZM2G159427	91.61	104.62	94.21	172.9	187.98	163.13	36.2	31.1	43.96	60.05	50.78	60.66	57.28	57.03	59.99	99.45	77.13	78.62	56.01	48.43	58	47.89	51.59	49.39	50.5	45.19	146.89	155.22	177.23	30.99	31.62	31.46	73.77	55.05	67.76	44.3	42.44	43.07	49.63	55.14	39.19	47.63	55.89	54.41	55.25	58.08	80.39	63.24	50.31
GRMZM2G159431	170.19	280.94	233.03	109.62	92.37	80.82	406.09	352.54	282.54	463.31	523.07	444.26	317.19	333.96	340.9	291.82	253.07	240.31	201.33	228.06	209.88	188.79	195.18	200.48	147.29	172.77	110.13	68.87	82.73	123.34	129.5	146.39	199.28	274.13	235.89	277.61	285.1	252.54	34.89	18.19	25.06	151.04	95.16	144.84	160.19	150.35	233.63	230.52	151.81
AC194428.3_FG006	0	0	0	0	0	0	0	0	0	0	0	0	0	0	0	0	0	0	0	0.19	0	0.3	0.01	0	0	0	0	0	0	0	0	0	0	0.81	0	0.08	0.02	0.65	0	0	0	0	0	0	0.42	0	0.01	0	0
GRMZM2G461777	0	0	0	0	0	0	0	0	5.61	0	0	0	0	0	0	0	0	0	8.28	7.42	8.48	6.93	6.47	9.05	0	0	0	0	0	11.6	7.8	11.77	5	11.13	3.8	18.33	13.1	11.84	0	0	0	7.13	12.55	7.56	10.64	10.91	6.76	5.1	0
AC194428.3_FG007	0	0	0	0	0	0	0	0	0	0	0	0	0	0	0	0	0	0	0	0	0	0	0	0	0	0	0	0	0	0	0	0	0	0	0	0	0	0	0	0	0	0	0	0	0	0	0	0	0
GRMZM2G159470	0	3.74	0	0	0	0	7.37	0	6.9	7.36	4.24	3.96	0	0	0	5.14	8.74	0	7.85	3.78	3.09	5.18	8.84	8.79	0	4.95	0	4.38	5.16	4.82	4.78	9.29	4.28	6.13	8.8	22.1	11.12	10.97	0	0	0	12.01	5.93	9.98	7.32	0	6.44	6.47	0
GRMZM2G159477	64.34	115.94	128.15	45.45	34.22	33.99	311.15	197.17	160.75	238.05	256.87	229.01	37.38	45.55	26.87	136.91	124.9	113.19	146.48	193.62	129.76	176.46	142.87	141.14	136.31	127.96	73.01	55.52	48.7	173.12	164.86	157.42	135.57	138.72	134.01	301.53	225.87	227.34	29.08	11.34	8.97	57.26	68.07	48.33	77.28	64.14	82.03	96.96	57.54
GRMZM2G327059	23.46	19.61	39.91	0	0	0	56.6	31.49	63.08	65.89	58.57	67.58	6.38	7.94	9.54	26.9	21.82	30.72	98.93	114.9	88.45	102.06	105.76	123.62	98.01	97.17	0	0	1.58	58.52	68.89	32.88	47.25	35.04	63.92	108.04	116.95	143.63	0	0	0	107.56	48.36	95.89	85.34	101.86	98.69	98.52	98
GRMZM2G165422	0	4.85	9.36	0	0	0	30.02	10.84	28.96	15.41	16.55	14.46	0	5.31	0	15.04	16.08	18.6	27.18	34.12	26.62	30.41	37.68	30.16	16.82	19.98	3.12	0	0.86	29.12	25.17	30.94	18.96	15.57	14.35	44.68	40.1	40.81	27.95	32.4	43.03	41.82	40.71	29	24.26	34.35	25.11	25.09	26.34
GRMZM2G465680	0	0	0	0	0	0	0	0	0	0	0	0	0	0	0	0	0	0	0	0	0	0	0	0	0	0	0	0	0	0	0	0	0	0	0	1.23	0	0	0	0	0	0.15	0	0	1.1	0	0	0	0
GRMZM5G838828	0	0	0	0	0	0	0	0	0	0	0	0	0	0	0	0	0	0	0	0	0	0	0	0	0	0	0	0	0	0	0	0	0	0	0	1.38	0	0	0	0	0	1.48	0	0	0.55	0	0	0	0
GRMZM2G165362	0	0	0	0	0	0	0	0	0	0	0	0	0	0	0	0	0	0	0	0	0	0	0	0	0	0	0	0	0	0	0	0	0	0	0	0	0	0	0	0	0	0	0	0	0	0	0	0	0
GRMZM2G119736	126.05	178.74	172.8	212.24	204.18	180.83	187.65	121.86	159.93	332.52	299.39	245.89	116.67	123.57	101.37	188.16	194.51	173.93	137.52	125.32	137.78	120.53	137.95	122.82	138.46	121.88	219.49	209.11	189.44	97.48	113.55	145.87	155.86	145.58	168.76	185.43	223.4	234.91	98.16	104.72	106.1	86.81	72.32	67.28	81.4	79.62	90.6	75.4	52.81
GRMZM2G552966	0	0	0	0	0	0	0	0	0	0	0	0	0	0	0	0	0	0	0	0	0	0	0	0	0	0	0	0	0	0	0	0	0	0	0	0	0	0	0	0	0	0	0	0	0	0	0	0	0
GRMZM2G119494	11.33	19.87	19.39	7.99	25.55	12.3	35.82	24.16	31.28	3.33	11.24	4.69	18.09	31.3	14.26	23.54	44.87	22.22	44.74	47.94	30.61	63.08	47.98	57.8	54.35	40.95	30.67	25.26	20.56	52.73	45.51	44.67	40.13	45.17	28.74	19.44	13.96	5.13	107.08	119.22	124.03	45.43	58.92	47.16	50.3	56.67	57.51	48.27	72.5
GRMZM2G119471	26.14	27.41	28.21	34.61	3.73	2.97	37.64	46.16	27.69	35.13	31.24	27.16	63.32	43.87	51.97	42.08	29.05	50.13	27.3	22.51	23.65	25.82	37.49	20.55	24.2	31.75	29.48	42.83	51.06	33	27.37	26.96	25.77	25.88	37.02	29.17	13.92	19.64	132.14	55.44	80.2	20.87	22.74	22.4	22.56	15.37	50.76	29.98	51.12
GRMZM2G090051	5.8	5.85	4.33	15.34	12.14	15.29	11.99	0	6.39	9.21	12.86	7.37	8.92	14.65	11.2	33.85	28.19	18.79	10.11	11.69	10.35	10.69	12.8	16.02	8.03	8.24	15.97	22.69	15.93	8.55	9.85	9.13	17.22	17.92	10.04	15.73	22.13	20	11.16	10.13	12.64	19.64	16.24	16.54	20.04	17.82	11.18	13.84	8.88
GRMZM2G089976	148.63	131.37	153.18	282.32	337.75	300.08	82.75	68.93	83.76	65.9	49.43	57.28	73.74	73.12	78.64	179.49	156.1	143.92	90.36	88.78	105.29	88.2	93.8	99	101.05	91.91	234.44	301.37	283.4	108.7	96.71	100.04	112.94	112.8	112.05	64.69	74.22	61.99	160.34	182.71	178.42	152.77	137.09	161.29	153.4	102.28	146.09	146.56	220.88
GRMZM2G089860	19.34	15.28	20.1	23.52	24.61	21.32	16.72	10.85	18.69	13.83	14.48	11.14	11.62	14.15	16.57	20.21	19.66	18.17	20.74	22.8	21.24	22.82	26.69	23.56	21.63	20.92	21.46	24.05	22.85	18.34	20.82	18.77	16.37	21.8	14.67	16.46	20.31	19.56	21.5	27.17	31.34	27.54	20.8	24.56	25.76	20.09	19.34	23.08	24.7
GRMZM2G176604	79.66	100.08	93.48	116.56	120.74	112.52	101.56	92.84	86.64	125.25	120.86	123.05	64.59	67.37	57.54	114.55	98.64	120.58	88.89	106.96	83.6	84.91	79.73	85.64	83.49	87.87	111.97	129.69	118.92	77.57	86.89	83.73	91.78	91.3	86.82	74.84	75.6	64.8	89.42	85.92	86.76	48.67	65.64	50.93	56.49	65.87	72.9	66.59	52.51
GRMZM2G176585	34.84	33.69	38.43	29.52	27.53	31.01	63.63	46.12	38.2	44.5	40.43	41.19	49.76	46.37	49.52	27.51	21.19	37.22	42.74	63.17	44.46	54.58	55.93	45.84	45.19	41.19	23.84	33.75	30.3	38.55	39.19	44.4	44.33	49.79	39.91	64.3	60.73	57.89	43.28	50.49	52.34	51.77	60.37	58.89	64.49	49.15	84.68	75.15	60.94
GRMZM2G176558	46.46	53.33	52.77	43.64	40.32	29.41	56.32	68.22	59.84	64.58	59.72	61.96	92.49	88.64	82.11	54.43	78.74	94.08	42.62	35.66	46.36	67.35	51.37	46.93	45.8	44.23	31.96	35.66	33.45	70.15	78.51	78.04	44.93	58.23	45.11	81.1	101.51	115.08	32.75	42.29	45.57	197.05	187.12	157.01	248.59	178.38	242.35	158.9	148.67
GRMZM2G176548	0	10.63	15.68	0	0	0	24.61	29.25	21.48	4.62	9.17	6.79	29.33	30.79	31.2	13.24	17.9	32.53	15.9	28.89	18.23	26.23	28.45	27.27	16.45	13.72	0	0	0	21.28	20.87	22	19.23	24.75	22.95	31.26	41.58	44.64	8.13	0	0	51.64	32.37	27.99	33.68	37.27	38.62	31.77	31.43
GRMZM2G476107	40.42	39.61	39.42	40.91	42.51	39.93	35.11	43.03	43.84	28.04	28.85	28.12	80.73	79.83	78.18	47.48	35.86	42.91	33.83	32.3	30.46	31.85	29.73	31.04	37.31	31.44	39.16	40.65	44.88	29.45	32.03	31.87	25.33	30.65	27.35	20.64	21.01	20.96	58.19	58.18	47.82	29.82	31.67	34.11	34.82	35.7	59.24	54.46	62.25
GRMZM2G176521	0	0	0	0	0	0	0	0	0	2.76	2.22	0	0	5.97	5.36	0	0	0	0	0	0	1.29	1.43	0	0	0	0	0	0	0	0	0	0	0	0	1.98	0	0	4.6	6.38	0	0	0	2.87	3.26	0	2.01	3.08	4.09
GRMZM2G055737	0	0	0	0	0	0	0	0	5.3	0	0	0	0	0	0	0	0	0	3.91	0	0	0	3.1	0	0	4.37	0	0	0	0	0	0	0	0	0	0	0	0	0	0	0	0	0	0	2.33	0	1.97	0	0
GRMZM2G055704	195.75	215.91	230.95	65.76	62.42	79.42	335.54	227.29	325.53	228.2	219.72	256.28	113.87	230.98	207.83	240.43	277.47	304.69	256.6	345.26	219.6	268.5	301	261.74	287.05	256.33	42.31	45.91	49.31	211.9	260.61	228.05	114.56	214.6	155.58	159.16	186.38	200.53	128.04	149.42	158.08	289.53	211.46	343.4	406.83	324.52	745.31	978.9	460.32
GRMZM2G055575	85.16	103.71	104.44	33.98	27.71	24.04	174.21	89.37	154.74	186.25	238.23	147.92	60.16	86.09	61.69	62.32	102.05	78.04	121.05	116.88	148.22	200.17	195.54	149.44	132.71	128.93	33.34	25.88	28.31	123.79	115.58	149.25	73.19	115.14	125.88	175.18	254.06	236.53	42.42	34.53	42.06	114.75	100.35	134.05	133.89	136.64	115.93	152.83	158.07
GRMZM2G177508	0	5.2	6.85	0	0	0	0	0	7.31	7.92	0	5.94	0	0	0	0	0	0	0	0	3.71	1.54	1.56	0	0	0	0	0	1.53	0	0	0	0	0	0	0	0	0	21.09	8.98	23.51	0	0	0	19.41	0	93.4	122.86	262.2
GRMZM2G325462	0	6.38	11.94	0	0	0	30.46	0	16.24	7.73	9.48	9.54	0	18.48	0	9.44	20.01	21.92	23.76	32.11	20.87	22.27	22.75	24.13	17.27	23.06	0	0	0	19.94	15.07	16.54	7.18	19.62	20.36	35.03	30.64	34.12	0	0	0	10.95	14.22	15.57	20.36	0	38.92	32.79	42.13
GRMZM2G025552	105.1	125.81	130.14	119.58	176.39	165.24	141.9	137.56	99.36	127.31	84.08	124.96	126.38	127.19	126.27	124.17	93.16	121.92	93.32	123.64	124.25	96.89	92.76	87.41	85.33	92.36	93.19	111.57	134.39	81.18	105.4	78.4	92.13	120.68	81.43	76.06	105.7	99.96	61.29	65.08	53.24	63.91	74.15	110.63	107.02	93.92	165.15	169.21	146.11
GRMZM2G025642	7.06	2.95	3.05	5.57	8.99	12.36	0	0	0	2.75	0	0	0	0	0	6.2	7.41	0	5.52	7.08	6.82	5.92	3.83	8.81	0	4.72	0	7.73	4.82	8.18	5.03	5.05	10.54	12.16	12.27	3.07	3.15	2.88	15.5	7.78	9.46	6.46	6.33	7.91	6.19	11.9	2.29	4.1	5.55
AC217946.3_FG005	0	0	0	0	0	0	0	0	0	0	0	0	0	0	0	0	0	0	0	0	0	0	0	0	0	0	0	0	0	0	0	0	0	0	0	0	0	0	0	0	0	0	0	0	0	0	0	0	0
GRMZM2G319022	27.58	30.47	35.68	39.45	45.02	47.68	28.55	21.23	34.14	34.18	28.24	29.34	45.47	39.98	36.05	35.95	28.76	33.56	36.42	28.63	36.73	36.57	31.88	36.64	31.74	31.86	36.28	37.45	40.39	34.8	33.15	30.35	32.28	40.3	42.15	35.04	38.92	36.92	48.26	39.34	39.78	51.84	49.19	47.36	49.72	45.06	43.76	40.28	57.84
GRMZM2G428184	14.29	16.96	13.13	14.73	14.75	9.77	8.4	12.1	11.65	15.3	12.41	12.13	11.05	13.7	10.08	12.48	12.25	9.26	7.09	6.45	6.21	8.57	7.58	5.78	4.91	5.13	11.24	20.22	19.71	5.54	4.13	3.27	7.69	7.16	6.45	9.18	5.93	6.72	21.71	16.19	19.06	8.18	9.66	9.83	9.4	9.38	11.4	9.09	2.36
GRMZM2G129243	8.26	8.84	9.26	8.71	11	6.93	7.6	7.63	11.83	10.28	13.32	10.94	10.95	10.44	12.04	8.99	8.93	7.69	7.64	6.69	10.68	7.4	6.45	8.19	5.83	6.88	9.66	10.31	10.98	9.55	11.52	7.44	9.61	10.65	7.94	13.36	11.77	9.04	35.2	40.11	37.46	16.21	14.08	20.13	27	16.81	21.89	22.21	22.46
GRMZM2G371137	17.31	26.78	23.47	32.24	28.68	21.36	19.79	30.86	14.97	33.69	25.48	25.22	5.29	6.88	5.12	19.07	15.5	19.61	21.72	19.15	20.88	16.37	19.41	19.85	21.37	20.31	33.92	27.85	31.13	5.21	8.71	9.6	23.47	27.94	26.97	15.11	15.51	13.07	10.21	8.7	9.2	4.48	10.28	6.28	12.54	7.11	9.45	8.28	6.44
GRMZM2G040158	110.89	133.02	137.82	126.36	133.06	115.25	121.9	104.82	119.55	166.43	159.36	155.97	116.38	137.89	142.78	104.01	93.38	92.89	92.64	97.75	98.32	83.08	107.61	79.66	89.61	99.26	102.64	110.94	94.69	82.76	68.29	73.07	103.72	114.98	107.74	93.59	96.82	105.57	78.86	70.11	72.01	102.89	88.05	107.6	117.38	97.31	133.58	130.52	120.75
GRMZM2G105571	1039.38	975.32	1125.82	1872.51	1879.16	1811.33	821.72	541.87	772.67	688.33	490.58	619.77	724.43	686.65	672.15	1356.79	1211.67	1167.74	896.81	890.84	859.47	785.79	822.97	793.07	890.6	877.7	1425.63	1689.33	1801.45	889.73	860.57	812.94	871.49	934.69	933.64	438.38	484.48	460.74	1146.83	1245.8	1216.27	885.92	784.18	872.88	843.43	682.59	1032.07	1016.69	1036.43
GRMZM2G065718	737.44	926.73	780.88	682.42	619.9	446.76	889.52	708.49	771.75	816.94	704.95	684.82	472.33	632.65	576.16	685.04	534.54	635.71	407.01	544.56	282.56	216.23	304.63	293.78	475.54	456.36	399.1	482.87	426.45	148.62	238.93	194.16	183.34	329.62	208.03	108.56	97.83	157.71	82.28	78.05	73.4	147.4	101.46	139.24	233.64	206.87	461.88	537.21	360.43
GRMZM2G180951	39.75	36.72	44.91	6.77	8.66	7.8	25.88	49.76	65.74	30.82	34.64	28.75	110.66	140.03	118.15	30.45	27.86	38.03	65.83	35.41	69	80.16	71.42	86.24	55.25	47.27	8.39	7	7.3	56.26	45.63	51.17	66.91	71.35	71.8	162.69	184.13	169.3	12.75	9.76	9.97	70.75	63.38	64.27	84.42	65.99	65.22	52.46	120.42
GRMZM2G057778	21.26	18.62	23.25	4.99	5.06	0	7.33	13.8	29.55	13.11	22.93	15.04	77.82	88.59	72.39	18.14	13.01	18.76	31.48	10.7	30.94	25.73	25.83	43.92	17.2	25.88	5.98	0	5.36	37.34	29.73	29.35	43.16	37.54	43.87	72.98	80.64	62.54	5.3	5.14	6.43	24.49	22.7	29.72	38.54	27.47	17.32	10.46	52.73
GRMZM2G341918	5.55	2.09	4.23	0	0	0	0	0	5.22	4.52	3.9	4.13	20.88	21.75	21.01	2.24	1.94	1.49	5.33	1.31	4.19	4.35	2.41	10.72	2.14	5.44	1.16	0	0.84	8.12	6.53	7.01	11.6	8.27	10.62	18.17	17.43	11.01	1.68	0	0	3.96	2.82	5.37	4.18	6.78	2.08	0	9.88
GRMZM2G086707	0	0	0	0	0	0	0	0	0	0	0	0	0	0	0	1.22	0	0	0	0	0	0	0	0	0	0	0	0	0	0	0	0	0	0	0	0	0	0	0	0	0	0	0	0	0	0	0	0	0
GRMZM2G448701	45.54	39.2	37.22	67.72	95.76	99.84	28.44	50.09	22.34	10.25	11.42	13.3	29.58	28.24	29.73	81.77	44.71	45.27	37.14	40.57	47.64	38.81	37.42	29.73	53.54	50.39	92.13	101.73	114.7	91.73	71.41	67.32	71.63	69.98	54.72	0	8.1	5.45	81.37	68.51	67.57	9.3	19.25	20.12	25.71	12.83	59.76	36.02	21.31
GRMZM2G448651	10.28	13.41	16.95	9.14	17.66	10.1	13.66	15.61	17.1	12.84	11.36	12.12	9.66	11.51	8.06	6.75	14.2	19.03	15	18.96	14.76	20.09	22.04	17	11.33	16.15	11.72	8.44	11.84	11.81	12.63	8.57	10.54	15.95	12.65	9.18	11.14	17.28	17.49	21.55	18.15	16.41	13.53	12.63	16.93	12.13	16.35	17.06	6.37
GRMZM2G143588	52.91	51.81	56.02	91.44	92.86	92.12	44.94	46.34	41.89	37.02	38.02	41.19	43.48	45.86	40.39	63.49	57.52	61.81	41.23	45.07	40.9	32.71	31.23	41.66	47.98	37.13	62.5	70.15	70.44	53.31	45.05	49.21	40.4	45.44	43.52	30.31	30.62	32.53	69.95	83.54	85.49	45.73	41.88	45.24	49.3	39.18	46.92	48.34	60.68
GRMZM2G032852	246.78	277.69	254.04	150.79	135.13	146.25	356.34	311.48	328.43	349.9	393	344.99	322.11	344.9	326.56	283.61	249.55	255.15	232.23	248.57	211.05	233.22	284.91	236.15	214.22	260.37	165.88	170.77	194	238.95	268.74	242.58	202.76	225.55	212.28	279.19	274.29	305.09	103.14	105.18	105.08	299.87	200.49	286.74	246.34	221.49	280.83	249.77	181.26
GRMZM2G321053	0.91	3.42	2.75	1.68	2.02	1.69	6.13	6.1	3.06	2.62	8.37	3.22	10.04	5.23	7.02	6.02	7.44	4.06	1.41	1.61	3.54	2.73	4.91	0.82	2.13	2.12	2.94	2.5	2.63	4.65	6.83	0.66	2.86	2.5	5.14	4.52	4.88	3.31	2.56	2.19	3.5	4.68	4.72	4.36	4.29	3.03	6.05	5.05	7.96
GRMZM2G321041	0	0	0	0	0	0	0	0	8.08	0	11.58	0	0	8.81	0	8.09	0	0	0	8.53	14.42	7.18	7.21	0	0	0	0	0	0	0	0	0	0	0	0	26.8	28.98	41.6	21.18	16.79	19.27	14.33	0	0	11.32	0	7.5	0	0
GRMZM2G032409	330.01	334.91	348.35	637.7	647.5	568.04	158.82	140.64	206.19	194.08	136.22	185.36	236.93	224.71	220.22	416.76	353.84	313.96	258.99	220.24	240.46	212.96	214.51	249.04	260.7	243.96	474.65	545.82	587.31	214.74	210.42	205.18	286.93	283.91	308.5	139.17	139.25	144.35	293.96	292.58	272.55	257.56	228.94	244.32	266.32	238.92	258.58	256.6	267.54
GRMZM2G032219	0	2.12	2.1	3.26	2.73	0	1.99	0	2.68	0	1.56	0	0	1.46	0	3.92	4.51	0	3.88	2.34	2.75	5.37	3.94	3.97	3.77	2.48	1.78	0	2.57	8.57	9.92	11.22	6.32	9.7	5.73	4.34	5.11	4.53	5.07	0	3.54	13.78	14.96	10.25	25.16	16.07	3.52	3.83	5.49
GRMZM2G031859	134.56	117.62	134.62	175.9	164.41	174.52	79.57	70.17	130.09	152.97	136.69	133.76	119.34	115.75	115.36	158.34	134.03	131.43	113.55	79.34	106.3	81.71	90.59	118.38	101.28	104.35	151.48	167.13	148.5	111.25	116.81	105.62	100.41	103.87	109.74	103.73	117.69	105.89	131.51	120.7	122.16	112.76	106.79	108.35	111.65	98	90.32	91.98	108.28
GRMZM5G826824	14.03	6.88	0	20.02	14.02	21.34	11.74	0	10.25	9.93	19.06	7.64	7.52	10.42	0	27.56	25.12	17.18	9.53	15.42	11.74	13.72	16.42	18.63	12.43	10.22	16.63	26.55	13.13	10.45	11.22	0	16.67	17.98	10.13	13.04	23.37	23.57	0	0	0	24.47	19.75	18.21	26.88	24.26	10.86	16.22	0
GRMZM5G812553	34.48	27.2	35.84	42.03	42.9	37.92	30.14	20.24	32.88	24.98	26	20.25	21.01	25.52	29.34	35.85	34.89	32.06	36.91	40.78	38.84	41.8	47.03	41.95	38.65	37.09	38.45	43.54	41.41	33.3	37.49	34.15	29.54	39.59	27.14	30.4	36.68	35.67	41.06	50.5	58.08	50.41	37.75	44.39	45.84	36.57	36.08	42.83	45.31
GRMZM2G014366	71.97	92.72	88.84	114.05	114.33	100.67	101.21	91.57	81.17	116.87	115.93	117.83	63.68	64.68	55.63	109.5	94.35	112.59	81	105.76	81.64	83.12	75.45	77.48	75.4	79.12	105.31	125.57	113.98	74.53	81.22	77.35	86.99	87.8	82.44	70.36	69.85	62.65	87.83	73.44	77.21	46.29	64.18	49.94	55.09	57.72	72.84	63.88	49.16
GRMZM5G899119	35.42	33.91	39	29.82	27.8	31.19	64.48	51.54	38.73	44.9	40.91	41.66	49.99	46.72	50.14	27.69	21.12	37.54	43.11	63.85	45.02	55.26	56.58	46.33	45.64	41.44	24.06	34.15	30.48	38.76	39.54	44.81	44.49	50.32	39.88	64.9	60.93	58.58	44.05	51.3	52.59	52.26	60.71	59.59	65.18	49.82	85.49	75.89	61.39
GRMZM2G013730	70.05	69.52	72.23	142.87	187.97	131.36	55.08	69.77	43.47	45.36	38.22	28.95	44.51	45.99	47.47	89.25	73.48	70.31	52.31	70.25	46.52	56.77	61.15	45.77	40.9	51.78	126.18	140.83	174.94	49.01	52.16	53.69	70.21	62	63.58	41.54	35.44	42.71	89.22	82.14	84.96	81.27	84.07	94.1	81.38	55.06	124.89	111.63	119.27
GRMZM5G881029	8.49	11.1	10.54	9.49	10.83	5.56	12.66	8.7	17.3	13.6	15.26	13.57	16.87	16.41	12.23	12.53	20.1	19.33	10.27	6.21	12.58	13.42	9.01	8.62	11.22	9.76	7.05	5.85	6.83	18.43	18.47	16.37	11.08	11.46	14.28	12.35	20.5	20.11	5.37	10.25	5.82	34.16	30.89	34.03	46.8	33.72	40.88	31.67	30.49
GRMZM2G022907	0	0	7.76	0	0	0	19.33	0	16.39	0	0	0	8.66	18	0	0	0	21.05	8.85	19.37	11.77	22.26	15.68	15.65	14.19	11.2	0	0	0	15.14	18.39	14.18	12.68	19.14	15.42	33.7	34.68	38.37	0	0	0	28.81	27.21	18.65	14.77	19.27	17.84	20.14	12.68
GRMZM5G841360	44.64	43.04	43.16	44.86	46.58	43.5	38.37	46.1	48.29	30.5	31.07	30.69	85.77	85.36	83.44	52.36	39.19	46.35	37.32	35.55	32.93	34.42	32.7	35.14	40.93	34.5	42.16	44.45	47.98	31.43	34.77	33.8	27.28	33.39	29.6	22.31	22.93	22.95	62.42	63.31	51.88	32.62	34.57	36.85	38.19	38.59	63.67	59.64	67.63
GRMZM5G845611	0	3.34	3.04	0	0	0	0	0	0	3.37	0	0	11.13	0	0	11.37	10.32	9.37	0	2.74	6.23	2.34	2.61	0	3.81	0	0	0	0	11.01	0	13.96	0	11.11	20.12	14.11	0	10.28	61.77	65.56	67.78	2.54	0	3.35	5.73	0	20.13	13.26	76.12
GRMZM2G008064	0	0	0	0	0	0	0	0	0	0	0	0	0	0	0	0	0	0	0	0	0	0	0	0	0	0	0	0	0	0	0	0	0	0	0	0	0	0	0	0	0	0	0	0	0	0	0	0	0
GRMZM2G008122	0	0	0	0	0	0	0	0	0	0	0	0	0	0	0	0	0	0	0	0	0	0	0	0	0	0	0	0	0	0	0	0	0	0	0	0	0	0	0	0	0	0	0	0	0	0	0	0	0
GRMZM5G857724	0	0	0	0	0	0	0	0	0	0	0	0	0	0	0	0	0	0	0	0	0	0	0	0	0	0	0	0	0	0	0	0	0	0	0	0	0	0	0	0	0	0	0	0	0	0	0	0	0
GRMZM5G887276	2.75	1.59	4.03	5.46	2.72	6.8	2.84	0	3.65	0	0	0	5.12	3.85	0	2.75	0	6.59	0	3.85	1.12	4.22	2.94	2.07	0	2.82	1.43	0	2.9	3.26	9.59	6.84	0	0	0	0	0	0	13.27	21.22	17.76	1.17	0	0	0	0	3.78	4.43	6.18
GRMZM2G137312	835.98	1023.75	938.68	1246.89	1116.46	998.86	1126.75	1141.11	924.49	1127.92	996.23	1060.74	908.08	881.73	861.31	992.91	1029.63	917.63	786.35	815.26	685	619.69	671.76	645.92	935.78	807.06	1047.13	1157.72	1210.42	639.19	782.15	730.98	560.61	689.25	583.45	397.61	383.98	433.92	446.67	540.87	463.83	391.75	413.66	443.07	583.73	374.46	820.24	828.75	400.92
GRMZM2G137367	0	0	0	0	0.49	0	0	0	0	0.24	0.39	0.27	0.37	0.44	0.46	0.72	0.94	0.43	0	0	0	0.45	0.53	0	0	0.29	0.41	0.45	0.62	0	0	0.31	0.43	0	0.24	0.32	0	0.26	0.91	0.4	0.42	0	0	0	0.16	0	0.67	0	0.51
GRMZM2G137374	0	0	0	0	0	0	0	0	0	0	0	0	0	0	0	0	0	0	0	0	0	0	0	0	0	0	0	0	0	0	0	0	0	0	0	0	0	0	0	0	0	0	0	0	0	0	0	0	0
GRMZM2G137380	0	0.98	0.81	0	0	0	1.81	2.97	1.39	1.75	1.9	1.46	0	0	0	3.51	2.78	2.57	0.79	0.6	0.71	0.57	0.64	0.53	0	0	0	0	0	0	0.58	0.79	0.64	0.8	0.89	0.71	0.49	0.8	0	0	0	0	0	0	0	0	0	0	0
GRMZM2G092813	0	0	0	0	0	0	0	0	0	0	0	0	0	0	0	0	5	0	9.7	5.7	3.27	3.59	4.99	0	0	3.67	0	0	0	0	0	5.79	3.78	5.19	5.05	0	5.02	6.37	0	0	0	3.13	0	0	0	0	0	0	0
GRMZM2G392863	634.04	583.17	547.27	361.73	427.78	402.79	707.6	754.96	465	84.28	46.92	69.25	706.93	978.05	930.96	681.02	782.16	789.22	266.26	388.93	176.21	126.56	229.27	154.6	267.35	306.87	281.13	297.93	310.91	83.47	149.92	148.35	67.77	160.52	71.46	56.8	52.07	77.71	45.01	26.74	0	1087.72	643.38	464.33	720.04	311.52	449.96	423.75	100.39
GRMZM2G092916	0	0	0	0	0	0	0	0	0	0	0	0	0	0	0	0	0	0	0	0	0	0	0	0	0	0	0	0	0	0	0	0	0	0	0	0	0	0	0	0	0	0	0	0	0	0	0	0	0
GRMZM2G092923	296.45	276.94	277.07	586.54	651.13	581.42	118.86	165.47	121.78	106.18	68.36	118.81	145.02	163.86	141.73	336.79	274.77	236.29	163.64	159.22	180.14	204.79	160.71	159.57	199.39	165.61	419.08	519.88	502.96	163.15	155.78	148.22	202.55	225.43	221.86	94.77	101.34	87.26	169.16	168.83	163.26	145.74	151.14	131.82	169.55	133.83	201.06	199.4	152.14
GRMZM2G392956	78.85	84.95	90.02	140.66	133.74	127.9	41.66	40.52	72.18	78.87	53.15	76.32	83.55	79.19	82.45	99.8	93.23	99.47	76.24	58.7	74.07	61.14	67.96	80.74	69.13	74.35	118.95	133.4	134.44	69.85	68.6	65.71	80.98	74.71	80.88	69.43	70.59	63.08	87.16	84.72	81.11	75.78	75.94	70.39	76.72	77.68	89.9	62.49	71.67
GRMZM2G089056	115.51	131.94	120.15	210.18	209.45	205.81	60.78	56.5	67.23	102.99	52.47	92.01	159.75	135.67	121.46	150.79	126.01	136.78	90.82	112.99	95.05	79.66	78.19	88.46	86.98	82.31	166.91	179.54	172.02	86.46	87.29	77.17	100.5	110.93	90.75	47.74	49.15	48.48	20.81	19.74	18.59	56.75	73.85	51.13	60.37	66.34	61.12	58.67	53.27
GRMZM2G089092	36.74	22.86	28.75	25.1	41.26	36.98	30.98	23.2	26.55	26.66	27.89	29.57	39.54	38.72	30.6	29.85	26.32	24.14	27.72	19.64	25.09	23.07	22.06	20.31	34.12	25.94	25.69	30.86	35.42	20	23.03	29.78	25.03	16.64	29.61	29.47	26.01	20.71	56.49	65.13	64.6	28.92	21.81	26.52	25.41	18.22	33.97	31.74	38.17
GRMZM2G020548	26.3	28.56	25.67	28.3	29.31	20.3	20.82	15.74	28.64	25	29.34	28.87	25.8	25.31	25.18	30.16	23.37	28.9	24.09	19.06	25.33	26.53	29.48	28.1	31.85	31.71	28.03	28.19	29.3	23.79	22.34	24.53	29.2	26.83	24.64	26.56	26.74	24.79	33.7	41.7	35.58	26.91	29.61	22.21	26.65	22.53	28.1	21.71	29.17
GRMZM2G409997	0	0	0	0	0	0	0	0	0	0	0	0	0	1.06	0	0	0	0	0	0	0	0.35	0.32	0	0	0	0	0	0	0	0	0	0	0	0	0	0	0	0	0	0	0	0	0	0	0	0	0	0
GRMZM2G109566	10.46	17.95	13.05	20.42	13.02	8.88	16.93	12.94	16.13	14.38	15.11	11.1	9.63	8.91	13.01	16.4	17.33	15.91	22.48	18.39	18.14	24.35	23.66	23.18	21.12	23.01	20.29	21.73	16.74	34.07	23.76	29.45	22.86	34.41	23.93	16.49	14.46	15.47	51.34	56.98	53.23	41.66	38.11	45.8	43.11	35.25	70.91	67.68	60.71
GRMZM2G409976	0	6.62	0	0	0	0	14.22	0	5.41	6.84	5.73	4.97	0	0	0	0	0	0	6.24	6.93	6.26	3.75	2.83	0	0	0	0	0	0	0	0	0	6.46	5.24	5.72	13.5	9.61	20	0	0	0	6.82	0	5.03	5.98	0	3.75	0	0
GRMZM2G109509	54.11	60.48	55.27	55.72	59.1	56.44	34.17	47.74	53.4	61.1	70.45	66.69	46.98	49.02	42.5	40.89	43.85	39.12	103.78	83.54	106.53	98.37	149.21	137.38	82	100.64	67.91	76.95	70.28	56.03	44.29	51.42	97.14	87.24	94.32	135.78	157.8	141.22	52.33	45.5	43.17	91.88	104.32	81.97	107.69	91.84	67.27	57.47	68.13
AC191330.3_FG001	0	0	0	0	0	0	0	0	0	0	0	0	0	0	0	0	0	0	0	0	0	0	0	0	0	0	0	0	0	0	0	0	0	0	0	0	0	0	0	0	0	0	0	0	0	0	0	0	0
GRMZM2G090568	13.31	17.22	11.29	3.47	0	0	10.28	33.87	12.62	12.53	17.91	12.69	0	4.22	0	10.46	33.74	38.2	29.2	36.17	47.87	25.36	42.23	51.42	30.23	20.81	0	0	1.22	50.18	52.73	41.35	10.33	28.4	27.24	36.68	61.01	62.98	41.52	0	0	37.96	31.27	37.62	32.82	25.17	3.18	0	0
GRMZM2G090738	221.68	211.35	240.69	476.1	594.34	568.98	132.61	105.5	100.78	88.03	55.3	67.41	112.89	91.34	98.33	310.34	252.42	239.29	123.44	146.1	137.81	131.06	101.41	103.63	151.04	118.12	405.76	536.65	576.41	174.37	151.5	155.85	154.11	162.76	151.46	31.65	41.33	29.47	219.09	251.38	233.05	122.68	152.09	143.86	172.18	113.69	216.8	214.67	239.28
GRMZM2G057158	117.07	122.36	111.27	107.92	100.62	93.39	141.78	96.91	149.43	117.85	120.64	114.17	134.3	144.16	134.64	115.42	102.17	108	130.99	112.12	124.73	137.35	125.18	132.11	117.85	120.37	100.59	103.72	106.05	101.79	111.75	102.23	100.81	121.55	101.82	115.36	113.25	115.75	227.75	248.51	209.04	148.35	105.85	147.52	133.32	117.99	168.47	158.98	137.41
GRMZM2G040887	18.85	16.71	23.68	39.76	42.17	39.7	10.79	10.49	14.14	6.79	5.13	11.27	15.51	13.45	17.57	29.71	19.47	23.45	15.11	12.34	15.99	12.98	15.14	15.54	13.48	13.11	30.97	30.22	41.61	24.5	17.88	22.22	21.09	17.55	20.7	7.41	7.1	7.45	28.77	35.18	34.61	17.05	16.51	15.99	19.52	12.69	17.61	15.87	21
GRMZM2G132019	125.91	130.66	142.33	43.8	51.85	35.66	195.38	162.71	199.73	218.59	228.84	221.37	127.5	176.72	158.11	163.69	152.94	147.33	191.63	190.17	183.16	186.81	198.76	173.35	153.03	167.51	77.36	82.62	80.35	184.96	212.1	190.94	133.86	163.12	132.98	230.54	248.87	241.4	89.97	79.71	109.14	222.06	184.19	220.44	210.71	173.61	231.43	245.8	212.2
GRMZM2G071349	17.34	27.1	28.27	42.38	27.1	37.45	26.27	0	34.91	51.63	39.96	51	37.99	38.06	33.78	29.53	33.85	36.72	47.85	35.19	41.94	32.37	43.47	40.23	35.55	50.24	31.7	28.26	44.64	45.98	38.7	34.92	35.23	49.33	38.71	63.24	48.35	42.77	18.43	32.17	40.43	33.7	35.44	48.18	34.97	45.68	27.2	42.99	34.76
GRMZM2G007441	0	0	0	0	0	0	0	0	0	0	0	0	0	0	0	0	0	0	0	0	0	0	0	0	0	0	0	0	0	0	0	0	0	0	0	0	0	0	7.02	0	0	0	0	0	2.35	0	0	0	4.47
GRMZM2G096020	254.89	288.56	271.41	264.25	244.55	187.01	297.66	294.69	265.15	276.35	257.3	259.62	302.19	331.08	352.28	304.23	287.68	292.8	239.1	226.71	183.63	198.05	269.08	240.35	225.89	244.58	212.6	248.13	246.1	167.99	189.44	196.99	180.47	171.9	204.23	185.58	198.07	246.47	147.53	122.57	104.2	218.94	174.38	176.52	189.41	192.97	275.99	239.67	139.51
GRMZM2G095968	246.74	248.21	226.92	35.34	25.07	29.88	318.61	398.64	298.9	286.96	367.97	296.74	181.56	210.02	233.14	214.63	275.78	282.56	245.73	264.71	188.83	180.64	378.63	300.54	167.64	232.72	43.82	33.13	38.34	181.03	186.98	180.42	123.04	164.53	130.07	285.45	303.24	367.66	15.17	29.79	10.04	377.83	234.35	299.52	307.56	228.07	281.76	288.99	149.17
GRMZM2G399948	0	0	0	0	0	0	0	0	0	0	0	0	0	0	0	0	0	0	0	0	0	0	0	0	0	0	0	0	0	0	0	0	0	0	0	0	0	0	0	0	0	0	0	0	0	0	0	0	0
GRMZM2G099598	190.04	227.08	189.32	277.87	216.9	205	230.79	217.95	177.47	348.56	317.28	322.74	146.65	141.49	133	241.3	235.15	233.45	140.85	175.17	142.98	138.35	147.12	140.34	150.74	151.08	248.65	244.84	221.97	104.95	112.78	138.02	107.39	121.26	109.08	134.54	145.36	142.42	73.96	92.88	91.03	98.49	124.03	104.64	104.88	99.7	173.23	155.95	90.58
GRMZM2G099454	58.2	88.63	57.06	30.86	24.94	22.65	124.66	83.61	67.39	100.81	119.19	115.77	0	9.66	0	31.64	58.22	27.77	63.45	90.25	67.93	78.81	108.16	114.72	26.86	28.62	41.68	27.6	18	27.85	62.82	40.88	51.02	98.34	40.42	178.95	177.69	217.75	864.89	842.2	1032.46	704.17	429.67	224.49	172.48	118.36	160.95	32.44	77.52
GRMZM2G092719	723.39	742.62	786.98	1587.29	1741.29	1581.11	327.03	296.08	284.33	319.71	190.1	325.47	325.79	279.81	304.83	992.22	857.65	743.99	347.08	354.95	343.4	351.73	351.14	341.44	478.52	333.1	1062.96	1232.65	1416.54	540.72	457.76	464.1	419.87	468.46	429.52	129.69	139.96	119.72	424.27	414.3	455.48	334.41	387.59	398.36	451.97	368.13	913.86	601.9	503.65
GRMZM2G059428	0	0	0	0	0	0	0	0	0	0	3.31	0	0	3.61	0	0	8.61	0	0	0	2.77	3.19	1.55	0	0	0	0	0	0	0	0	0	4.25	2.79	4.46	7.79	7.85	8.62	0	0	0	2.37	0	0	1.92	0	2.02	0	0
GRMZM2G003538	0	0	0	0	0	0	0	0	0	0	0	0	0	0	0	0	0	0	0	0	0	0	0	0	0	0	0	0	0	0	0	0	0	0	0	0	0	0	0	0	0	0	0	0	0	0	0	0	0
GRMZM2G110345	10.55	10.58	16.06	30.46	29.28	25.91	6.45	0	5.52	7.68	5.52	7.47	1.84	2.84	0	24.71	23.91	22.09	9.59	12.78	8.28	7.07	8.6	7.41	10.88	8.8	19.68	26.62	26.19	6.95	7.75	5.89	10.3	8.56	9.92	4.17	2.78	2.54	19.34	24.71	24.08	7.23	9.33	9.41	9.24	6.05	22.04	13.16	14.77
GRMZM2G410991	87.92	123.01	105.77	47.52	39.59	27.58	284.51	204.99	191.49	184.08	216.28	171.54	76.9	91.49	82.51	260.33	333.46	299.89	115.27	152.69	119.2	147.72	166.05	135.75	116.82	112.29	94.73	86.43	74.23	144.49	173.79	169.63	139.95	180.54	150.3	237.86	255.25	243.91	65.25	24.59	36.52	226.31	168.24	198.78	183.25	159.61	134.84	144.58	89.58
GRMZM2G110616	22.32	6.72	18.82	15.12	19.28	6.1	8.63	5.21	19.27	15.74	20.88	20.45	0	0	0	26.24	20.01	9.09	30.4	41.98	21.32	16.44	26.12	28.85	15.72	24.26	19.99	23.37	23.89	15.2	6.27	15.14	15.54	11.1	13.85	17.71	17.72	14.22	0	0	0	22.66	17.83	11.37	19.5	15.74	5.44	7.35	4.97
GRMZM2G465806	13.96	23.5	15.45	13.34	18.46	8.55	20.93	0	16.45	20.4	26.67	13.28	0	0	0	11.15	9.85	11.24	7.67	12.23	9.79	9.63	11.95	9.33	12.87	7.35	10.15	15.67	12.34	6.65	7.07	0	14.05	12.13	11.73	6.94	11.04	12.06	0	0	0	11.64	4.73	4.65	4.96	0	3.78	3.22	4.52
GRMZM2G048740	46.65	52.24	52.33	33.53	36.51	31.07	63.53	68.32	69.58	60.75	66.2	52.33	72.84	67.9	68.65	56.97	49.87	53.28	51.12	38.97	46.25	56.49	58.74	48.7	45.29	46.85	40.36	35.14	38.99	62.85	69.88	68.55	49.64	49.35	46.08	53.76	47.53	52.96	76.6	71.05	64.27	182.2	183.56	210.97	192.25	157.16	150.98	161.19	83.5
GRMZM2G093286	92.22	107.72	122.67	0	0	0	248.93	209.25	214.73	31.68	31.27	35.68	342.07	491.09	427.4	125.28	214.64	208.03	336.02	342.18	325.63	439.25	321.79	384.41	393.11	334.33	8.53	4.11	2.64	173.02	201.09	189.14	322.51	367.75	279.81	735.6	914.81	1013.46	199.18	206.73	265.27	253.86	263.79	214.14	296.38	302.16	185.12	154.12	34.03
GRMZM2G119499	622.02	680.74	646.08	414.81	361.19	335.86	968.38	708.32	737.73	132.03	79.29	133.32	1559.43	1681.62	1699.68	606.74	700.97	657.72	567.51	704.5	500.86	388.63	459.05	458.3	696.02	660.91	422.9	401.6	389.45	361.17	513.52	400.22	128.18	287.8	149.84	123.36	105.19	161.76	422.5	577.42	524.35	172.2	149.85	124.88	197.37	223.38	249.05	294.07	155.87
GRMZM2G096269	613.99	760.42	619.55	381.6	385.75	334.84	1084.97	778.33	789.29	142.64	78.71	159.2	2814.54	2709.92	2933.34	571.19	553.07	538.72	602.83	663.98	555.34	466.04	496.59	493.72	691.14	652.95	626.68	506.1	570.67	531.25	680	591.97	275.91	448.07	303.74	189.54	174.5	181.18	729.3	796.43	737.52	255	247.39	241.84	299.63	318.66	361.29	340.03	258.36
GRMZM2G096247	562.78	772.11	643.02	91.31	87.63	60.91	1479.08	768.58	895.2	44.49	44.74	63.39	3617.11	3517.9	3426.29	736.94	750.59	729.57	637.47	848.21	863.06	687.57	568.82	598.48	767.61	698.77	251.07	146.26	158.54	790.6	875.39	800.23	365.36	561.25	373.01	445.08	411.33	404.26	475.23	481.82	504.82	287.33	339.59	325.88	423.09	354.36	386.41	439.02	285.13
GRMZM2G096153	47.41	51.08	54.44	121.92	129.95	86.47	25.25	18.59	23.82	13.34	3.32	12.56	31.25	36.24	29.7	60.24	56.65	44.24	55.05	53.46	54.87	55.18	50.88	41.67	54.76	52.3	105.67	152.8	145.19	48.23	52.82	36.44	57.05	56.85	48	31.38	25.99	25.7	107.05	134.33	106.82	59.58	62.77	58.64	59.96	46.85	72.8	59.94	82.94
GRMZM2G092592	0	0	0	0	0	0	0	0	0	0	0	0	0	0	0	0	0	0	0	0	0	0	0	0	0	0	0	0	0	0	0	0	0	0	0	0	0	0	0	0	0	0	0	0	0	0	0	0	0
GRMZM2G092481	17.37	11.37	14.03	21.93	21.81	25.58	14.12	12.51	14.57	14.08	16.5	21.61	17.12	14.28	14.1	13.86	16.96	15.96	16.45	18.3	18.28	16.57	16.18	18.73	15.35	15.53	21.11	24.23	22.55	21.92	21.31	20.18	10.34	18.66	16.26	8.99	13	12.81	23.58	24.48	19.7	17.36	19.48	20.4	19.25	18.25	20.55	20.84	27.88
GRMZM2G173372	50.14	64.49	63.22	55.68	63.13	37.33	90.62	99.96	88.16	124.81	140.36	113.63	3.02	1.9	3.85	66.65	43.73	41.09	193.9	187.54	164.88	188.99	152.64	197.82	143.08	168.6	66.92	76.56	72.59	144.06	129.45	142.19	143.9	170.23	166.05	156.22	168.16	163.78	18.04	27.95	25.81	80.46	92.77	84.49	137.97	118.89	127.72	136.06	98.15
GRMZM2G075701	361.63	356.22	377.3	886.3	900.85	728.5	54.81	76.13	86.41	119.88	44.7	105.17	44.1	68.33	41.83	348.51	323.03	280.28	215.67	214.97	170.53	169.71	173.56	164.91	261.39	226.49	478.88	653.82	631.29	114.11	111.57	108.11	210.25	215.68	191.66	97.89	134.35	150.92	134.44	166.75	166.54	148.74	189.56	150.4	208.19	145.69	218.29	198.2	171.24
GRMZM2G075870	0	0	0	0	0	0	0	0	0	0	0	0	0	0	0	0	0	0	0	0	0	0	0	0	0	0	0	0	0	0	0	0	0	0	0	0	0	0	0	0	0	0	0	0	0	0	0	0	0
GRMZM2G075901	50.33	33.43	33.17	12.14	15.57	0	80	78.12	53.09	31.93	44.33	36.71	17.18	15.5	20.47	17.59	25.79	34.76	71.92	119.52	54.3	95.56	109.61	85.8	57.33	60.11	10.96	7.9	18.23	61.41	47.76	47.91	53.35	53.34	31.77	81.14	97.61	151.16	18.86	18.06	24.86	93.08	70.33	62.41	77.23	64.62	43.87	72.3	59.67
GRMZM2G399311	0	0	0	0	0	0	0	0	0	0	0	0	0	0	0	1.61	0	3.82	0	0	0	0	0	0	0	0	0	0	0	0	0	0	0	0	0	0	0	0	0	0	0	0	0	0	0	0	0	0	0
GRMZM2G056488	2.88	1.56	1.95	3.81	4.21	3.36	1.48	0	1.8	0.77	0.76	1.11	2.01	1.37	2.07	3.47	2.31	3.9	2.17	1.58	1.47	2.06	3.19	1.64	1.92	1.82	3.81	4.24	5.86	3.02	2.17	2.15	2.84	1.41	2.62	0.8	0.62	0.73	3.83	4.04	4.57	1.75	1.85	1.97	2.43	1.99	2.32	1.97	2.25
GRMZM2G056377	58.83	72.97	104.82	134.8	108.04	83.91	84.8	35.22	64.79	59.28	46.27	50.15	40.8	39.66	32.71	110.75	113.25	112.59	75.71	112.79	80.01	123.9	114.51	71.5	78.84	67.47	103.12	105.22	135.38	66.7	76.19	60.48	95.15	85.71	74.94	103.93	95.75	102.36	147.32	110.06	101.29	137.12	110.82	127.47	122.46	78.68	134.46	105.5	142.45
GRMZM2G475168	20.1	18.53	13.74	27.47	25.73	29.56	21.44	0	9.43	6.63	0	9.85	8.95	16.02	18.41	13.72	18.28	0	20.57	16.13	13.06	27.71	19.74	20.55	21.64	15.43	17.29	28.44	21.83	15	13.55	12.68	13.92	23.41	11.81	19.53	7.32	8.12	23.97	53.98	29.38	12.56	20.84	20.75	16.66	17.72	21.14	11.29	20.26
GRMZM2G176523	7.01	5.52	4.42	5.12	6.5	5.94	7.56	6.37	6.32	5.88	7.28	7.7	8.8	5.75	6.17	5.25	6.04	3.44	6.94	5.06	5.2	4.29	6.37	4.31	4.62	4.71	5.98	6.71	7.02	7.3	5.21	5.35	5.6	7.8	6.84	7.41	6.33	6.34	6.21	6.14	4.5	7.82	4.61	5.89	6.66	6.5	5.27	4.26	7.29
GRMZM2G176499	50.87	62.12	64.93	80.32	89.81	71.22	66.66	68.08	54.06	52.74	50.73	49.66	53.09	54.08	47.54	61.96	58.91	53.02	46.39	68.05	45.38	47.96	50.03	52.15	45.67	47.59	64.87	77.1	74.13	53.96	61.9	58.05	52.01	68.78	56.06	58.92	64.94	61.56	46.67	49.39	46.77	68.04	61.2	59.47	63.38	49.88	65.83	64.78	59.1
GRMZM2G475059	708.55	509.76	590.73	145.11	209.98	121.37	2906.57	1866.63	1515.68	1544.63	1596.36	1024.33	247.38	376.67	231.21	115.28	75.53	92.03	907.64	1146.64	672.05	2005.54	1499.87	958.62	1030.23	759.37	122.99	84.41	175.34	684.91	934.17	857.6	579.59	788.04	782.2	2271.1	2409.53	2429.17	352.2	332.11	328.72	242.7	134.89	194.65	291.16	61.07	290.28	316.22	275.58
GRMZM2G176397	680.92	738.66	772.25	1061.97	899.28	807.75	641.45	291.76	711.75	1097.74	916.23	944.74	557.72	477.13	513.91	783.57	669.67	686.3	562.52	468.13	452.3	308.87	405.48	438.36	587.99	579.9	878.88	781.84	784.91	374.8	442.35	475.24	376.42	353.19	376.97	259.53	264.57	259.92	313.07	298.21	293.77	187.43	157.69	178.86	213.43	219.31	306.22	267.93	169.43
GRMZM2G587606	0	0	0	0	0	0	0	0	0	0	0	0	0	0	0	0	0	0	0	0	0	0	0	0	0	0	0	0	0	0	0	0	0	0	0	0	0	0	0	0	0	0	0	0	0	0	0	0	0
GRMZM2G474973	0	3.17	1.99	2.21	0	0	0	0	2.12	0	0	0	2.44	3.96	5.15	0	0	0	0	0	0	1.8	1.7	2.15	0	2.32	3.01	2.67	3.64	0	0	0	2.01	0	3.08	0	0	1.66	0	0	0	0	0	0	1.86	0	2.01	0	0
GRMZM2G176131	38	38.02	32.56	42.71	33.18	27.47	37.8	9.61	38.09	37.23	37.43	27.33	17	24.44	30.41	29.39	32.67	35.22	19.07	27.69	21.38	21.24	26.85	25.17	29.15	30.52	18.19	22.37	22.48	22.79	31.74	18.3	20.36	28.62	16.83	12.05	18.21	23.57	23.22	30.5	22.36	38.96	33.65	38.07	43.64	38.66	28.57	60.97	50.58
GRMZM2G587569	0	0	0	0	0	0	0	0	0	0	0	0	0	0	0	0	0	0	0	0	0	0	0	0	0	0	0	0	0	0	0	0	0	0	0	0	0	0	0	0	0	0	0	0	0	0	0	0	0
AC155624.2_FG006	53.72	54.3	52.45	76.45	71.48	69.25	62.32	85.61	70.86	77.46	79.63	66.42	57.81	61.33	44.87	81.47	74.56	70.02	81.13	66.68	85.15	88.58	87.91	79.99	70.49	71.99	66.8	64.45	70.88	77.29	76.24	70.96	81.72	77.14	75.98	136.69	127.83	123.63	51.28	49.29	48.05	80.77	100.37	88.38	98.23	85.8	90.41	79.5	71.12
GRMZM5G833774	102.75	109.62	112.45	113.16	120.1	100.72	132.3	96.15	140.38	143.65	134.36	112.56	129.2	142.42	143.21	108.41	102.07	110.36	127.8	125.72	148.1	173.33	153.65	153.23	119.28	118.22	119.99	130.58	124.76	121.4	142.08	123.7	147.81	166.15	157.13	207.95	230.91	215.41	109.79	116.03	124.35	128.93	128.72	143.14	143.81	137.49	148.83	139.76	132.09
GRMZM5G891266	105.06	98.67	101.91	105.47	111.6	88.84	125.59	146.32	115.07	113.27	104.47	99.01	151.54	165.16	139.09	120.68	111.57	112.68	161.78	151.61	159.98	215.43	187.63	171.46	131.1	135.46	122.82	114.17	130.64	137.4	130.71	137.88	174.64	197.49	174.1	238.45	223.76	233.65	124.44	142.83	145.08	168.47	182.48	167.24	194.93	168.19	235.66	196.92	207.58
AC155624.2_FG011	65.78	87.24	78.64	42.17	34.51	32.56	108.83	70.27	95.18	95.57	111.53	98.37	109.91	118.19	127.71	60.26	60.95	54.82	87.56	102.58	110.02	137	112.75	101.46	97.3	89.41	42.77	40.01	45.25	71.58	78.15	71.45	67.96	84.35	81.06	128.44	113.44	109.27	46.85	44.33	49.86	62.12	44.54	69.78	61.59	46.51	55.34	81.15	63.27
GRMZM2G018417	400.06	396.45	409.97	698.51	745.51	598.67	375.53	276.31	313.68	307.75	258.37	265.97	249.89	228.64	220.78	438.57	398.58	359.79	332.92	433.2	360.11	405.15	405.11	351.15	378.87	327.73	575.62	655.86	714.54	354.29	373.68	354.55	359.6	369.93	374.5	337.02	340.57	322.8	434.28	469.03	433	459.53	455.14	475.86	482.72	376.27	467.76	467.21	536.38
GRMZM2G018410	0	0	0	0	0	0	0	0	0	0	0	0	0	0	0	0	0	0	0	0	0	0.31	0.2	0	0	0	0.53	0.78	0.56	0.53	0	0	0.32	0	0	0	0	0	0	0	0	0.27	0	0	0.26	0	0.31	0	0
GRMZM2G018579	34.36	29.41	31.97	10.49	11.53	15.28	43.57	49.68	36.83	20.79	25.75	27.88	72.13	91.82	87.96	49.13	44.61	56.5	20.24	18.4	17.14	20.27	24.81	21.99	20.58	25.36	18.55	16.01	13.96	25.77	24.62	22.66	23.87	23.65	16.52	14.93	19.07	18.05	27.84	39.05	29.35	16.41	23.19	13.5	23.23	24.04	60.76	39.55	66.4
GRMZM2G018706	9.86	7.77	10.55	8.68	16.94	6.82	15.17	18.26	12.26	11.91	9.26	9.59	8.38	12.73	6.91	8.04	6.03	8.05	9.74	7.75	5.95	4.05	4.8	9.73	7.14	7.12	5.73	6.43	10.94	10.9	14.33	11.83	4.89	4.13	6.59	3.04	2.35	2.53	6.73	7.4	9.21	5.02	5.09	5.44	4.78	4.92	10.8	9.86	4.06
GRMZM2G068265	0	0	0	0	0	0	0	0	0	0	0	0	0	0	0	0	0	0	0	0	0	0	0	0	0	0	0	0	0	0	0	0	0	0	0	0	0	0	0	0	0	0	0	0	0	0	0	0	0
GRMZM2G068336	10.06	9.85	8.86	20.63	19.08	16.68	6.05	3.67	5.71	7.24	5.15	5.4	9.62	6.87	7.7	13.43	12.79	9.79	6.26	6.31	6.45	5.38	4.96	5.29	5.79	5.74	14.96	16.72	18.63	6.6	6.41	6.09	7.54	7.03	8.16	2.66	2.57	2.84	9.25	7.84	5.23	4.45	4.06	5.91	6.3	4.16	5.49	5.35	4.85
GRMZM2G157510	25.37	32.85	35.23	23.54	21.66	15.02	69.93	65.57	50.49	65.34	95.56	66.11	54.4	50.1	44.57	27.99	16.88	18.86	16.77	28.33	24.93	29.29	23.33	17.74	32.29	24.43	20.9	19.23	21.38	26.62	24.37	29.27	17.2	21.11	23.36	52.56	60.55	57.86	38.72	48.63	51.02	22.75	24.91	23.68	22.49	22.57	33.24	22.39	17.89
GRMZM2G703478	0	0	0	0	0	0	0	0	0	0	0	0	0	0	0	0	0	0	0	0	0	0	0	0	0	0	0	0	0	0	0	0	0	0	0	0	0	0	0	0	0	0	0	0	0	0	0	0	0
GRMZM2G152172	0	0	0	0	0	0	0	0	0	0	0	0	0	0	0	0	0	0	0	0	0	0	0	0	0	0	0	0	0	0	0	0	0	0	0	0	0	0	0	0	0	0	0	0	0	0	0	0	0
GRMZM2G009014	82.62	87.45	87.84	110.35	134.75	111.44	115.59	88.34	83.39	113.49	100.22	99.66	97.17	114.38	113	87.57	78.58	78.49	83.66	97.93	81.19	98.67	91.96	85.94	91.75	72.63	102.49	121.99	120.21	71.79	79.57	89.38	94.32	98.2	97.85	122.93	109.92	121.34	67.04	58.23	49.74	95.76	91.55	94.71	101.05	87.61	120.3	112.2	86.89
GRMZM2G172758	21.87	22.59	28.08	44.97	59.96	33.18	15.48	22.28	19.12	2.69	3.92	3.56	12.19	8.16	13.41	34.86	35	33.99	32.75	33.62	27.75	24.02	21.48	19.43	25.54	34.2	43.58	45.83	55.03	51.62	47.7	59.3	33.36	32.79	36.78	3.19	2.94	3.75	29.9	55.56	64.26	8.14	9.81	15.35	21	11.8	35.47	25.01	22.61
GRMZM2G172751	0	0	0	0	0	0	0	0	0	0	0	0	0	0	0	0	0	0	0	0	0	0	0	0	0	0	0	0	0	0	0	0	0	0	0	0	0	0	0	0	0	0	0	0	0	0	0	0	0
AC194863.3_FG007	1.16	2.19	1.88	1.59	2.34	0	1.6	0	2.17	1.38	1.2	1.29	3.5	2.15	1.11	0.82	1.68	0	2.87	2.25	2.71	2.62	3.08	3.09	2.48	2.12	1.6	1.14	1.37	2.24	2.5	2.42	1.79	1.34	3.24	1.48	1.62	1.73	2.94	2.93	3.84	2.21	2.36	1.66	2.56	1.44	2.99	2.41	4.05
AC194863.3_FG006	0	0	0	0	0	0	0	0	0	0	0	0	0	0	0	0	0	0	0	0	0	0	0	0	0	0	0	0	0	0	0	0	0	0	0	0	0	0	0	0	0	0	0	0	0	0	0	0	0
GRMZM2G472167	168.27	202.22	219.68	54.89	42.75	45.22	273.38	298.22	244.69	343.58	369.66	338.18	54.88	59.11	41.33	218.54	215.06	237.95	120.79	151.75	89.17	94.99	119.13	121.28	127.79	125.53	56.88	34.23	44.31	89.28	93.54	80.05	65.89	78.83	66.93	95.21	78.19	94.21	64.3	53.88	55.05	97.34	105.13	103.03	151.38	141.19	309.57	310.17	200.18
AC194863.3_FG004	0	0	0	0	0	0	0	0	0	0	0	0	0	0	0	0	0	0	0	0	0	0	0	0	0	0	0	0	0	0	0	0	0	0	0	0	0	0	0	0	0	0	0	0	0	0	0	0	0
GRMZM2G171181	3282.82	3027.64	3733.9	7391.89	7770.78	7624.28	1416.29	1247.29	1265.26	1217.35	774.97	1276.84	1211.9	1069.43	949.13	3944.62	3233.54	2932.83	1792.61	1988.28	1671.68	1669.53	1658.89	1507.73	2261.71	1796.03	5041.2	6283.04	6707.31	2133	1811.03	1894.82	1823.38	2193.48	1896.36	512.29	551.68	489.68	1726.44	2159.17	2118.64	1489.78	1528.21	1678.32	2020.03	1110.66	2934.55	2787.37	2099.4
GRMZM2G171324	61.02	65.98	76.19	44.53	46.88	33.72	94.18	72.6	93.74	118.89	121.42	122.95	103.08	136.36	101.15	91.08	93.77	105.82	78.54	67.59	80.97	93.1	93.02	90.96	57.96	78.19	80.87	61.56	69.32	110.46	110.75	120.62	121.49	104.13	110.11	207.24	217.43	205.64	48.66	52.2	46.65	160.54	153.19	149.83	132.97	128.77	93.96	87.11	110.37
GRMZM2G171333	11.82	7.31	9.41	0	0	0	5.54	0	14.44	9.81	21.23	15.24	0	7.99	0	0	0	12.29	0	12.34	8	13.49	12.07	7.65	7.88	8.41	4.74	7.67	4.1	10.25	0	7.56	8.54	14.75	11.93	15.25	19.84	13.99	20.06	17.47	15.27	6.46	0	9.7	8.72	11.9	12.34	7.52	8.83
GRMZM2G474258	0	0	0	0	0	0	0	0	0	0	0	0	0	0	0	0	0	0	0	0	0	0.79	1.69	0	0	0	0	0	0	0	0	0	0	0	0	0	1.8	0	19.59	23.54	20.96	0	0	0	1.22	0	1.6	0	0
GRMZM2G323830	28.33	31.3	26.24	0	0	0	28.83	43.64	31.88	36.53	38.28	40.43	5.61	3.83	0	59.57	71.63	97.72	2.1	1.78	0	1.95	3	0	0	2.03	0	0	1.13	0	0	0	2.4	0	3.34	2.6	3.15	3.61	62.69	61.69	64.21	2.46	3.93	2.47	7.07	0	10.98	9.51	0
GRMZM2G062946	5.86	7.17	4.07	0	0	0	6.9	0	4.7	4.3	4.43	3.7	0	0	0	0	0	0	0	2.18	0	0	2.81	0	0	0	0	0	0	0	0	0	0	0	0	0	1.44	2.58	10.92	0	0	2.15	0	0	0	0	0	0	2.76
GRMZM2G057694	0	0	0	0	0	0	0	0	0	0	0	0	0	0	0	0	0	0	0	0	0	0	0	0	0	0	0	0	0	0	0	0	0	0	0	0	0	0	0	0	0	0	0	0	0	0	0	0	0
GRMZM2G066805	7.46	7.99	6.51	4.05	3.22	6.8	7.33	13.21	8.3	6.94	8.47	7.48	11.32	11.01	10.6	3.44	1.06	1.73	8.03	8.46	6.36	8.11	9.44	8.51	4.4	8.32	4.33	5.08	4.87	7.74	5.73	6.73	11.68	7.17	8.44	11.19	12.4	11.59	0	0	0	11.22	8.79	8.45	9.61	7.72	10.71	10.2	11.07
GRMZM2G066860	23.59	22.06	31.94	61.45	59.5	50.7	8.38	6.88	8.95	7.62	1.53	6.5	5.31	9.81	8.79	29.15	26.89	28.52	23.93	18.08	15.1	14.29	15.87	14.43	20.92	18.12	38.08	50.48	46.13	11.31	19.32	16.59	17.09	14.95	13.81	5.7	7.52	8.02	29.32	36.06	40.96	21.4	25.85	22.7	26.72	20.91	23.41	20.55	18.65
GRMZM2G046888	3.72	3.41	3.19	7.02	8.23	5.65	2.94	0	3.3	1.31	1.47	2.61	2.63	3.05	3.34	5.92	2.7	4.26	3.41	2.12	3.06	1.92	3.73	2.51	3.27	4.15	3.84	3.89	4.82	3.33	2.21	3.26	2.71	2.21	2.38	1.45	2.15	1.38	10.33	7.95	12.91	1.07	0	1	2.21	0	3.1	1.31	2.78
GRMZM2G046919	6.36	2.93	5.82	13.17	7.4	10.51	2.9	0	2.66	2.6	0	3.84	3.26	4.63	5.5	6.2	0	5.7	3.43	3.48	2.44	3.29	4.31	5.5	3.2	4.3	8.29	7.89	9.91	6.31	2.84	4.75	2.5	2.24	4.9	1.62	1.69	0	7.64	6.04	5.02	1.57	6.1	1.62	2.31	0	4.94	0	0
GRMZM2G046932	208.58	179.55	200.08	341.66	336.31	331.21	117.62	72.62	149.34	115.54	99.78	110.7	155.93	151.69	150.36	228.62	199.62	210.12	145.61	127.59	143.75	132.92	130.43	152.28	157.44	149.47	256.55	304.88	306.09	165.55	163.93	162.15	147.44	159.2	153.46	89.4	107.66	96.46	231.9	232.76	244.41	140.84	142.56	148.14	143.07	128.5	144.14	148.99	175.68
GRMZM2G047002	19.52	20.16	17.58	23.99	27.54	24.22	49.28	30.79	18.25	36.41	27.94	20.66	10.11	19.54	0	34.22	28.84	23.38	23.29	32.34	36.07	20.08	21.92	19.92	30.09	22.79	21.42	25.65	19.25	17.91	15.66	27.56	14.5	20.38	24.85	26.34	49.35	63.51	136.93	121.56	121.67	17.24	9.64	13.79	21.62	19.42	24.87	21.22	31.71
GRMZM2G450071	0	0	0	0	0	0	0	0	0	0	0	0	1.95	0	0	0	0	0	0	0	0	1.22	0.45	0	0	0	0	0	0	0	0	0	0	0	0	0	0	0	0	0	0	0	0	0	0	0	0	0	0
GRMZM2G149254	0	0	0	0	0	0	0	0	0	0	0	0	0	0	0	0	0	0	0	0	0	0	0	0	0	0	0	0	0	0	0	0	0	0	0	0	0	0	0	0	0	0	0	0	0	0	0	0	0
GRMZM2G149257	516.81	420.57	478.14	971.95	943.15	796.83	234.27	262.59	214.98	216.21	132.34	183.01	222	190.11	175.01	588.9	564.84	458.42	233.4	249.88	222.83	206.89	218.64	214.2	291.68	222.54	606.58	671.55	776.63	279.61	239.48	275.03	251.59	291.09	296.06	93.48	76.77	96.59	303.08	297.17	290.69	224.7	248.64	243.27	280.53	206.19	510.95	373.41	280.22
GRMZM2G450125	31.17	31.32	44.61	23.62	36.46	29.25	43.92	30.49	31.58	30.38	34.29	30.5	14.48	26.53	19.42	20.69	15.85	13.35	30.9	27.74	33.53	35.55	61.45	27.85	23.93	29.14	9.35	12.11	18.77	33.46	36.38	31.85	37.93	46.04	42.74	20.9	17.84	18.25	99.29	105.45	153.53	25.54	39.19	29.98	34.67	54.95	18.36	13.56	48.6
AC190799.2_FG010	0	0	0	0	0	0	0	0	0	0	0	0	0	0	0	0	0	0	0	0	0	0	0	0	0	0	0	0	0	0	0	0	0	0	0	0	0	0	0	0	0	0	0	0	0	0	0	0	0
GRMZM2G343767	0	0	0	0	0	0	0	0	0	0	0	0	0	0	0	0	0	0	0	0	0	0	0	0	0	0	0	0	0	0	0	0	0	0	0	0	0	0	0	0	0	0	0	0	0	0	0	0	0
GRMZM2G041899	0	3.96	2.15	0	0	0	5.3	0	5.25	3.6	6	2.08	0	0	0	0	0	0	9.94	13.19	6.61	6.1	11.03	7.77	5.03	8.31	3.69	3.51	2.41	4.33	9.51	3.64	1.53	7.11	2.86	7.8	8.76	11.65	0	0	0	17.95	6.35	6.67	8.01	6.54	0.73	3.06	0
GRMZM5G849919	0	2.8	0.86	0	0	0	6.06	0	7.01	7.48	3.1	9.82	0	0	0	0	0	0	7.46	1.58	7.86	3.79	9.67	4.68	5.95	2.72	2.19	5.62	2.72	1.77	3.18	2.22	6.48	5.26	8.85	6.55	8.31	7.55	0	0	0	15.63	3.91	6.99	7.63	1.16	1.19	0	0
GRMZM2G355846	10.51	17.84	9.68	6.53	6.94	5.6	18.42	5.49	16.97	33.09	39.86	29.61	1.69	3.38	0	3.27	2.03	0	16.04	14.29	17.92	15.24	20.84	14.86	12.94	18.6	26.93	16.79	17.01	12.02	12.94	11.78	16.53	17.17	14.01	35.52	37.01	33.84	3.07	2.13	3.37	19.17	15.58	19.65	10.78	13.38	3.1	5.59	4.08
GRMZM2G054111	15.1	26.1	15.77	7.42	16.72	0	12.57	31.01	19.01	16.93	24.93	14.45	30.09	42.58	41.42	8.37	8.97	0	4.66	0	29.77	4.95	3.66	6.02	0	5.09	0	0	2.07	0	0	0	0	0	0	6.81	9.18	6.4	0	9.68	0	4.18	7.51	5.81	9.81	8.86	5.71	0	49.72
GRMZM5G823004	167.94	182.19	173.04	56.53	56.81	39.27	305.54	199.7	261.16	278.74	277.7	251.05	246.02	257.91	235.26	91.5	106.94	134.36	265.13	260.96	264.64	277.49	303.02	287.42	210.42	224.73	54.61	57.74	52.89	202.82	202.99	206.26	172.76	231.88	195.17	333.01	350.46	332.85	124.21	121.77	126.81	206.58	194.44	210.37	200.5	181.93	171.64	187.53	198.8
GRMZM5G820122	218.98	173.53	237.57	276.04	234.08	246.1	100.84	63.08	230.46	339.28	316.18	283.96	256.84	256.41	231.08	249.46	208.12	254.57	164.96	74.09	130.09	91.8	101.02	150.63	130.28	159.85	261.89	249.16	250.73	195.49	213.81	201.45	134.93	139.7	160.7	87.92	102.98	86.54	120.47	99.26	99.11	97.95	102.7	124.95	110.54	154.36	89.96	89.05	116.73
GRMZM5G860938	69.63	57.25	81.87	113.4	127.66	130.06	55.96	44.01	59.28	61.18	51.54	55.42	54.72	61.42	54.53	80.93	67.86	68.93	65.89	62.34	68.91	59.46	73.27	70.06	67.8	64.24	112.56	130.29	122.08	62.37	68.39	66.25	68.19	72.97	70.21	64.11	69.31	61.32	83.08	96.96	91.19	100.15	107.52	98.62	93.84	77.75	85.19	86.76	106.6
GRMZM5G872399	0	0	0	0	0	0	12.75	0	14.55	24.35	33.3	18.96	18.6	30.74	17.86	0	0	0	23.37	17.72	24.57	16.76	12.71	12.76	15.76	11.42	13.11	13.13	7.09	13.85	17.88	29.78	9.73	13.4	21.14	18.11	25.53	20.01	49.59	29.85	0	22.08	10.69	16.82	12.53	13.47	18.46	34.46	15.61
GRMZM2G107686	0	0	0	0	0	0	0	0	0	0	0	0	0	0	0	0	0	0	0	0	0	0	0	0	0	0	0	0	0	0	0	0	0	0	0	0	0	0	0	0	0	0	0	0	0	0	0	0	0
GRMZM2G107679	0	0	0	0	0	0	0	0	0	0	0	0	0	0	0	0	0	0	0	0	0	0	0	0	0	0	0	0	0	0	0	0	0	0	0	0	0	0	0	0	0	0	0	0	0	0	0	0	0
GRMZM2G107532	155.66	182.81	183.15	188.88	173.91	171.92	144.56	159.81	160.27	275.19	273.14	274.45	147.48	158.24	144.4	160.42	126.46	133.26	137.98	123.54	144.96	131.43	133.15	137.97	132.23	131.28	188.64	196.33	205.16	109.39	102.75	103.91	175.87	178.77	186.33	117.2	115.23	116.28	206.44	216.94	189.26	147.81	142.87	179.17	157.97	179	187.47	179.29	215.33
GRMZM2G407869	0	0	0	0	0	0	0	0	0	0	0	0	0	0	0	0	0	0	0	0	0	0	0	0	0	0	0	0	0	0	0	0	0	0	0	0	0	0	0	0	0	0	0	0	0	0	0	0	0
GRMZM2G103599	56.63	47.25	72.41	121.06	105.3	120.42	16.61	0	56.89	71.51	43.4	65.95	85.28	79.74	96.48	126.68	110.43	115.27	60.22	24.2	49.37	36.4	30.85	65.87	37.62	63.08	109.51	79.69	121.64	53.64	56.64	55.39	75.97	70.25	79.94	28.6	27.44	31.19	155.53	146.57	143.77	33.3	16.23	37.58	25.35	36.85	22.64	20.32	48.19
GRMZM2G170567	83.46	65.07	69.63	117.98	105.54	106.62	23.38	15.59	64.29	70.08	44.18	60.79	84.6	82.37	74.25	107.4	109.76	94.5	61.5	30.54	51.01	42.55	41.32	78.71	60.27	68.36	103.5	104.11	120.55	58.2	55.18	52.43	72.3	79.1	78.11	33.41	29.04	27.17	151.65	135.89	150.88	35.32	27.23	44.87	36.26	45.14	26.88	29.54	54.44
GRMZM2G113174	97.89	119.35	123.98	165.69	180.1	176.75	88.46	79.46	98.46	103	66.83	91.49	135.85	123.41	123.47	130.72	130.07	129.99	106.8	95.27	100.81	106.37	97.08	103.37	108.74	96.38	126.91	153.21	150.24	78.12	69.55	77.49	114.3	130.96	103.26	53.93	61.02	60.02	186.18	179.27	171.81	78.11	57.21	86.23	79.93	77.27	102.3	91.25	90.99
GRMZM2G113239	171.34	182.33	203.26	358.13	374.4	318.24	168.13	130.7	125.79	109.23	83.2	112.58	161.36	174.39	175.33	250.59	240.2	186.62	183.58	198.29	198.99	210.26	182.6	170.12	207.35	172.39	284.72	377.41	404.99	164.52	160.88	163.94	181.99	217.48	180.37	112.32	113.7	129.23	257.95	279.58	287.27	205.99	188	227.23	202.41	145.3	248.58	210.22	213.18
GRMZM2G415390	105.78	139.15	106.08	31.74	7.28	0	251.85	405.96	147.01	171.69	177.56	183.22	30.5	38.19	37.4	131.21	135.2	134.67	115.12	176.52	129.16	95.45	96.13	92.74	133.21	83.39	123.42	24.84	36.86	32.5	63.6	67.17	94.78	123.83	101.83	68.21	56.84	51.39	0	0	0	29.26	24.67	32.89	49.85	26.79	45.37	61.3	0
GRMZM2G415343	9.35	6.75	8.71	12.84	12.51	10.39	5.34	4.83	9.19	4.25	4.75	3.39	8.85	6.99	5.9	10.63	12.06	12.62	7.18	5.88	6.3	4.4	5.05	5.27	5.2	6.54	10.54	9.69	12.55	9.49	7.92	8.35	5.26	7.15	6.61	3.14	2.15	2.75	15.38	18.44	15.6	5.22	5.3	6.11	5.47	4.58	5.55	4.98	6.3
GRMZM2G470309	2.82	2.87	2.44	3.38	4.89	4.04	0	0	0	0	0	0	1.87	1.67	0	0	0	0	2.7	2.51	2.94	2.66	2.52	2.91	2.89	1.94	7.39	6.77	7.98	2.51	0	1.73	3.21	3.15	4.07	0	0	0	0	0	0	2.15	4.65	2.35	3.89	0	1.97	2.6	3.21
GRMZM5G827810	0	0	1.93	3.26	6.08	5.94	0	0	0	0	0	0	0	0	0	3.78	0	0	2.03	3.13	4.14	2.44	2.94	0	0	2.54	5.34	8.1	8.09	0	0	0	7.19	5.43	6.66	0	1.09	0	0	0	0	0	0	0	1.52	0	0.69	0	0
GRMZM2G435276	0	0	3.54	6.99	9.78	0	0	0	0	0	0	0	0	0	0	0	0	4.76	6.7	3.68	3.41	3.9	5.55	5.06	3.57	3.3	5.03	7.78	5.78	3.84	0	2.98	3.58	2.07	0	0	0	0	0	0	0	4.31	3.75	3.69	3.48	5.36	1.66	5.5	0
GRMZM5G816155	0	6.93	4.37	9.85	13.09	8.91	0	0	0	0	0	0	0	0	0	5.31	3.73	0	4.17	6.93	4.81	5.69	6.42	5.59	3.5	3.71	5.1	8.85	9.61	3.56	3.56	0	6.32	4.02	6.38	0	0	0	0	0	0	3.01	3.1	3.46	5.19	0	3.66	4	0
GRMZM5G837318	0	0	0	0	0	0	0	0	0	0	0	0	0	0	0	0	0	0	0	0	0	0	0	0	0	0	0	0	0	0	0	0	0	0	0	0	0	0	0	0	0	0	0	0	0	0	0	0	0
GRMZM2G332548	31.75	35.52	35.12	32.84	29.7	23.79	37.3	30.2	36.13	58.06	58.71	55.56	36.38	29.6	36.46	40.96	38.01	31.87	15.48	14.29	23.2	15.46	14.93	12.25	16.73	14.1	24.5	19.62	26.46	13.25	14.37	20.46	26.15	26.19	23.23	24.05	33.19	31.76	38.95	29.42	29.2	18.14	20.65	15.4	17.3	17.95	20.73	16.11	22
GRMZM2G009818	244.52	290.92	253.93	584.69	585.53	524.19	2.1	0	41.25	273.78	53.39	213	7.99	9.55	7.3	231.63	162.52	172.16	108.32	122.29	92.87	44.57	48.53	71.41	172.72	141.27	325.9	419.55	382.74	0	1.62	0	71.23	64.12	57.24	12.04	10.87	15.24	14.46	3.69	0	13.13	35.37	8.5	32.88	31.09	54.27	69.22	30.63
GRMZM2G178571	67.6	86.12	72.59	57.72	54.22	54.39	92.44	101.09	97.55	56.47	52.52	57.94	182.69	170.4	186.84	72.13	78.51	80.96	66.5	68.91	59.72	71.25	78.07	60.98	70.76	75.79	48.73	54.07	52.36	57.13	47.91	60.21	54.75	69.75	54.75	42.04	53.14	52.21	61	46.94	49.62	56.41	42.99	54.79	63.25	68.81	136	101.01	96.47
GRMZM2G062933	0	0	0	0	0	0	0	0	0	0	0	0	0	0	0	0	0	0	0	0	0	0	0	0	0	0	0	0	0	0	0	0	0	0	0	0	0	0	0	0	0	0	0	0	0	0	0	0	0
GRMZM2G062841	123.97	123.29	152.93	187.42	233.31	196.25	110.87	91.01	113.98	83.76	70.27	87.89	78.1	82.4	90.65	156.13	162.61	130.41	127.11	140.38	113.75	117.58	120.83	134.75	120.52	126.09	147.89	184.86	164.74	117.62	99.98	105.36	94.49	132.23	108.65	106.94	93.51	109.75	132.2	131.58	129.02	148.46	124.6	129.94	137.43	88.34	140.7	138.33	138.64
GRMZM2G062724	25.87	49.75	35.39	0	0	0	73.3	69.09	79.45	36.03	49.86	43.77	29.88	68.5	48.59	8.66	9.26	13.21	143.13	177.26	187.39	215.99	202.47	177.17	131.69	158.44	0	0	1.41	119.5	63.56	94.26	179.79	193.89	200.84	337.2	294.54	301.37	3.64	0	0	90.06	66.15	122.94	126.68	96.74	216.29	208.2	170.11
GRMZM2G062635	25.49	30.47	30.39	19.03	20.77	20.62	37.52	11.61	33.59	39.51	36.56	38.13	45.08	48.37	49.57	30.36	24.05	24.96	39.99	33.79	36.75	36.61	36.06	36.99	40.57	33.45	17.94	17.54	20.03	33.38	35.01	38.16	30.86	44.42	31.38	43.66	47.25	38.8	13.96	17.38	16.92	23.64	20.49	24.57	26.28	22.49	22.85	29.07	19.99
GRMZM2G038485	30.86	34.99	39.92	51.82	50.48	36.1	45.97	36	21.36	15.98	27.15	22.6	33.92	32	30.66	33.12	21.95	15.27	42.33	55.5	35.9	47.07	51.93	43.44	55.46	48.22	56.39	69.49	56.32	35.97	39.66	40.95	41.74	43.75	29.73	24.38	24.16	24.92	46.46	84.66	81.94	82.99	62.07	84.96	89.92	77.07	82.62	87.45	69.58
GRMZM2G339563	12.48	16.57	17.18	13.88	12	15.19	13.9	9.82	14.73	17.51	18.06	17.13	13.29	12.89	15.06	14.57	11.57	18.41	15.66	14.67	15.06	24.36	19.59	14.83	20.84	17.31	16.79	14.56	15.44	15.1	12.51	19.23	12.67	16.95	17.68	22.69	16.9	15.14	31.22	24.46	27.71	34.21	27.63	31	30.6	40.23	26.02	27.42	30.1
AC186233.3_FG007	0	0	0	0	0	0	0	0	0	0	0	0	0	0	0	0	0	0	0	0	0	0	0	0	0	0	0	0	0	0	0	0	0	0	0	0	0	0	0	0	0	0	0	0	0	0	0	0	0
GRMZM2G087966	0	0	0	0	0	0	0	0	0	0	0	0	0	0	0	0	0	0	0	0	0	0	0	0	0	0	0	0	0	0	0	0	0	0	0	0	0	0	0	0	0	0	0	0	0	0	0	0	0
GRMZM2G087918	25.44	20.65	21.91	27.95	19.13	23.37	27.64	20.94	23.77	27.57	25.34	22.48	19.75	14.34	18.15	27.43	41.8	34.61	39.45	36.15	39.01	38.53	49.83	44.13	38.98	33.33	30.53	22.36	31.4	25.85	40.3	26.87	29.43	34.42	28.5	40.01	39.56	42.13	19.13	25.25	19.51	37.8	39.92	31.71	37.45	32.42	31.08	26.55	28.58
GRMZM5G873209	0	0	0	0	0.07	0	0	0	0	0	0	0	0	0	0	0	0	0	0	0.09	0	0.02	0.07	0	0	0	0	0	0.23	0	0	0	0	0	0	0	0	0	0	0	0	0	0	0	0	0	0.09	0	0
GRMZM2G117855	0	0	0	0	0	0	0	0	0	0	0	0	0	0	0	0	0	0	0	0	0	1.99	0	0	0	0	0	7.89	2.1	0	0	0	0	0	0	0	0	0	0	14.42	0	0	0	0	2.4	0	5.51	0	0
GRMZM2G418037	28.43	17.58	22.45	43.93	32.1	36.75	4.9	0	17.32	62.52	49.44	43.56	20.71	24.35	25.87	33.72	30.49	37.96	32.05	6.61	22.32	10.51	14.72	29.92	18.48	22.69	43.21	30.04	46.21	27.77	23.4	23.67	29.1	15.37	39.57	33.07	24.54	27.01	12.97	19.54	22.1	16.22	11.91	20.49	13.14	19.1	9.36	0	26.07
GRMZM2G439049	37.83	27.13	34.33	34.52	41.75	35.79	7.82	0	31.56	62.63	53.31	58.95	24.9	21.24	20.52	47.17	39.31	29.71	40.51	13.47	30.09	17.64	15.23	33.03	24.36	30.25	43.25	46.51	42.44	24.78	30.47	28.78	32.76	36.41	42.15	44.19	47.24	33.09	29.35	25.41	30.81	21.5	20.96	24.87	24.59	28.33	14.61	9.01	34.03
GRMZM2G086093	70.38	62.72	67.48	83.09	81.58	72.54	41	44.69	54.2	108.72	90.61	100.31	50.13	48.68	46.35	76.49	58.79	66.37	68.28	53.98	68.41	60.86	71	72.41	58.83	56.53	74.58	85.62	76.7	49.2	47.13	47.7	67.17	63.57	70.24	90.9	90.56	85.8	66.89	58.07	46.84	69.01	66.41	64.68	69.21	66.75	62.16	57.98	67.07
GRMZM2G142938	20.49	22.66	19.97	39.59	40.68	42.3	28.48	0	25.67	23.2	12.13	27.36	19.06	29.02	22.11	37.31	18.47	0	22.75	19.79	26.2	27.73	25.42	27.8	16.06	12.71	38.21	36.94	42.33	25.12	20.94	18.71	31.18	24.41	35.17	28.19	19.57	29.58	35.34	27.79	24.35	34.72	24.43	35.51	27.04	24.53	27.68	23.85	35.68
GRMZM2G028521	172.41	209.31	185.94	100.86	121.24	115.3	241.7	187.35	233.78	318.26	399.22	298.71	238.06	281.35	206.24	210.07	190.91	197.59	282.33	234.14	437.64	328.98	295.99	295.72	247.87	275.4	73.09	59.58	111.2	213.84	200.96	241.01	306.94	234.7	339.44	627.33	671.74	657.11	333.27	309.27	287.47	470.74	442.59	415.78	402.67	385.48	232.94	221.41	357.94
GRMZM2G150925	0	8.38	3.37	0	4.98	0	11.29	0	10.24	3.93	0	0	18.28	20.04	17.09	10.34	7.74	10.31	20.27	20.67	17.05	22.68	16.6	19.55	15.77	19.34	4.56	0	1.77	8.46	12.27	10.03	17.67	20.85	10.56	18.97	25.5	23.69	0	0	0	4.35	5.34	5.81	6.2	0	2.89	4.84	0
GRMZM2G150915	0	0	0	0	0	0	0	0	0	0	0	0	0	0	0	0	0	0	0	0	0	0	0	0	0	0	0	0	0	0	0	0	0	0	0	0	0	0	0	0	0	0	0	0	0	0	0	0	0
GRMZM2G150867	102.2	101.61	87.93	50.5	67.74	60.7	154.06	81.96	132.64	127.78	125.09	120.12	116.3	111.52	101.66	85.84	73.74	97.24	109.71	132.13	132.66	117.59	117.04	114	115.9	101.32	70.02	86.33	73.02	96.85	122.84	115.75	75.04	117.6	75.12	113.71	114.18	110.92	61.74	76.29	67.13	97.75	95.12	105.14	97.27	78.88	152.85	134.92	98.06
GRMZM2G043799	20.9	28.21	25.66	9.64	9.09	4.3	58.47	32.37	56.42	42.35	52.05	40.95	34.31	35.33	36.99	25.29	28.27	31.38	56.3	65.02	55.58	89.29	93.47	86.45	49.24	55.79	11.71	8.53	8.2	55.42	51.08	48.05	63.75	75.38	68.58	137.57	149.84	141.09	17.28	14.84	14.42	99.74	85.4	72.33	70.34	64	39.41	41.45	48.38
GRMZM2G329159	10.23	10.68	11.59	12.73	10.87	12.96	8	9.34	9.69	14.02	14.21	12.78	7.3	10.41	7.43	11.81	15.94	13.62	6.82	5.67	7.22	7.87	7.72	6.01	6.86	7.06	10.07	12.4	11.8	5.13	6.07	7.05	8.73	5.77	8.13	7.89	10.21	8.52	11.91	14.93	13.96	6.12	7.67	6.52	7.9	4.69	8.21	7.38	7.68
GRMZM2G092483	213.44	206.5	221.17	214.03	190.17	168.54	380.64	313.96	298.62	319.33	282.19	326	99.75	89.78	87.03	139.87	165.8	176.33	109.19	153.82	80.41	138.11	114.86	95.42	142.06	151.41	210.53	174.03	162.37	45.8	108.4	88.12	11.31	15.75	8.75	9.26	12.21	8.83	0	0	0	33.71	52.21	29.66	20.84	31.89	66.72	66.16	35.82
GRMZM2G092542	62.85	62.56	70.01	11.66	15.01	0	236.15	98.03	166.85	108.11	107.9	90.42	8.08	18.52	0	31.51	24.8	40.45	42.38	48.55	28.73	37.34	35.36	38.5	47.22	43.82	10.78	0	6.58	58.31	71.63	86.62	19.65	34.26	36.98	13.68	13.71	21.72	0	0	0	20.04	0	13.57	8.54	18.95	19.23	20.64	24.93
GRMZM2G092578	1144.94	1355.98	1217.72	2466.4	2407.7	2240.44	560.17	535.78	536.81	885.16	440.49	749.06	694.35	594.14	628.37	1280.65	820.52	721.96	803.83	886.67	757.83	803.63	719.67	641.99	993.1	829.26	1942.08	2247.99	2313.09	642.06	578.67	589.04	901.16	930.25	941.19	362.11	336.33	355.05	952.42	1271.26	1145.37	717.21	887.33	771.26	851.92	682.18	1108.61	1072.04	851.19
GRMZM2G139834	8.26	18.91	4.85	0	0	0	16.27	0	10.14	16.17	26.21	21.94	4.29	3.91	0	0	0	0	8.31	2.1	11.56	16.06	14.79	10.46	9.02	3.88	0	0	0.96	0	0	3.71	8.98	7.22	9	32.82	38.02	31.65	31.23	43.18	58.42	1303.53	1286.91	863.84	1035.03	678.17	62.7	64.67	80.74
GRMZM2G358279	25.22	23.95	29.74	39.54	37.36	32.78	22.67	12.27	25.42	17.8	23.57	16.64	26.18	19.64	18.66	29.81	31.39	32.68	21.13	23.93	18.82	21.59	22.76	18.92	24.71	21.04	33.52	32.67	38.05	31.41	30.65	23.78	20.95	24.99	20.37	17.24	16.14	16.45	43.34	51.6	43.93	27.21	22.1	29.74	23.54	24.54	26.67	18.85	23.29
GRMZM2G056786	0	0	6.72	0	0	0	8.7	0	5.49	6.98	9.82	5.69	5.65	7.06	8.26	5.63	0	0	8.74	11.67	6.84	10.01	9.06	11.39	9.98	8.02	0	0	1.48	0	0	4.83	7.91	11.25	4.69	18.81	13.21	15.61	0	9.27	0	3.39	0	3.61	4.08	0	7.06	0	7.18
GRMZM2G056804	18.39	13.67	16.24	8.65	8.86	0	19.13	0	19.26	19.97	20.64	11.26	13.65	0	0	0	0	0	25.88	30.07	34.73	33.45	29.74	28.36	25.94	21.72	10.77	8.36	16.25	34.67	22.32	11.33	23.02	26.21	35.69	30.88	28.08	45.93	0	0	0	27.86	12.04	20.33	27.48	18.69	15.54	13.7	10.93
AC198979.4_FG009	0	0	0	0	0	0	0	0	0	0	0	0	0	0	0	0	0	0	0	0	0	0	0	0	0	0	0	0	0	0	0	0	0	0	0	0	0	0	0	0	0	0	0	0	0	0	0	0	0
GRMZM2G056870	420.97	494.46	523.62	706.91	762.8	710.82	516.05	365.07	372.2	463.19	347.24	402.27	465.55	396.41	393.95	640.39	480.1	400.6	309.74	329.9	336.75	300.61	334.05	292.67	344.11	305.5	621.42	659.37	719.97	330.33	335.3	369.59	351.88	377.22	374.58	231.07	232.94	215.52	293.48	306.41	305.19	379.38	314.76	413.79	460.93	335.98	600.82	539.47	325.95
GRMZM2G370985	0	0	0	0	0	0	0	0	0	0	0	0	0	0	0	0	0	0	0	0	0	0	0	0	0	0	0	0	0	0	0	0	0	0	0	0	0	0	0	0	0	0	0	0	0	0	0	0	0
GRMZM2G112728	0	1.71	3.17	4.6	6.46	4.7	1.86	5.25	2.28	5.95	6.07	3.78	3.95	1.71	0	5.36	6.15	11.32	3.3	2.38	2.91	3.33	3.82	4.2	3.8	3.73	7.27	10.09	10.49	1.22	2.39	4.54	2.29	2.32	2.3	3.07	3.11	3.8	10.76	11.97	9.56	5.91	4.17	5.94	5.31	4.72	6.56	4.48	8.38
GRMZM2G413315	0	0	0	0	0	0	0	0	0	0	0	0	0	0	0	0	0	0	0	0	0	0	0	0	0	0	0	0	0	0	0	0	0	0	0	0	0	0	37.03	57.46	90.77	97.57	50	50.87	32.2	20.06	2.41	0	0
GRMZM2G413290	0	0	0.32	0	0	0	0	0	0	0.25	0	0	0	0	0	1.18	0.67	1.91	0	0	0.23	0.2	0.14	0.32	0	0	0.42	0.32	0.28	0	0	0.36	0	0.48	0	0	0.47	0	0.6	0	0	0.34	0	0	0	0	0.19	0	0
GRMZM2G112640	81.19	91.06	83.98	125.73	99.15	101.67	98.23	86.23	88.27	66.23	80.68	60.15	96.16	91.09	83.34	92.53	64.54	83.71	97.06	115.98	78.71	98.98	94.74	86.48	77.26	87.65	109.99	134.31	135.19	92.08	79.09	85.79	74.24	100.61	87.41	84.95	73.95	81.86	143.38	172.21	159.74	134.34	116.89	123.38	122.18	134.55	129.57	131.2	116.45
GRMZM2G070087	135.7	193.48	122.84	188.56	177.11	109.96	914.45	66.36	739.62	201.42	169.39	176.29	6.19	7.52	9.41	50.28	15.03	5.77	929.38	947.28	766	595.99	381.58	440.15	1383.81	931.18	248.97	162.03	232.64	2047.21	3013.39	2051.6	355.63	836	499.86	267.59	264.28	310.45	0	0	0	1306.48	1453.91	1260.5	1964.49	1568.94	151.1	492.83	156.02
GRMZM2G100707	209.5	204.77	195.96	223.96	225.36	219.7	164.34	141.92	195.88	230.09	210.46	218.44	164.54	167.38	187.59	213.51	216.67	195.24	181.8	168.15	181.24	161.69	181.17	186.82	164.93	175.92	207.11	212.63	221.47	152.82	147.62	141.1	179.05	185.25	185.74	172.27	181.84	175.24	166.71	180.43	162.07	161.78	144.09	163.38	165.57	152.48	162.14	158.38	144.63
GRMZM2G401342	0	0	0	0	0	0	0	0	0	0	0	0	0	0	0	0	0	0	0	0	0	0	0	0	0	0	0	0	0	0	0	0	0	0	0	0	0	0	0	0	0	0	0	0	0	0	0	0	0
AC209858.4_FG004	35.78	25.51	31.44	62.43	50.8	70.2	20.23	0	20.16	18.9	24.95	16.29	12.64	0	0	20.82	32.4	0	31.3	54.03	32.71	23.12	41.12	41.03	32.49	31.71	37.81	81.29	58.91	29.34	17.29	17.45	18.01	35.07	27.89	19.49	20.89	21.52	23.67	29.86	33.29	20.16	13.78	12.9	17.05	19.32	33.94	35.82	31.57
GRMZM2G703487	0	0	0	0	0	0	0	0	0	0	0	0	0	0	0	0	0	0	0	0	0	0	0	0	0	0	0	0	0	0	0	0	0	0	0	0	0	0	0	0	0	0	0	0	0	0	0	0	0
AC209858.4_FG003	0	0	0	0	0	0	0	0	0	0	0	0	0	0	0	0	0	0	0	0	0	0	0	0	0	0	0	0	0	0	0	0	0	0	0	0	0	0	0	0	0	0	0	0	0	0	0	0	0
AC209858.4_FG002	80.08	64.82	83.35	135.93	133.35	140.22	43.35	32.21	58.54	41.39	36.74	45.36	47.74	37.13	39.93	94.56	70.47	75.63	47.33	39.83	38.11	43.53	43.74	52.57	51.15	47.58	97.91	104.97	129.44	82.12	69.71	73.66	47.71	51.72	53.25	30.93	31.41	32.6	69.95	75.71	76.49	55.39	58.65	64.28	65.42	52.47	67.09	58.29	75
GRMZM2G703490	311.64	267.24	324.92	222.34	205.48	194.54	198.4	79.23	358.03	412.1	416.15	385.76	293.61	314.3	306.49	208.92	210.84	239.25	342.14	168.31	322.52	271.12	325.32	380.63	244.74	316.83	223.5	204.3	234.1	264.46	321.68	289.8	257.92	338.69	300.64	312.38	376.69	299.01	270.49	271.49	285.19	318.01	305.55	348.13	268.33	319.82	153.85	187.21	323.78
GRMZM5G863105	0	0	0	0	0	0	0	0	0	0	0	0	0	0	0	0	0	0	0	0	0	0	0	0	0	0	0	0	0	0	0	0	0	0	0	0	0	0	0	0	0	0	0	0	0	0	34.13	0	0
GRMZM2G086163	18.01	34.1	26.52	8.42	6.25	8.54	32.4	19.16	27.26	40.79	50.87	38.16	12.53	28.2	19.18	52.26	40.61	33.02	21.11	35.97	46.28	48.45	22.03	24.82	29.66	20.97	11.21	7.05	8.61	22.15	21.2	19.05	46.41	33.53	30.01	169.15	169.37	185.77	20.73	15.61	14.51	21.71	10.29	19.32	12.57	10.15	6.49	9.32	5.07
GRMZM2G086072	26.98	23.1	26.62	27.07	26.62	28.44	26.02	26.98	23.72	33.04	33.35	31.14	32.77	29.68	22.09	28.45	24.15	27.46	33.19	28.44	26.98	30.04	32.03	26.1	24.51	28.22	27.86	28	30.2	32.38	32.57	23.09	26.49	32.44	28.02	36.09	38.91	38.55	40.62	43.8	45.91	42.86	35.38	37.63	38.15	34.21	45.85	36.67	37.8
GRMZM2G122816	0	0	0	0	0	0	0	0	0	0	0	0	0	0	0	3.09	9.31	11.77	0	0	0	0	0.65	0	0	0	0	0	0	0	0	0	0	0	0	0	0	2.34	0	0	0	0	0	0	0	0	0	0	0
GRMZM2G122787	105.36	125.24	122.59	107.32	107.07	97.08	106.38	63.87	142.06	150.62	138.65	130.8	68.32	70.8	58.98	123.99	116.82	126.96	111.28	100.65	105.3	89.37	102.97	92.77	112.41	104.98	97.42	110.85	99.08	73.53	76.83	63.74	68.53	67.45	61.38	109.65	119.04	117.33	46.9	42.38	43.74	65.11	50.36	54.36	54.82	44.18	44.98	55.62	68.03
GRMZM2G315812	0	0	0	0	0	0	0	0	0	0	0	0	0	0	0	0	0	0	0	0	0	0	0	0	0	0	0	0	0	0	0	0	0	0	0	0	0	0	0	0	0	0	0	0	0	0	0	0	0
GRMZM2G315806	14.28	22.45	21	27.16	27.85	19.79	10.18	0	20.47	16.2	19.12	18.87	22.36	23.34	33.49	24.73	24.96	26.5	20.09	13.92	16.54	14.75	16.34	14.91	22.85	20.49	21.68	21.61	32.69	19.71	21.18	16.43	17.65	17.44	13.89	11.14	12.99	14.57	25.37	30.39	29.49	18.69	22.11	20.69	20.2	19.32	19.11	12.58	32.48
GRMZM2G018080	9.15	20.28	19.59	32.93	31.64	27.94	24.88	28.7	24.55	22.98	15.43	18.69	32.41	30.17	23.31	22.07	28.28	27.62	21.51	21.89	22.54	24.78	27.18	27.25	21.67	25.06	23.58	21.5	31.12	25.55	23.03	21.07	16.22	24.21	21.08	23.21	18.83	23.68	37.68	37.99	35.87	26.95	26.94	20.55	28.29	26.07	35.49	27.23	35.73
GRMZM2G018068	12.67	10.24	12.04	18.65	19.74	21.26	5.45	0	10.99	14.37	11.56	13.12	4.83	5.22	3.21	10.28	6.55	6.76	9.16	3.19	5.5	4.22	6.8	6.45	4.83	6.55	12.52	12.42	16.1	6.6	5.72	6.15	10.63	8.19	9.49	4.02	4.96	4.27	8.33	9.36	10.54	3.51	3.56	5.47	3.92	3.88	3.36	3.09	3.76
AC191040.2_FG002	0	0	0	0	0	0	0	0	0	0	0	0	0	0	0	0	0	0	0	0	0	0	0	0	0	0	0	0	0	0	0	0	0	0	0	0	0	0	0	0	0	0	0	0	0	0	0	0	0
GRMZM2G445783	25.19	28.12	26.91	43.47	41.38	39.74	19.74	11.62	21.61	30.99	31.44	35.28	12.48	10.92	19.47	20.07	17.47	20.48	19.45	21.28	17.21	15.53	21.4	21.62	14.87	11.82	22.75	33.03	40.79	21.05	9.93	12.29	24.12	20.83	26.65	13.5	18.01	14.6	20.55	18.32	16.63	8.95	12.47	14.59	12.85	9.7	16.9	10.09	8.6
GRMZM2G173826	65.84	67.07	92.76	227.61	297.67	196.31	0	0	7.58	9.71	0	0	0	0	0	95.26	71.02	66.91	91.8	95.24	57.67	76.57	80.34	82.22	102.74	80.94	352.13	536.09	402.75	16.05	22.12	15.16	112	105.04	102.75	22.14	13.48	29.53	19.58	63.49	33.02	41.15	48.39	54.76	69.31	50.49	41.28	57.18	23.07
GRMZM2G073373	8.06	11.12	5.25	16.46	21.31	23.31	0	0	0	0	0	0	0	0	0	9.61	0	0	8.66	10.33	6.06	3.02	1.98	0	12.84	0	33.45	32.77	32.7	0	0	0	3.38	3.91	9.1	0	0	0	0	0	0	0	0	3.28	3.51	0	2.18	0	0
GRMZM2G140339	119.43	129.68	140.06	200.46	163.69	176.03	89.77	94.41	115.02	169.14	144.03	163.52	103.03	93.79	91.76	117.52	94.83	109.91	93.77	78.87	77.96	73.18	80.72	83.79	101.24	90.77	131.7	149.9	138.35	74.27	67.87	86.98	73.27	77.43	80.67	74.02	74.13	73.13	66.31	75.94	66.62	62.75	63.69	70.71	82.22	86.29	98.66	80.4	60.37
GRMZM2G141624	0	2.84	0	0	0	0	0	0	0	3.12	0	0	0	0	0	0	0	0	0	0	0	0	0	0	0	0	0	0	0	0	0	0	0	0	0	0	0	0	0	0	0	0	0	0	0	0	0	0	0
GRMZM2G141636	181.13	203.36	180.15	214.74	189.12	189.73	248.93	205.85	178.2	264.82	204.25	191.88	190.92	194.24	177.61	176.44	124.17	114.56	148.28	175.55	135.35	148.51	176.2	166.46	142.02	142.63	167.09	148.56	164.91	111.29	123.93	120.67	166.39	165.24	160.13	145.4	132.34	153.53	135.53	159.33	136.15	110.5	118.79	115.8	117.48	119.03	138.17	151.3	92.28
GRMZM2G027821	86.97	94.81	76.55	166.53	172.44	150.75	32.32	30.61	42.66	71.15	40.12	75.08	43.81	39.17	41.47	107.62	75.45	71.13	63.81	62.94	65.91	69.78	60.07	57.49	77.69	65.2	146.26	146.46	155.59	46.19	48.82	44.54	74.02	68.57	75.19	23.68	22.98	28.39	239.68	271.63	251.99	34.81	62.17	50.05	51.35	51.3	80.29	66.93	66.15
GRMZM5G813886	6.04	8.8	11.59	13.94	16.49	16.52	9.95	7.85	10.59	11.34	6.83	12.21	14.41	12.59	11.08	8.43	6.6	8.26	14.95	13.72	11.98	13.95	14.77	11.82	9.26	14.97	21.03	22.46	19.73	12.16	11.64	14.49	14.82	13.33	16.42	15.3	15.06	13.8	21.98	22.61	22.05	17.17	24.7	18.24	15.98	18.06	15.96	14.78	12.25
GRMZM2G000737	3.91	2.75	3.23	1.99	3.77	3.6	2.34	0	3.33	1	0.91	0	0	1.4	0	2.42	2.22	3.91	3.66	2.66	1.94	1.17	4.19	3.82	0	3.74	1.33	1.71	1.28	0	0	0	0.74	1.08	0	0.66	0.85	1.87	0	0	0	2.4	0	0.78	1.17	0	0.51	0	0
GRMZM2G000749	104.01	114.68	117.71	83.49	71.92	70.29	161.43	108.04	178.27	185.05	171.85	170.56	85.29	101.41	81.05	98.06	85.76	112.78	133.92	147.99	135.27	149.9	167.78	156.15	113.58	124.02	82.19	85.41	83.97	124.5	131.1	139.02	125.52	138.19	122.47	191.6	208.14	181.35	126.59	107.17	113.7	243.41	181.62	220.67	187.93	174.65	118.58	120.21	109.56
GRMZM2G300801	889.86	958.19	881.2	1745.49	1583.53	1220.68	647.45	671.8	607.55	559.16	408.92	551.62	887.72	856.67	833.44	745.2	545.08	535.1	714.73	756.67	533.16	932.98	917.82	768.92	826.6	723.58	1434.15	1437.98	1468.96	639.19	811.81	695.95	573.06	645.45	623.25	376.14	311.39	349.66	563.29	721.06	744.8	605.24	676	599.56	718.22	746.26	1216.81	983.9	695.82
GRMZM2G000823	246.11	247.01	255.35	390.87	408.95	347.07	132.17	75.81	201.71	213.13	174.41	190.51	235.8	223.86	216.47	265.58	259.63	251.99	199.41	141.77	167.3	186.55	183.81	193.4	205.27	203.7	334.91	358.06	356.87	164.13	196.41	167.02	153.46	182.3	165.83	111.4	122.37	125.67	164.31	198.09	185.98	152.31	156.22	157.69	162.71	158.7	142.73	149.33	182.18
GRMZM2G075958	0	0	0	0	0	0	0	0	0	0	0	0	0	5.29	0	0	0	0	0	0	0	3.72	2.23	3.65	0	0	0	0	0	0	0	0	0	0	0	0	0	0	0	0	0	0	0	0	0	0	4.57	0	0
GRMZM2G076062	595.57	628.97	656.97	797.56	767.96	784.28	546.38	473	550.68	687.27	742.96	697.28	551.37	514.73	502.54	566.95	457.7	432.46	627.7	648.55	637.68	742.18	792.6	711.85	542.26	587.62	699.44	772.18	781.41	490.81	489.73	445.3	629.31	563.31	604.22	785.32	740.11	748.86	730.46	813.44	737.54	881.32	1177.08	819.97	889.98	976.51	585.71	568.61	724.55
GRMZM2G377780	98.8	101.21	67.31	27.76	26.92	20.48	118.3	149.93	123.26	28.82	40.71	8.46	226.75	176.77	196.07	50.26	116.48	98.85	84.42	90.99	44.26	60.92	42.1	89.51	45.9	70.05	21.9	23.18	20.1	74.22	125.6	74.39	55.5	51.58	74.07	7.07	7.59	10.03	106.96	30.13	52.29	50.67	55.89	40.16	34.59	32.13	43.31	92.23	112.29
GRMZM2G377787	1.39	1.81	4.71	0.34	0.43	0	12.9	13.67	6.84	1.47	1.04	7.07	34.85	32.38	13.89	5.66	1.33	2.69	5.27	3.82	5.63	4.35	6.29	4.2	2.86	5.64	1.41	0	1.41	5.54	4.2	8.69	1.56	2.08	2.97	0	3.07	3.39	0	4.79	12.99	1.62	0	0.6	3.05	5.2	11.36	4.64	0.79
GRMZM2G076423	35.67	53.51	85.54	10.17	6.8	3.61	126.91	106.89	107.81	9.16	6.13	29.77	469.17	480.63	496.99	97.6	20.78	68.31	87.47	61.52	138.43	162.89	123.34	79.47	117.84	103.44	21.74	6.65	15.56	192.1	125.99	166.59	160.3	170.66	120.81	212.02	256.82	223.53	69.27	134.62	127.47	299.91	314.12	252.14	352.94	287.53	203.34	124.02	146.58
GRMZM2G397339	0	0	0	0	0	0	0	0	0	0	0	0	0	0	0	2.79	2.72	5.52	0	0	0	0.44	0.68	0	0	0	0.87	0	0.45	1.06	0	0.94	0.69	0	0	0	0.61	0	0	0	0	0.66	0	0.65	0.75	0	7.72	0	0
GRMZM2G096252	0	0	0	0	0	0	0	0	0	0	0	0	0	0	0	0	0	0	0	0	0	0	0	0	0	0	0	0	0	0	0	0	0	0	0	0	0	0	0	0	0	0	0	0	0	0	0	0	0
GRMZM2G472236	0	0	0	0	0	0	0	0	0	0	0	0	0	0	0	0	0	0	0	0	0	0	0	0	0	0	0	0	0	0	0	0	0	0	0	0	0	0	0	0	0	0	0	0	0	0	0	0	0
GRMZM2G169747	13.75	10.13	13.74	16.27	14.13	11.3	11.84	13.56	13.7	13.25	11.6	12.44	8.96	10.45	8.99	8.38	11.29	11.43	12.46	9.38	12.18	12.74	12.49	16.92	14.88	12.79	12.92	15.75	15.27	7.78	12.31	9.74	7.5	10.71	8.29	9.79	9.28	9.34	19.88	19.8	28.23	8.95	7.76	9.44	11.12	7.96	6.37	8.94	9.13
GRMZM2G472266	10.95	19.93	11.88	4.76	3.7	0	17.48	25.99	18.92	8.09	8.69	8.99	20.15	22.35	30.03	9.3	11.66	22.54	51.19	59.4	35.54	51.17	49.73	58.69	28.97	34.14	16.94	20.36	18.88	20.13	32.15	30.65	21.31	35.96	23.21	47.97	53.87	54.01	38.21	24.69	39.08	70.77	55.53	65.09	56.05	38.66	26.46	35.47	34.93
GRMZM2G038982	31.8	36.01	34.24	21.85	20.79	18.98	41.71	29.23	47.08	57.28	62.69	50.71	47.9	54.01	49.4	33.13	35.98	35.81	43.6	35.89	42.53	43.55	44.02	50.47	33.49	40.86	31.61	27.41	30.14	38.9	37.86	40.15	35.57	36.43	38.72	66.79	70.6	67.22	28.6	28.86	25.51	44.21	42.81	46.03	44.25	40.08	34.04	27.3	29.99
GRMZM2G453148	0	0	6.2	5.45	0	0	0	0	0	4.2	0	0	6.5	3.39	0	5.43	0	0	0	0	0	3.11	2.83	0	0	0	5.74	5.7	3.27	0	0	4.14	0	0	0	3.02	0	0	0	0	0	0	0	5.72	0	0	5.91	9.92	0
GRMZM2G453139	0	9.3	3.94	0	0	0	5.69	0	6.78	0	0	0	11.87	22.01	19.18	0	0	0	0	5.5	0	4.7	2.34	4.28	0	0	0	0	0	0	0	0	3.36	7.51	0	0	0	0	15	12.36	13.5	7.69	0	0	10.65	0	97.48	101.65	160.85
GRMZM2G453111	15.98	12.3	14.46	21.05	17.77	17.81	9.6	8.35	13.09	12.18	13.49	13.93	11.63	10.69	10.59	11.11	9.64	8.3	10.11	6.52	7.85	5.85	6.96	7.17	10.65	8.58	14.79	16.46	15.72	5.88	5.45	9.72	5.07	5.54	5.59	3.51	4.28	4.24	36.53	47.15	41.71	7.67	6.02	8.17	6.23	8.02	16.6	16.21	18.08
GRMZM2G154211	417.67	533.63	536.2	54.69	38.46	49.57	1033.97	944.86	781.19	1031.17	1110.07	984.69	98.64	170.02	162.6	502.1	541.6	606.75	467.69	758.07	523.36	409.41	580.84	517.22	437.55	494.11	99.11	54.06	52.74	508.85	524.77	452.1	273.7	361.63	302.9	434.82	461.75	534.36	154.17	109.1	96.75	162.91	134.68	159.46	244.73	214.66	446.12	477.27	352.86
GRMZM2G574383	12.85	16.32	22.91	39.01	30.32	32.99	24.74	15.94	17.75	21.28	15.21	15.01	17.92	15.3	17.12	30.78	17.42	21.28	24.65	22.81	21.06	21.97	25.66	16.73	19.57	19.54	22.81	34.14	31.34	15.39	17.23	24.16	12.05	16.05	14.7	16.2	15.31	19.37	34.07	39.23	31.25	27.18	25.88	17.86	28.54	29.99	34.25	22.79	33.68
GRMZM2G154119	17.1	13.97	19.76	30.17	27.4	25.43	8.95	8	15.9	11.29	12.76	10.05	15.06	10.73	11.66	16.34	18.85	14.18	14.11	7.57	10.97	11.79	14.38	19.13	15.72	14.17	23.45	23.2	25.18	17.27	16.42	16.88	11.79	10.5	12.53	9.62	8.99	11.05	25.49	32.12	32.99	11.64	14.06	14.19	11.94	11.32	13.59	12.55	15.75
GRMZM2G154087	31.74	26.19	30.66	53.13	57.95	54.28	17.29	13.17	19.43	18.43	14.7	22.52	26.04	24.83	18.67	25.93	24.53	24.42	21.05	24.9	26.35	23.89	29.64	26.23	28.28	23.16	34.83	46.21	52.93	24.58	20.95	22.63	30.86	20.9	29.2	18.37	30.2	25.9	47.33	52.51	50.76	26.67	29.11	33.15	31.14	20.44	29.05	24.04	32.8
GRMZM2G453001	8.95	8.87	12.03	18.3	22.31	19.07	6.58	4.95	11.12	8.8	4.37	9.4	10.93	10.13	10.04	17.02	11.33	13.75	12.25	10.94	12.06	10.35	11.09	12.1	9.92	10.8	20.03	23.03	20.38	11.33	12.73	11.94	9.96	10.17	10.41	7.02	7.07	7.17	25.95	35.45	31.73	11.61	10.95	11.3	10.91	9.39	9.69	8.92	16.95
GRMZM2G703497	0	0	0	0	0	0	0	0	0	0	0	0	0	0	0	0	0	0	0	0	0	0	0	0	0	0	0	0	0	0	0	0	0	0	0	0	0	0	0	0	0	0	0	0	0	0	0	0	0
GRMZM2G452996	0	0	0	0	0	0	0	0	0	0	0	0	0	0	0	0	0	0	0	0	0	0	0	0	0	0	0	0	0	0	0	0	0	0	0	0	0	0	0	0	0	0	0	0	0	0	0	0	0
GRMZM2G154036	24.6	39.02	31.79	16.54	12.54	0	60.21	50.39	42.58	51.17	57.59	45.42	59.82	30	39.84	32.73	31.43	23.62	82.45	81.64	85.83	105.81	109.24	92.69	95.66	77.14	19.83	9.34	16.89	52.29	36.67	52.91	65.26	91.12	76.23	118.64	114.64	114.01	19	14.19	0	191.42	125.18	144.62	135.04	105.26	85.88	95.79	82.75
GRMZM2G166445	7.67	10.03	7.11	23.55	19.36	29.25	0	0	2.43	2.3	0	0	0	0	0	11.7	4.5	6.28	5.96	7.68	10.63	5.94	6.52	7.7	5.91	5.84	17.01	31.86	20.51	10.36	7.46	7.18	5.74	6.37	3.23	2.25	0	3.7	48.21	41.73	42.73	16.26	13.68	16.01	16.07	9.49	28.14	27.04	15.56
GRMZM2G165998	605.94	635.65	721.75	390.43	418.61	353.57	1197.52	712.47	1104.43	795.16	859.46	716.4	798.63	905.95	810.4	703.35	677.69	768.28	1418.53	1459.3	1380.25	1735.06	1686.02	1511.45	1539.73	1278.23	343.77	330.14	369.48	1681.76	1746.91	1637.08	1536.23	1512.66	1528.55	2224.22	2046.33	1871.22	1040.98	1002.72	1003.76	3640.37	2891.09	4334.49	4854.04	2919.22	3910.94	5209.03	1151.66
GRMZM2G165972	16.55	28.84	24.2	8.23	19.13	10.48	20.45	29.44	22.9	29.56	39.57	25.35	15.94	18.43	10.3	47.23	17.96	20.74	20.06	18.41	15.45	27.1	17.67	17.51	17.67	16.75	10.38	9.19	8.72	11.82	16.62	10.34	18.53	18.15	14.02	27.06	35.08	35.53	53.8	54.81	58.8	26.57	16.91	17.49	23.51	14.08	22	10.63	22.05
GRMZM5G880418	0	0	0	0	0	0	0	0	0	0	0	0	0	0	0	0	0	0	0	0	0	0	0	0	0	0	0	0	0	0	0	0	0	0	0	0	0	0	0	0	0	0	0	0	0	0	0	0	0
GRMZM2G480386	0	0	0	0	0	0	0	0	0	0	0	0	0	0	0	0	0	0	0	0	0	0	0.72	0	0	0	0	0	0	0	0	0	0	0	0	0	0	0	0	0	0	0	0	0	0	0	0	0	0
GRMZM2G056231	270.03	231.67	286.36	413.77	490.4	368.7	335.89	285.57	281.25	100.17	80.47	83.64	118.7	128.49	133.7	409.44	398.89	381.03	275.59	408.4	178.51	181.6	236.95	223.7	291.51	321.56	247.52	282.18	326.48	266.81	311.77	248.32	120.98	173.87	140.81	23.61	22.29	35.93	155.46	228.69	188.98	114.2	113.91	104.27	166.08	94.25	246.8	269.49	157.03
GRMZM5G837981	0	0	0	0	0	0	0	0	0	0	0	0	0	0	0	0	0	0	0	0	0	0	0	0	0	0	0	0	0	0	0	0	0	0	0	0	0	0	0	0	0	0	0	0	0	0	0	0	0
GRMZM2G136081	20.29	28.2	25.21	11.03	4.18	0	41.64	43.27	35.87	22.15	25.8	32.01	47.82	61.57	63.07	34.01	20.93	35.41	40.44	34.87	36.71	51.97	28.84	32.24	41.27	22.85	6.14	11.68	7.92	34.18	41.63	39.84	39.02	42.89	29.36	49.5	48.86	60.2	53.56	47.15	69.13	22.16	22.14	18.17	28.5	21.93	64.72	49.17	59.62
GRMZM2G136088	0	0	0	0	0	0	0	0	0	0	0	0	0	0	0	0	0	0	0	0	0	0	0	0	0	0	0	0	0	0	0	0	0	0	0	0	0	0	0	0	0	0	0	0	0	0	0	0	0
GRMZM2G031790	0	0	0	0	0	0	0	0	0	0	0	0	0	0	0	0	0	0	0	0	0	0	0	0	0	0	0	0	0	0	0	0	0	0	0	0	0	0	23.61	0	9.8	0	0	0	0	0	0	0	0
GRMZM2G031718	5.32	7.01	9.13	6.52	8.02	8.88	4.84	4.01	9.99	7.37	8.94	7.75	9.09	9.58	8.55	7.14	4.34	5.86	8.02	6.03	7.2	6.96	7.11	10.21	7.64	8.04	7.26	8.19	7.79	8.23	6.22	7.23	7.21	7.55	7.23	5.81	6.89	6.44	10.28	13.89	14.06	6.88	6.72	7.71	6.56	7.39	8.19	7.84	6.81
GRMZM2G172448	76.66	84.57	91.89	83.12	64.5	50.28	128.46	155.19	107.55	73.02	65.41	61.92	107.22	89.05	101.59	91.11	90.98	88.92	99.72	101.09	67.62	109.27	111.91	98.28	84.16	104.71	64.81	65.24	62.01	142.79	169.94	142.77	54.1	79.41	77.48	77.97	73.35	70.25	109.94	150.34	105.38	121.3	98.38	91.12	116.34	98.01	155.32	110.8	132.79
GRMZM2G172410	37.87	40.61	46.26	68.66	84.16	77.53	14.26	11.65	23.91	45.18	35.05	40	15.25	17.3	12.88	53.07	43.53	41.33	37.79	33.84	39.67	28.84	33.32	33.03	35.3	34.12	80.99	90.2	96.96	33.98	31.03	33.53	63.76	46.51	61.16	52.07	51.44	48.08	12.88	15.13	12.38	37.87	37.68	36.42	40.34	41.4	30.87	27.51	29.03
GRMZM2G172322	134.69	121.99	133.75	256.69	218.76	209.18	64.75	74.1	94.84	112.67	79.87	101.18	137.92	117.15	117.75	154.92	130.01	123.34	82.28	70.79	79.34	68.08	76.59	76.8	83.99	79.72	145.65	149.69	166.08	81.5	78.45	82.28	65.41	65.74	61.6	46.08	52.25	48.08	98.91	97.98	87.86	57.21	55.17	60.74	72.35	62.34	83.98	83.16	64.41
AC195260.2_FG007	0	0	0	0	0	0	0	0	0	0	0	0	0	0	0	0	0	0	0	0	0	0	0	0	0	0	0	0	0	0	0	0	0	0	0	0	0	0	0	0	0	0	0	0	0	0	0	0	0
AC186417.3_FG004	0	0	0	0	0	0	0	0	0	0	0	0	0	0	0	0	0	0	0	0	0	0	0	0	0	0	0	0	0	0	0	0	0	0	0	0	0	0	0	0	0	0	0	0	0	0	0	0	0
AC186417.3_FG006	0	0	0	0	0	0	0	0	0	0	0	0	0	0	0	0	0	0	0	0	0	0	0	0	0	0	0	0	0	0	0	0	0	0	0	0	0	0	0	0	0	0	0	0	0	0	0	0	0
GRMZM2G181497	0	0	0	0	0	0	0	0	0	0	0	0	0	0	0	0	0	0	0	0	0	0.17	0.11	0	0	0	0	0	0	0	0	0	0	0	0	0	0	0	0	0	0	0	0	0	0	0	0.15	0	0
GRMZM2G541687	4.33	2.84	2.65	3.84	6.58	6.35	1.99	0	2.33	1.72	1.14	1.77	5.19	3.43	3.22	14.88	24.07	19.42	3.07	3.38	2.36	3.58	3.5	1.59	2.58	2.87	5.42	6.57	6.46	2.33	2.95	2.54	4.38	4.02	4.18	3.11	3.16	3.18	4.63	3.68	4.03	5.92	4.78	6.19	6.77	6.02	10.77	8.33	5.65
GRMZM2G008627	19.65	21.74	15.47	1.62	1.73	0	35.01	33.34	24.54	1.55	0	0	92.06	107.11	100.87	13.65	22.37	24.3	14.47	15.8	15.68	13.2	13.42	12.35	12.43	18.61	1.6	1.47	2.11	14.96	9.37	17.89	8.58	7.91	8.54	7.57	7.12	8.89	5.22	9.38	9.16	4.95	5.95	7.04	9.63	11.21	13.64	7.96	4.89
GRMZM2G008696	34.49	33.48	34.44	60.14	74.27	61.54	19.42	28.13	23.16	22.93	12.37	22.42	39.72	40.27	35.48	42.12	36.01	28.89	26.62	29.08	28.04	28.76	32.36	31.9	33.93	27.95	47.13	53.43	55.8	20.26	18.33	23.73	28.8	32.41	31.4	20.55	25.41	22.14	35.68	35.21	31.02	31.23	26.74	32.25	34.15	28.39	40.8	36.54	30.68
GRMZM2G703500	0	0	0	0	0	0	0	0	0	0	0	0	0	0	0	0	0	0	0	0	0	0	0	0	0	0	0	0	0	0	0	0	0	0	0	0	0	0	0	0	0	0	0	0	0	0	0	0	0
GRMZM2G377311	41.91	43.04	33.92	45.16	52.09	45.71	35.56	31.06	48.58	45.95	48.25	39.51	43.82	50.31	44.03	43.75	44.83	37.35	50.78	38.89	43.96	51.79	46.54	42.18	38.74	42.57	42.03	45.44	50.97	45.36	44.36	43.21	45.31	51.21	44.44	50.78	52.79	50.67	71.63	78.56	69.94	53.67	50.19	56.18	48.75	48.65	43.27	39.97	48.47
AC187207.3_FG006	0	0	0	0	0	0	0	0	0	0	0	0	0	0	0	0	0	0	0	0	0	0	0	0	0	0	0	0	0.33	0	0	0	0	0	0	0	0	0	0	0	0	0	0	0	0	0	0	0	0
GRMZM2G061812	0	0	0	0	0	0	0	0	0	0	0	0	0	0	0	0	0	0	0	0	0	0	0	0	0	0	0	0	0	0	0	0	0	0	0	0	0	0	0	0	0	0	0	0	0	0	0	0	0
AC210834.4_FG005	0	0	0	0	0	0	0	0	0	0	0	0	0	0	0	0	0	0	0	0	0	0	0	0	0	0	0	0	0	0	0	0	0	0	0	0	0	0	0	0	0	0	0	0	0	0	0	0	0
AC210834.4_FG006	0	0	0	0	0	0	0	0	0	0	0	0	0	0	0	0	0	0	0	0	0	0	0	0	0	0	0	0	0	0	0	0	0	0	0	0	0	0	0	0	0	0	0	0	0	0	0	0	0
GRMZM2G103292	162.46	175.14	174.94	146.59	198.69	167.45	134.59	222.74	164.76	257.01	293.25	281.53	146.82	160.93	151.21	151.24	102.46	132.87	127.73	135.96	144.95	145.84	157.33	120.34	110.66	127.91	180.31	227.81	220.07	148.34	119.19	135.79	184.97	118.27	167.22	176.59	169.76	180.51	211.86	233.57	229.97	165.99	156.44	152.55	169.9	147.28	303.53	213.12	206.15
AC210834.4_FG011	0	0	0	0	0	0	0	0	0	0	0	0	0	0	0	0	0	0	0	0	0	0	0	0	0	0	0	0	0	0	0	0	0	0	0	0	0	0	0	0	0	0	0	0	0	0	0	0	0
AC210834.4_FG012	0	0	0	0	0	0	0	0	0	0	0	0	0	0	0	0	0	0	0	0	0	0	0	0	0	0	0	0	0	0	0	0	0	0	0	0	0	0	0	0	0	0	0	0	0	0	0	0	0
AC210834.4_FG013	0	0	0	0	0	0	0	0	0	0	0	0	0	0	0	0	0	0	0	0	0	0	0	0	0	0	0	0	0	0	0	0	0	0	0	0	0	0	0	0	0	0	0	0	0	0	0	0	0
AC210834.4_FG009	0	0	0	0	0	0	0	0	0	0	0	0	0	0	0	0	0	0	0	0	0	0	0	0	0	0	0	0	0	0	0	0	0	0	0	0	0	0	0	0	0	0	0	0	0	0	0	0	0
GRMZM2G169320	49.36	42.77	46.02	68.84	71.51	61.93	33.45	25.2	30.46	27.17	29.58	25.79	38.83	36.87	34.4	51.49	55.24	45.81	40.55	39.09	39.68	32.71	40.47	38.41	32.54	34.91	53.4	55.17	65.23	49.01	40.4	46.57	39.78	43.58	30.04	31.6	30.22	31.7	40.62	50.83	50.27	45.97	48	43.66	48.74	41.63	52.95	44.59	48.02
GRMZM2G169295	0	0	0	0	0	0	0	0	0	0	0	0	0	0	0	0	0	0	0	0	0	0	0	0	0	0	0	0	0	0	0	0	0	0	0	0	0	0	0	0	0	0	0	0	0	0	0	0	0
GRMZM2G169280	13.04	9.82	9.95	8.83	9.52	8.2	7.34	5.47	13.34	11.19	10.92	12.56	11.86	12.5	15.05	9.27	9.41	11.48	10.59	6.95	10.38	9.82	11.08	12.79	9.45	11.48	8.92	8.69	9.46	6.5	7.23	9.86	10.5	9.66	10.28	12.32	13.08	9.02	16.07	17.26	15.1	13.18	8.32	11.13	13.63	11.78	7.7	9.52	11.12
GRMZM2G470438	27.74	30.41	28.82	55.4	68.97	37.47	21.27	33.25	20.5	11.24	10.68	12.94	34.31	25.55	26.43	30.51	20.82	22.53	30.28	26.79	26.85	16	20.12	18.69	29.82	33.08	60.21	71.63	72.22	34.87	33.82	29.87	30.99	24.4	28.22	6.77	5.68	7.49	52.03	78.06	74.69	13.85	14.99	17.57	18.55	8.35	29.44	31.92	23.85
GRMZM2G004641	248.01	249.44	261.59	50.46	33.78	36.41	342.31	455	379.01	365.83	332.71	334.49	437.15	472.49	471.67	143.1	114.68	156.75	267.32	263.47	200.6	200.3	299.23	304.59	225.83	280.33	94.27	55.7	49.22	161.43	198.2	173.55	189.84	255.27	256.32	228.91	253.88	253.44	103.8	82.89	80.29	258.66	156.9	241.24	234.87	267.71	487.55	397.63	351.78
GRMZM2G417455	81.81	82.61	102.63	137.92	147.88	148.1	75.09	82.17	82.58	31.92	22.18	29.33	167.74	168.22	176.1	110.43	95.54	109.8	98.53	91.06	97.43	87.14	76.44	93.73	106.8	98.37	142.04	153.65	154.16	111.92	105.9	109.53	79.42	90.74	79.68	38.8	46.92	43.59	312.43	364.94	348.31	59.6	68.6	74.28	73.9	55.79	98.27	92.13	74.08
GRMZM2G407396	18.38	19.4	20.16	26.06	27.06	29.03	16.33	14.75	16.98	12.92	8.95	11.79	33.56	29.36	34.38	20.91	17.46	14.49	29.79	26.24	33.5	38.15	34.75	28.49	29.05	27.92	29.58	35.68	29.45	31.63	31.1	27.74	30	30.17	29.23	47.58	43.55	45.23	68.44	76.28	75.97	43.23	42.79	33.88	34.67	31.42	33.69	27.42	18.07
GRMZM2G314133	82.13	68.05	85.63	106.78	109.44	103.85	51.06	50.84	82.78	90.54	83.39	81.8	75.9	76.05	75.85	80.79	73.39	73.69	66.64	52.58	63.28	57.51	65.96	78.43	62.13	69.37	83.46	85.91	95.46	64.68	58.69	66.16	65.19	65.09	71.84	64.63	67.19	61.14	74.24	75.13	73.82	66.83	61.4	68.46	63.65	70.94	73.06	54.67	69.36
GRMZM2G037912	0	0	0	0	0	0	0	0	0	0	0	0	0	0	0	0	0	0	0	0	0	0	0	0	0	0	0	0	0	0	0	0	0	0	0	0	0	0	0	0	0	0	0	0	0	0	0	0	0
GRMZM2G327695	0	0	0	0	0	0	0	0	0	0	0	0	0	0	0	0	0	0	0	0	0	0	0	0	0	0	0	0	0	0	0	0	0	0	0	0	0	0	0	0	0	0	0	0	0	0	0	0	0
GRMZM2G027626	0	0	0	0	0	0	0	0	0	0	0	0	0	0	0	0	0	0	0	0	0	0	0	0	0	0	0	0	0	0	0	0	0	0	0	0	0	0	0	0	0	0	0	0	0	0	0	0	0
GRMZM2G123986	11.57	4.52	11.86	0	0	0	18.32	12.11	11.94	27.38	35.17	25.5	5.26	4.95	0	3	3.82	4.14	3.86	8.38	11.68	8.38	13	5.93	5.36	6.75	4.54	5.14	5.87	5.51	5.68	5.31	9.15	6.85	5.19	16.99	6.51	8.25	25.73	29.34	14.15	58.89	29.55	54.99	61.01	34.91	70.57	60.79	207.14
GRMZM2G556515	0	5.07	2.99	0	0	0	10.06	0	4.95	2.79	3.33	4.17	5.04	7.18	0	4.32	0	0	11.15	6.32	7.93	7.08	6.35	11.41	5.88	5.95	3.57	4.43	1.23	9.49	10.57	4.98	2.76	3.47	3.97	8.64	7.87	7.51	0	0	0	3.61	7.6	6.19	5.29	0	8.49	10.17	13.65
GRMZM2G124042	0	0	0	0	0	0	0	0	0	0	0	0	0	0	0	0	0	0	0	0	0	0	0	0	0	0	0	0	0	0	0	0	0	0	0	0	0	0	0	0	0	0	0	0	0	0	0	0	0
GRMZM2G124051	81.68	89.18	97.57	130.35	126.61	129.11	54.02	47.62	81.2	88.21	86.71	91.63	75.53	77.96	77.74	102.05	101.09	97.23	92.87	68.77	83.78	82.42	85.78	93.07	82.63	84.71	119.97	121.94	125.07	76.45	76	76.15	90.25	81.99	92.26	93.05	103.67	90.43	75.4	75.56	80.71	82.72	88.25	94.03	88.74	98.36	66.74	65.44	79.59
GRMZM5G850455	0	4.37	0	8.9	7.41	0	0	0	7.24	0	5.8	0	0	0	0	7.29	15.2	7.11	7.37	7.42	0	23.67	12.57	10.87	6.65	6.37	17.55	32.25	35.31	0	6.53	0	0	0	0	3.52	0	0	493.73	606.7	609.92	3.37	0	4.71	5.93	0	52.94	6.84	24.97
GRMZM2G124143	506.13	454.35	545.89	1026.09	1005.52	935.32	353.41	281.92	249.37	260.33	183.56	244.96	243.3	237.25	258.04	454.27	368.07	377.04	304.66	337.92	282.39	295.12	340.77	306.63	386.78	272.92	506.07	651.64	665.25	302.53	275.56	332.54	274.94	342.87	261.29	130.7	161.47	139.26	348.35	389.4	435.45	376.8	296.07	385.5	391.68	222.36	473.25	455.3	361.31
GRMZM2G424020	0	0	0	0.6	0.76	0	0	0	0	0	0	0	0	0	0	1.26	1.62	0	0	0	0.65	0	0	0	0	0	0	0.8	0.95	0	0	0	0	0	0.55	0	0	0	0	0	0	0.46	0	0	0.35	0	0.19	0	0
GRMZM2G115131	99.6	136.12	122.09	60.49	45.61	36.6	178.86	289.69	144.51	77.99	88.42	53.88	181.16	243.02	267.9	77.52	51.27	81.3	223.32	237.98	193.05	259.04	209.09	223.07	197.6	207.07	69.56	63.24	81.38	117.03	135.79	114.32	148.49	192.46	141.2	172.19	126.76	168.52	46.99	63.98	58.57	172.52	133.14	125.11	180.74	171.09	285.16	182.41	151.36
GRMZM2G315601	0	0	0	0	0	0	0	0	0	0	0	0	0	0	0	0	0	0	0	0	0	0	0	0	0	0	0	0	0	0	0	0	0	0	0	0	0	0	0	0	0	0	0	0	0	0	0	0	0
GRMZM2G046086	0	0	0	0	0	0	0	0	0	0	0	0	0	0	0	0	0	0	0	0	0	0	0	0	0	0	0	0	0	0	0	0	0	0	0	0	0	0	0	0	0	0	0	0	0	0	0	0	0
GRMZM2G140302	0	0	0	0	0	0	0	0	0	0	0	0	0	0	0	0	0	0	0	0	0	0	0	0	0	0	0	0	0	0	0	0	0	0	0	0	0	0	0	0	0	0	0	0	0	0	0	0	0
GRMZM2G417835	0	0	0	0	0	0	0	0	0	0	0	0	0	0	0	0	0	0	0	0	0	3.23	2.52	0	0	0	0	0	0	0	0	0	6.63	0	0	5.45	0	0	76.47	82.12	99.65	0	0	0	0	0	0	0	0
GRMZM2G112793	297.58	290.45	282.21	469.36	464.93	440.96	131.05	83.31	173.55	230.36	146.76	157.41	189.76	223.03	217.41	371.09	304.05	310.9	224.2	156.12	204.77	224.69	206.92	226.48	223.57	243.79	464.54	526.47	539.54	210.82	251.66	178.62	229.85	264.45	228.23	166.57	193.68	173.1	242.03	200.32	208.71	261.72	254.52	243.34	266.5	234.78	348.76	239.72	299.84
GRMZM2G412674	10.91	9.39	11.81	18.42	20.51	19.48	8.2	6.74	10.57	11.76	11.3	9.07	7.55	11.73	9.56	14.02	11.34	13.28	13.86	8.56	12.86	10.64	10.42	14.22	9.59	11.1	15.27	18.97	22.59	10.44	9.11	8.87	12.47	10.54	12.25	9.87	11.53	9.01	13.66	14.45	17.47	14.17	11.53	12.37	12.38	12.05	11.23	7.52	15.46
GRMZM2G063287	0	0	0	0	0	0	0	0	0	0	0	0	0	0	0	0	0	0	0	0	0	0	0	0	0	0	0	0	0	0	0	0	0	0	0	0	0	0	0	0	0	0	0	0	4.94	17.58	0	0	0
GRMZM2G362960	0	0	0	0	0	0	0	0	0	0	0	0	0	0	0	0	0	0	0	0	0	0	0	0	0	0	0	0	0	0	0	0	0	0	0	0	0	0	0	0	0	0	0	0	0	0	0	0	0
GRMZM2G362942	13.95	9.73	12.88	9.86	9.43	10.21	3.63	5.36	17.44	19.67	20.84	18.7	17.5	17.86	18.76	10.97	9.72	11.33	14.26	4.99	12.33	10.51	10.02	15.1	9.6	14.83	12.74	11.42	12.66	18.55	16.49	14.76	15.27	12.1	14.93	17.49	17.56	16.07	20.25	21.75	20.35	9.83	9.4	14.96	12.37	14.42	9.12	5.9	14.64
GRMZM2G389769	0	0	0	0	0	0	0	0	0	0	0	0	0	0	0	0	0	0	0	0	0	0	0	0	0	0	0	0	0	0	0	0	0	0	0	0	0	0	0	0	0	0	0	0	0	0	0	0	0
GRMZM2G091822	0	0	0	0	0	0	0	0	0	0	0	0	0	0	0	0	0	0	0	0	0	0	0	0	0	0	0	0	0	0	0	0	0	0	0	0	0	0	0	0	0	2.27	0	3.09	0	0	0	0	0
GRMZM2G091916	17.12	9.55	21.71	28.05	27.12	23.35	12.08	10.09	12.03	11.07	9.19	9.48	14.41	15.4	24.45	13.86	17.22	20.75	12.84	9.14	9.23	7.86	8.47	9.87	10.05	12.12	14.27	21.55	18.9	19.79	16.87	17.17	14.67	13.62	13.3	2.32	1.65	1.72	19.21	25.37	30.75	2.39	3.44	6.43	5.35	4.53	13.62	9.09	11.91
GRMZM2G091921	180.56	195.39	215.39	315.85	375.7	311.7	174.32	178.71	189.48	87.88	86.62	93.96	117.54	135.24	117.58	211.76	209.3	213.88	207.83	218.11	154.92	177.43	211.52	194.38	169.22	201.79	260.77	267.63	286.01	134.48	136.97	120.53	128.73	169.4	125.86	90.22	97.18	108.23	183.9	199.55	186.73	201.06	192.99	166.31	188.02	113.49	224.17	186.99	239.81
GRMZM2G026807	131.37	171.36	139.91	108.71	110.76	95.98	202.6	146.62	198.12	211.74	251.9	211.92	173.38	194.74	182.46	187.38	210.69	192.29	163.1	190.84	172.77	184.27	214.1	182.98	163.2	194.31	118.7	110.5	122.57	150.74	175.79	161.56	125.79	151.52	133.28	214.82	213.99	205.25	109.77	116.39	105.42	160.9	144.67	185.48	168.79	155.27	222.39	195.88	216.22
GRMZM2G136113	30.48	31.46	28.47	28.46	28.47	25.42	31.8	32.17	38.9	37.35	37.82	37.4	40.72	35	37.42	28.53	24.31	30.59	35.55	36.46	35.81	41.1	39.33	39.33	23.65	37.47	19.19	22.53	26.37	25.53	29.68	24.92	30.32	30.83	26.29	45.54	50.59	45.02	66.23	76.82	67.53	54.5	45.47	49.8	50.28	34.68	40.99	35.67	32.88
GRMZM2G464818	0	0	3.67	3.7	3.94	7.3	2.04	0	0	0	0	2.46	0	2.49	0	2.76	0	0	0	0	2.07	1.61	1.91	0	0	0	5.66	6.77	6.9	0	0	0	1.98	0	2.04	0	0	0	0	0	0	1.63	3.75	1.42	1.3	3.21	2.29	0	0
GRMZM5G857303	0	7.87	13.08	13.53	17.45	0	9.11	0	7.27	0	0	0	6.84	5.41	0	12.34	8.26	10.47	11.42	12.93	5.21	11.43	11.95	17.31	0	9.86	15.75	13.24	11.73	8.01	0	6.54	7.23	4.01	0	0	10.25	4.94	17.33	0	22.49	13.93	8.97	12.97	12.49	9.03	10.77	12.88	9.48
GRMZM2G162725	71.07	81.4	75.26	126.43	125.95	121.88	30.39	29.98	42.44	36.61	21.65	39.9	50.55	46.13	39.59	76.3	72.2	63.9	50.59	37.07	41.19	34.69	47.51	50.26	51.04	51.26	100.43	108.15	108.03	53.1	41.68	44.15	59.55	56.41	64.09	24.22	26.75	25.2	56.45	63.92	62.8	45.25	41.35	48.4	49.06	44.83	64.7	55.02	55.64
GRMZM2G162749	12.54	14.8	12.65	2.74	2.18	0	12.58	21.96	18.37	15.51	10.73	16.76	20.27	23.47	23.39	6.91	5.04	11.25	24.26	24.25	33.16	68.01	62.73	39.41	40.26	25.08	6.16	3.51	4.69	18.32	18.1	22.12	37.59	43.59	31.01	71.97	79.12	71.5	16.76	24.62	21.54	245.31	177.73	191.25	190.8	136.32	92.29	85.47	102.26
GRMZM2G162764	20.42	29.76	36.12	25.93	26.75	31.07	39.79	48.71	39.34	48.41	39.91	36.52	25.49	25.76	28.38	33.42	21.33	24.96	41.37	46.93	37.59	48.44	58.31	47.48	34.22	41.65	35.46	37.15	32.11	27.84	43.3	23.75	27.69	37.79	31.04	39	41.1	35.39	30.95	27.04	36.93	41.62	50.45	34.82	45.49	36.27	39.3	42.71	41.75
GRMZM2G162776	91.85	101.66	103.39	142.96	118.83	122.94	99.16	95.01	107.37	110.19	103.95	96.59	114.58	107.92	120.96	106.57	96.08	101.39	97.67	96.07	94.41	94.63	116.37	98.83	87.48	97.85	104.82	116.46	121.38	77.49	80.77	78.07	96.3	80.89	84.52	77.08	83.41	73.49	86.18	82.77	95.15	87.29	87.23	88.94	91.03	88.7	98.14	92.74	68.82
GRMZM2G162800	6.75	10.76	8.89	3.9	2.62	4.62	7.22	9.36	10.33	11.06	13.76	13.5	14.53	18.44	15.3	7.02	7.58	7.82	10.21	6.28	10.27	6.86	10.35	9.31	7.62	10.88	5.18	6.61	3.14	8.76	7.25	8.1	5.23	5.68	6.94	11.84	11.18	10.63	17.82	10.58	10.31	8.25	5.44	7.1	9.08	9.93	7.99	8.85	10.95
GRMZM2G162814	188.34	219.75	243.08	316.17	302.53	256.93	295.27	165.87	206.57	410.86	411.55	300.39	102.26	124.13	111.02	255.78	206.59	207.19	169.18	221.99	178.58	167.59	239.95	193.92	188.4	174.42	204.75	257.09	237.79	120.66	179.3	143.59	179.4	205.53	177.41	263.2	335.63	351.06	108.43	88.31	70.77	99.53	131.44	99.87	137.12	117.21	128.6	136.99	101.62
GRMZM2G139963	65.67	91.1	92.3	151.44	188.58	170.62	18.61	16.86	25.46	81.84	39.97	67.37	16.49	16.75	9.59	105.92	104.56	92.83	42.18	38.98	39.56	23.36	29.83	26.43	56.09	41.21	85.82	104.32	96.91	12.34	10.08	16.87	38.02	44.11	44.1	11.97	13.5	15.54	48.97	46.53	44.57	7.02	11.75	6.61	14.08	11.54	30.08	26.47	21.09
GRMZM2G034283	0	0	0	0	0	0	9.44	0	8.07	0	0	0	0	0	0	0	0	7.73	0	4.8	0	5.03	3.48	0	0	0	0	0	0	0	10.37	8.85	0	4.21	0	0	0	0	0	0	0	0	0	0	0	0	4.84	0	0
GRMZM2G034302	227.33	275.81	227.7	134.95	106.36	108.58	257.94	278	224.03	180.82	150.14	153.87	744.58	1028.61	873.85	96.04	123.12	172.96	153.22	167.08	298.48	113.9	188.37	149.44	150.49	173.86	131.88	117.34	122.82	64.74	58.33	73.71	117.56	101.32	125.63	363.82	430.11	446.67	231.61	192.66	192.34	121.72	155.55	83.42	113.9	119.57	121.93	142.44	369.39
GRMZM5G851734	0	2.03	2.7	3.66	6.99	8.58	0	0	0	0	2.62	1.86	3.59	1.82	0	2.99	2.77	2.48	0	0	1.62	1.63	2.44	2.53	0	2.37	4.86	4.86	5.14	2.34	0	1.63	3.71	1.42	0	1.16	1.77	2.68	4.58	3.38	3.7	2.35	0	1.41	0	0	2.27	2.01	0
GRMZM2G035128	18.02	18.48	21.43	32.22	42.56	41.82	13.41	13.78	20.28	15.88	10.54	19.21	14.71	15.93	13.11	12.74	14.21	19.87	25.74	14.79	18.74	25.12	16.91	31.14	39.07	25.24	50.73	53.58	47.48	25.06	14.84	24.94	28.45	23.71	24.13	27.66	21.93	26.78	9.17	30.43	12.01	15.61	23.42	20.49	22.19	23.25	28.11	22.38	24.14
GRMZM2G035156	367.01	504.59	484.06	1154.32	1348.82	1264.68	0	0	44.07	86.69	13.04	74.48	0	12.68	0	546.61	448.83	447.77	211.75	234.75	243.25	110.21	114.67	132.28	321.11	258.56	719.98	981.96	837.2	37.41	11.23	18.69	210.24	194.84	195.2	17.15	28.28	17.73	40.83	27.35	10.67	21.88	56.87	25.66	69.62	60.09	210.74	230.84	75.02
GRMZM2G035243	188.11	223.07	220.88	277.23	270.21	242.68	327.7	184.17	219.89	354.77	318.89	299.91	179.52	200.41	192.34	299.75	259.59	281.16	200.9	220.56	205.58	208.45	241.37	206.57	188.45	207.98	258.38	243.24	263.96	186.04	202.87	213.1	189.34	209.92	211.45	282.2	276.89	300.7	160.61	160.47	178.08	200.71	214.15	218.38	212.97	222.62	241	265.88	244.71
GRMZM2G333777	0	0	0	0	0	0	0	0	0	0	0	0	0	0	0	0	0	0	0	0	0	0	0	0	0	0	0	0	0	0	0	0	0	0	0	0	0	0	0	0	0	0	0	0	0	0	0	0	0
GRMZM5G849989	0	0	0	0	0	0	0	0	0	0	0	0	0	0	0	0	0	0	0	0	0	0	0	0	0	0	0	0	0	0	0	0	0	0	0	0	0	0	0	0	0	0	0	0	0	0	0	0	0
GRMZM2G333798	0	0	0	0	0	0	0	0	0	0	0	0	0	0	0	0	0	0	0	0	0	0	0	0	0	0	0	0	0	0	0	0	0	0	0	0	0	0	0	0	0	0	0	0	0	0	0	0	0
GRMZM5G853974	0	0	0	0	0	0	0	0	0	0	0	0	0	0	0	0	0	0	0	0	0	0	0	0	0	0	0	0	0	0	0	0	0	0	0	0	0	0	0	0	0	0	0	0	0	0	0	0	0
GRMZM2G159456	22.16	17.48	18.18	9.61	7.71	10.69	53.43	40.78	44.57	48.28	46.8	46.04	0	0	0	18.12	13.01	27.58	18.75	25.54	15.99	20.84	18.23	18.2	22.92	20.35	7.73	7.52	7.82	39.64	43.38	51.01	11.97	19.13	15.02	5.69	5.9	3.99	21.24	20.12	23.57	24.15	32.03	33.56	21.99	9.8	31.2	21.08	55.62
GRMZM2G124353	704.48	786.17	771.61	282.62	301.15	292.74	1016.95	763.81	945.13	1260.3	1442.37	1218.46	1083.73	1233.94	1170.36	881.34	855.66	936.75	884.52	976.54	957.98	762.76	938.06	881.72	802.36	927.09	340.98	329.46	396.28	500.43	476.24	490.41	530.5	511.23	498.41	649.75	725.56	629.93	257.71	278.7	260.71	444.91	423.41	504.94	495.98	418.18	690.82	755.53	648.08
GRMZM2G075459	0	0	0	0	0	0	0	0	9.54	0	0	0	0	0	0	0	0	0	0	7.86	0	7.68	0	10.15	0	0	17.08	27.53	68.95	0	0	0	0	0	0	22.12	18.58	48.3	0	0	0	0	103.39	9.25	15.82	0	0	0	0
GRMZM2G022363	0	0	0	0	0	0	0	0	0	0	0	0	0	0	0	0	0	0	0	0	0	0	0	0	0	0	0	0	0	0	0	0	0	0	0	0	0	0	0	0	0	0	0	0	0	0	0.36	0	0
GRMZM2G406601	0	0	0	0	0	0	0	0	0	0	0	0	0	0	0	0	0	0	0	0	0	1.41	1.43	0	0	0	0	0	0	0	0	0	0	5.45	0	3.56	6.06	7.52	0	9.74	9.26	11.79	0	7.09	8.64	0	5.44	8.38	8.81
GRMZM2G303361	0	0	0	0	0	0	0	0	0	0	0	0	0	0	0	0	0	0	0	0	0	0	2.63	0	0	0	0	0	8.82	0	0	0	0	0	0	0	0	0	0	0	0	0	0	0	0	0	0	0	0
GRMZM2G021498	22.82	30.16	30.63	33.28	40.28	40.52	15.66	8.03	12.92	10.92	6.24	5.15	40.03	32.71	36.27	30.22	25.18	25.62	24.37	18.79	20	18.16	15.66	24	30.35	20.99	34.56	43.35	41.36	23.22	19.62	20.61	23.07	28.49	20.78	3.92	6.41	6.44	63.46	67.49	72.39	7.28	11.65	10.96	16.3	9.82	33.95	20.25	16.42
GRMZM2G000199	0	0	0	0	0	0	0	0	0	0	0	0	0	0	0	0	0	0	0	0	0	0	0	0	0	0	0	0	0	0	0	0	0	0	0	0	0	0	0	0	0	0	0	0	0	0	0	0	0
GRMZM2G378130	0	0	0	0	0	0	0	0	0	0	0	0	0	0	0	0	0	0	0	0	0	0	0	0	0	0	0	0	0	0	0	0	0	0	0	0	0	0	0	0	0	0	0	0	0	0	0	0	0
GRMZM2G142557	125.91	129.27	132.88	170.15	179.84	179.99	115.6	78.74	115.75	123.28	119.61	122.81	104.02	113.2	106.49	164.93	157.95	140.41	132.98	128.16	140.55	130.33	131.7	127.92	126.23	128.16	145.24	194.57	189.87	130.39	142.47	135.31	121.3	146.35	127.34	133.38	131.41	117.6	136.55	144.43	158.56	143.45	144.36	158.76	145.65	124.72	129.31	143.13	159.26
GRMZM2G142609	15.4	7.99	11.72	21.73	26.68	28.57	9.21	12.43	7.75	2.9	2.51	4.65	5.5	6.55	0	17.68	14.81	13.93	13.42	16	17.37	12.44	10.84	15.42	20.33	18.72	16.08	23.89	27.47	21.65	27.49	25.68	14.08	15.21	17.77	3.24	2.89	2.47	18.94	29.69	24.87	5.77	8.24	6.14	8.73	4.61	14.46	10.95	8.21
GRMZM2G119852	185.69	170.25	192.19	297.39	300.39	280.83	157.92	116.81	153.1	109.33	102.01	104.81	167.56	164.95	159.92	219.81	200.22	179.13	142.17	131.42	140.7	138.21	123.27	123.18	153.91	138.74	246.01	278.3	309.45	147.42	154.73	160.63	134.22	143.53	127.58	87.14	97.99	91.16	195.01	194.84	195.48	126.32	134.09	153	146.57	100.28	146.41	145.59	146.47
GRMZM2G419901	0	0	0	0	0	0	0	0	0	0	0	0	0	0	0	0	0	0	0	0	0	0	0	0	0	0	0	0	0	0	0	0	0	0	0	0	0	0	0	0	0	0	0	0	0	0	0	0	0
GRMZM2G119933	19.41	24.77	33.03	20.27	19.94	17.52	34.27	29.21	33.73	42.32	39.55	29.57	32.4	29.43	23.54	26.86	36.13	30.09	33.1	30.74	33.34	31.93	33.83	35.9	28.57	33.58	20.73	21.37	28.82	29.69	36.8	39.98	27.68	29.61	28.07	38.37	37.63	37.73	42.68	44.35	38.51	41.78	38.59	36.84	36.66	34.45	34.17	23.89	41.93
GRMZM2G419938	38.53	44.01	55.65	58.9	53.68	30.95	67.23	61.39	57.36	69.05	77.02	59.23	23.82	32.47	21.99	59.31	52.19	45.75	47.03	67.21	44.48	67.61	63.96	58.06	59.09	48.63	64.15	68.3	52.36	33.53	50.37	35.32	52.17	58.69	52.12	72.91	54.61	51.15	43.62	28.16	34.3	74.2	38.56	68.88	52.81	48.59	45.87	48.67	39.02
GRMZM2G000686	58.69	54.04	58.44	45.19	46.05	37	47.15	55.4	59.89	69.36	83.53	80.67	61.21	82.74	77.87	37.35	42.08	49.14	165.02	197.54	250.47	170.02	241.03	225.5	142.1	171.51	79.76	91.26	90.63	72.85	65.54	63.5	201.05	145.08	156.65	268.41	260.54	238.07	127.85	137.45	109.04	147.24	110.79	134.68	135.02	91.54	106.75	116.67	117.6
GRMZM2G000741	9.98	9.06	10.67	6.42	8.29	8.53	11.84	7.68	17.68	5.36	7.17	7.86	16.76	11.42	12.95	10.97	10.72	15.52	41.87	47.56	39.36	47.81	56.75	59.56	33.98	41.05	26.88	33.21	40.78	25.73	21.93	18.28	26.85	31.61	26.66	37.54	33.7	35.55	48.56	59.99	72.1	119.41	107.41	70.84	73.85	45.27	53.23	53.63	40.89
GRMZM2G156486	34.26	40.58	37.45	49.18	45.35	25.21	67.51	52.63	50.5	45.83	48.04	38.31	46.83	55.93	48.43	57.69	48.47	46.28	59.26	80.16	57.47	76.86	66.82	53.68	65.42	56.86	28.71	35.54	44.36	60.26	45.81	51.22	45.27	56.72	52.67	66.75	70.76	72.65	68.64	58.98	60.06	72.15	69.1	72.59	93.22	53.15	115.95	106.88	65.61
GRMZM2G178852	26.52	13.47	22.19	22.14	30.81	25.67	12.52	0	9.7	10.3	6.44	6.85	13.72	27.51	22.2	13.47	18.48	10.3	19.42	21.84	27.46	21.09	20.55	18.11	16.81	19.71	31.46	40.21	37.17	11.08	17.15	11.22	7.21	15.31	11.4	12.08	12.45	15.96	49.02	65.21	70.27	25.16	27.88	21.59	23.59	18.82	29.46	29.42	27.12
GRMZM2G703504	0	0	0	0	0	0	0	0	0	0	0	0	0	0	0	0	0	0	0	0	0	0	0	0	0	0	0	0	0	0	0	0	0	0	0	0	0	0	0	0	0	0	0	0	0	0	0	0	0
GRMZM2G399072	0	0	0	0	0	0	0	0	0	0	0	0	0	0	0	0	0	0	0	0	0	0	0	0	0	0	0	0	0	0	0	0	0	0	0	0	0	0	0	9.1	4.36	0	0	0	0	0	0	0	0
GRMZM2G012102	36.31	32.06	35.78	30.18	19.39	17.41	45.17	41.84	42.81	33.17	41.15	50.44	23.46	37.23	23.36	18.53	7.12	9.29	22.76	19.7	25.52	20.13	25.32	39.86	26.61	23.08	14.86	21.57	15.49	29.18	20.25	33.08	25.59	13.78	22.18	19.55	16.12	18.22	20.36	27.42	28.18	28.73	20.03	33.61	31.99	37.81	54.82	39.9	42.79
GRMZM2G012216	10.76	14.53	16.41	9.55	14.96	11.02	13.04	8.22	18.46	17.37	18.47	18.29	16.45	15.58	18.79	11.23	21.74	19.52	21.46	17.2	18.84	23.26	20.54	22.82	14.61	16.34	13.35	19.07	14.62	26.59	20.67	20.58	15.57	19.41	17.57	23.77	27.34	24.91	21.46	30.37	26.78	20.41	19.89	20.5	21.21	16.65	17.53	13.38	22.11
GRMZM5G855347	74.02	78.4	86.94	60.63	63.93	80.16	85.93	78.94	99.93	162.18	170.68	146.77	51.06	55.01	46.55	84.68	76.42	89.54	84.63	89.4	79.59	64.48	90.24	77.98	72.51	92.84	63.76	68.94	62.18	61.18	59.97	65.25	67.64	56.62	69	83.1	83.93	81.46	136.42	135.9	121.28	79.48	55.51	68.9	64.6	73.88	83.5	71.15	85.8
AC226243.1_FG003	0	0.57	0	6.99	1.82	0	7.42	0	0.06	0	0	0	0	0	0	0.23	7.25	5.01	0.39	3.59	1.16	1.59	2.13	2.21	4.5	1.24	0	0	0	12.53	9.79	0	0	1.55	0	0	0	0	0	26.44	32.65	0	0	0	0	0	2.81	0	0
GRMZM2G064663	0	0	0	0	0	0	3.84	0	0	0	4.25	0	0	0	0	0	0	0	0	2.84	0	1.78	1.58	0	0	4.13	0	0	0	0	0	0	0	0	0	0	0	0	6.89	8.88	0	2.3	0	0	2.03	0	4.92	0	5.63
GRMZM2G064732	102.64	112.06	114.6	193.27	192.07	185.96	71.72	59.19	74.02	97.2	65.71	80.29	73.73	71.83	69.5	160.61	128.29	136.34	69.96	75.57	64.89	58	61.84	61.91	68.52	74.61	138.05	157.5	161.09	58.4	65.22	65.43	68.32	75.37	71.23	40.29	46.08	41.52	74.58	72.15	68.04	61.86	62.7	76.64	82.42	73.35	97.1	95.75	100.16
GRMZM2G080524	121.99	159.71	138.71	81.68	53.4	48.63	241.9	284.83	138.36	230.83	227.73	210.4	230.37	194.51	199.94	123.44	159.53	151.88	66.53	82.65	63.66	70.98	83.49	61.01	83.71	58.2	66.49	58.25	65.72	26.17	33.87	38.73	40.12	61.45	63.74	51.29	49.97	49.71	23.72	10.42	9.9	30.26	33.66	37.11	42.74	36.16	62.31	58.2	25.78
GRMZM2G080586	46.14	61.78	53.65	109.22	120.06	112.58	15.47	21.6	13.65	14.92	11.23	22.38	8.29	21.9	10.42	59.02	65.16	49.2	48.54	49.53	50.62	31.25	44.93	51.92	50.59	45.92	45	31.54	44.2	9.11	7.17	13.1	56.49	41.01	48.24	23.45	29.82	42.84	29.27	23.17	17.91	22.42	24.76	14.22	35.88	18.77	27.89	37.08	34.72
GRMZM2G016443	0	11.29	0	0	0	0	11.11	0	12.3	0	0	0	22.63	30.02	30.89	0	0	0	0	0	9.02	5	6.48	0	0	0	0	0	0	0	0	0	0	0	0	0	0	0	0	0	0	0	0	0	0	0	0	0	0
GRMZM2G175164	18.47	22.2	14.36	0	0	0	30.75	12.81	25.38	15.89	27.51	15.08	0	3.38	0	9.1	4.13	7.27	59.59	63.39	49.97	71.81	93.06	84.34	48.95	70.51	8.98	0	3.28	37.26	49.64	34.31	28.96	51.76	36.31	63.7	85.8	85.71	0	0	0	94.87	82.82	77.42	102.39	84.03	12.53	28.19	33.75
GRMZM2G017616	67.53	82.37	80.88	102.38	96.67	94.66	58.51	33.71	54.74	125.42	118.17	117.87	27.52	37.53	25.71	66.9	55.51	59.23	83.31	78.98	78.53	59.27	64.94	76.54	72.01	66.25	114.03	98.36	119.28	56.23	57.08	57.81	113.67	98.59	111.8	126.61	135.82	124.26	73.51	78.09	87.51	132.18	110.54	111.7	112.53	108.91	73.19	86.58	127.37
GRMZM2G319057	183.96	225.26	172.24	210.74	219.42	179.54	198.6	209.3	156.13	244.06	193.75	212.21	119.81	131.34	168.35	185.13	137.74	196.08	275.95	300.45	285.16	464.43	379.4	296.29	346.56	283.04	304.62	252.53	251.01	149.01	232.16	197.04	145.94	209.59	145.48	211.91	198.39	210.04	70.02	73.43	45.21	217.65	212.73	199.55	234.25	305.39	427.17	431.49	438.81
GRMZM2G017254	96.11	103.7	99.77	84.77	78.04	67.73	98.76	90.16	134.52	155.3	167.48	148.9	109.55	113.58	101.38	120.82	108.22	119.41	110.42	111.62	113.27	105.18	115.02	123.07	108.4	105.15	84.45	77.64	83.13	115.48	110.02	112.74	120.33	113.3	118.2	170.34	161.7	164.1	87.75	90.71	83.24	154.45	147.25	151.77	149.01	150.78	175.17	153.59	177.96
GRMZM2G016511	827.79	976.22	901.92	1391.55	1487.42	1316.03	1064.25	713.05	818.01	833.19	699.62	734.59	909.51	857.53	853.85	1116.06	912.33	852.64	816.12	996.57	839.75	891.38	883.43	818.22	886.35	882.56	1090.59	1212.39	1316.5	803.46	795.13	777.15	747.94	860.55	771.16	570.22	594.49	560.91	629.51	705.23	663.02	682.99	608.57	785.07	787.55	561.84	1049.85	1065.55	634.4
AC196394.3_FG002	0	0	0	0	0	0	0	0	0	0	0	0	0	0	0	0	0	0	0	0	0	0	0	0	0	0	0	0	0	0	0	0	0	0	0	0	0	0	0	0	0	0	0	0	0	0	0	0	0
GRMZM2G045979	0	0	1.56	0	2.61	0	0	0	1.75	1.53	0	3.05	3.38	3.78	2.66	0	0	0	1.73	1.99	1.33	0.63	0.83	1.62	0	2.9	1.94	2.01	1.72	3.46	2.56	1.61	2.42	0	1.9	2.9	1.36	1.29	3.28	3.04	2.89	2.12	0	1.78	1.1	0	4.67	0	2.55
GRMZM2G343157	0	12.85	9.66	0	0	0	19.45	0	11.57	20.87	45.63	13.54	19.87	67.32	11.12	73.3	117.48	63.42	5.18	9.7	29.92	17.6	3.73	0	11.84	0	0	0	0	0	0	14.27	28.11	9.89	11.95	104.9	94.51	93.13	0	0	0	8.07	0	10.81	0	0	2.06	0	0
GRMZM5G838098	0	13.51	15.84	0	0	0	86.53	29.63	28.21	62.08	143.13	42.96	4.75	60.56	9.61	54.08	84.45	37.44	17.91	57.33	69.35	34.12	28.81	22.17	13.42	16.9	7.36	0	7.37	27.03	26.54	55.12	59.93	43.9	54.84	315.3	319.07	333.33	0	0	0	85.06	52.27	84.36	21.12	43.1	16.85	21.1	10.78
AC177911.4_FG005	0	0	0	0	0	0	0	0	0	0	0	0	0	0	0	0	0	0	0	0	0	0	0	0	0	0	0	0	0	0	0	0	0	0	0	0	0	0	0	0	0	0	0	0	0	0	0	0	0
GRMZM2G445634	136.7	279.98	309.6	63.07	77.24	65.03	638.69	469.16	313.17	514.43	763.07	594.28	152.75	416.34	166.72	549.95	451.91	476.51	178.39	220.81	373.51	512.72	99.32	110.95	287.87	123.38	115.39	72.79	92.64	356.44	355.93	369.25	506.71	410.95	428.32	1236.87	1314.4	1288.34	233.73	65.72	89.5	231.66	113.74	189.76	78.24	113.13	79.35	95.88	43.81
GRMZM2G445630	0	0	0	0	0	0	0	0	0	0	0	0	0	0	0	0	0	0	0	0	0	0	0	0	0	0	0	0	0	0	0	0	0	0	0	0	0	0	0	0	0	0	0	0	0	0	0	0	0
GRMZM2G147920	5.05	3.45	6.88	10.9	10.74	5.61	2.98	4.36	5.17	2.44	2.47	2.42	4.05	5.98	4.5	4.15	10.88	8.43	3.72	2.8	3.7	4.95	3.38	5.31	3.76	4.79	7.21	9.24	10.85	4.91	6.67	6.05	4.08	4.57	3.2	2.1	2.63	1.84	10.52	9.68	11.34	5.51	3.68	4.66	5.25	4.69	3.91	1.52	4.04
GRMZM2G147910	0	0	4.6	5.01	7.54	13.45	0	0	0	3.53	0	0	0	0	12.04	7.55	0	0	0	3.44	0	3.01	3	0	0	0	8.58	7.31	9.13	0	0	0	8.05	0	0	0	4.77	0	9.79	0	0	2.75	0	0	4.91	0	5.12	5.23	0
GRMZM2G445602	4.48	7.44	2.58	0	0	0	0	0	4.56	0	0	0	0	0	0	0	0	0	3.92	4.88	0	0	1.81	0	0	0	0	0	0	0	0	0	0	0	0	0	0	2.35	273.06	265.66	215.37	0	0	0	0	0	27.51	0	0
GRMZM2G445588	0	0	0	0	0	0	0	0	0	0	0	0	0	0	0	0	0	0	0	0	0	0	0	0	0	0	0	0	0	0	0	0	0	0	0	0	0	0	0	0	0	0	0	0	0	0	0	0	0
GRMZM2G148855	44.89	59.94	42.15	16.16	14.2	8.7	59.12	31.03	76.09	89.3	100.9	82.67	56.65	60.5	61.2	38.49	39.77	33.86	55.42	46.4	55.5	58.18	62.94	60.61	49.99	57.67	23.49	13.01	16.71	36.23	40.4	42.27	53.25	53.83	50.87	82.81	86.35	77.16	19.86	20.72	17.04	32.89	24.54	44.67	44.65	49.61	58.32	48.19	53.08
GRMZM2G000427	0	0	0	0	0	0	3.36	0	0	2.43	3.22	0	0	0	0	0	0	0	0	2.65	0	1.5	1.13	0	0	2.12	18.14	14.66	12.73	0	0	5.42	0	0	0	0	0	0	0	0	0	0	0	0	0	0	0	0	0
GRMZM2G390358	0	0	0	0	0	0	0	0	0	0	0	0	0	0	0	0	0	0	0	0	0	0	0	0	0	0	0	0	0	0	0	0	0	0	0	0	0	0	0	0	0	0	0	0	0	0	0	0	0
GRMZM2G061591	0	0	5.46	15	16.1	10.83	4.1	0	5.56	4.96	5.1	0	3.86	4.9	0	11.6	6.96	0	6.84	6.37	3.62	8.26	8.28	4.13	0	4.46	11.76	9.57	14.24	9.39	10.32	5.99	4.91	3.89	4.05	3.04	4.48	5.93	6.28	7.8	0	7.19	16.36	6.91	11.16	7.07	11.96	9.54	20.31
GRMZM2G097434	51.71	48.37	53.4	78.08	103.11	87.13	28.5	37.17	41.39	51.58	43.59	40.9	48.42	53.33	59.52	52.28	52.3	47.53	57.78	48.23	52.41	48.72	58.49	59.78	47.33	54.88	75.58	86.97	92.84	43.77	41.56	42.84	63.82	54.51	53.91	59.93	52.88	57.27	25.87	25.17	22.45	57.2	49.79	53.73	54.82	49.02	59.82	40.86	33.36
GRMZM2G145308	0	0	0	0	0	0	0	0	0	0	0	0	0	0	0	0	0	0	0	0	0	0	0	0	0	0	0	0	0	0	0	0	0	0	0	0	0	0	0	0	0	0	0	0	0	0	202.22	0	0
GRMZM2G115105	108.06	119.15	108.98	93.79	84.01	74.9	118.58	157.85	122.64	160.72	151.25	152.49	98.39	108.82	89.16	112.06	100.59	96.37	62.99	57.8	61.26	70.34	81.31	78.35	54.56	70.72	57.7	52.73	60.27	68.48	64	61.29	68.2	83.93	77.48	109.19	108.48	99.41	25.18	17.45	16.82	94.06	69.29	88.77	74.12	61.62	55.1	50.72	99.07
GRMZM2G115182	183.7	158.89	180.38	321.82	357.21	317.65	137.79	86.82	110.48	97.45	87.77	98.98	100.4	90.81	124.5	183.51	111.6	104.08	123.58	138.82	143.7	127.19	141.03	121.81	126.76	140.58	255.57	288.13	300.34	147.15	153.46	159.92	130.27	148.16	137.3	95.53	109.25	105.54	104.6	115.27	114.1	129.8	136.17	130.54	152.02	100.65	235.85	165.73	176.41
GRMZM2G129674	10.96	11.35	6.33	7.7	10	0	28.97	0	24.04	4.69	7.44	6.41	12.85	16.97	22.73	0	0	0	6.81	24.7	3.03	22.02	13.79	25.4	21.72	14.65	40.38	52.13	90.06	56.65	90.63	47.66	0	2.4	0	2.07	4.63	6.88	0	0	0	97.97	410.33	111.22	160.39	145.12	7.99	13.92	19.64
GRMZM2G018984	308.08	345.5	334.42	199.32	189.38	119.7	702.45	558.77	573.15	612.82	597.96	540.07	79.95	111.31	100.66	390.19	425.21	449.32	865.66	1091.53	727.21	991.41	972.86	974.74	791.97	772.65	256.8	239.79	182.6	550.47	724.98	510.94	436.91	591.3	430.24	805.31	818.47	881.2	30.42	28.22	20.29	494.49	397.75	405.61	505.32	372.82	309.39	351.64	222.33
AC206951.3_FG014	0	0	0	0	0	0	0	0	0	0	0	0	0	0	0	0	0	0	0	0	0	0	0	0	0	0	0	0	0	0	0	0	0	0	0	0	0	0	0	0	0	0	0	0	0	0	0	0	0
AC206951.3_FG016	57.34	65.56	68.09	48.69	20.09	18.47	174.01	37.26	119.55	115.03	163.1	107.78	0	0	0	64.19	31.88	39.14	92.79	140.78	81.34	81.07	126.38	131.19	32.74	58.33	30.18	9.31	26.12	59.18	54.73	65.96	104.48	126.36	110.29	215.51	217.15	299.38	0	0	0	127.69	94.33	72	84.23	49.19	21.46	36.75	24.1
AC206951.3_FG017	89.9	99.44	109.37	22.59	17.55	0	168.11	84.08	124.68	85.61	119.19	48.02	0	21.2	19.56	158.2	180.93	144.24	152.93	230.14	215.41	258.97	165.24	145.4	134.59	145.57	8.71	20.42	13.82	23.91	105.01	20.77	57.54	128.88	42.11	156.96	221.06	449.23	22.14	0	0	94.83	49.4	43.96	55.39	0	15.59	30.63	70.24
GRMZM2G015234	0	0	0	0	0	0	0	0	0	0	0	0	0	0	0	0	0.15	0.14	0	0	0	0.02	0.03	0	0	0	0	0	0.02	0	0	0	0	0	0	0	0	0.07	0	0	0	0	0	0.02	0.04	0	0.06	0	0
GRMZM2G496991	0	19.85	19.65	0	0	0	119.87	49.69	24.46	58.62	207.75	49.54	0	49.13	0	81.13	62.32	43.25	0	37.84	108.86	32.29	11.56	12.01	11.03	0	0	0	3.18	11.4	0	20.49	48.86	44.67	40.75	246.59	372.69	472.42	0	0	0	29.55	0	24.84	4.27	0	4.42	0	0
GRMZM2G153393	221.65	247.49	246.53	354.8	336.88	324.22	242.03	207.11	233.42	427.61	330	341.13	105.1	114.26	98.9	323.19	235.94	235.74	210.22	246.88	230.95	210.22	201.77	214.32	211.1	217.68	335.55	360.97	361.44	199.99	192.87	204.5	259.27	258.45	281.21	219.07	233.39	245.65	198.51	208.88	196.31	185.04	171.48	179.8	189.97	196.19	228.05	206.83	203.42
GRMZM2G457118	0	0	0	0	0	0	0	0	0	2.07	0	0	0	0	0	0	0	0	0	0	0	0	0	0	0	0	2.04	0	1.37	0	0	0	0	0	2.48	2.39	2.76	3.49	0	0	0	0	0	0	0	0	0	0	0
GRMZM2G410515	55.26	64.84	57.56	23.18	23.26	15.47	95.42	51.36	94.14	115.97	128.45	109.69	64.67	81.71	77.64	67.21	65.2	90.06	112.13	103.01	101.41	80.12	104.55	117.01	92.88	96.91	44.25	29.9	32.92	105.83	121.36	112.05	68.86	86.06	71.43	128.42	145.21	129.6	46.97	37.69	49.44	61.68	48.57	55.68	65.69	50.17	51.62	53.91	60.79
GRMZM5G815358	27.62	28.57	33.44	1.96	2.38	0	53.07	38.9	57.62	47.75	53.89	73.89	124.36	132.81	152.16	6.94	6.92	6.09	72.28	57.81	64.64	23.74	70.97	68.08	11.84	42.46	7	12.62	19.44	47.89	56.95	55.94	32.37	55.61	50.33	94.33	115.75	107.57	6.23	0	3.3	4.94	19.22	5.37	10.89	11.4	6.46	7.72	30.15
GRMZM2G410623	10.22	14.34	10.16	9.23	10.78	9.65	11.83	6.11	15.23	12.26	15.38	11.42	7.66	8.44	7.64	6.35	4.34	4.88	7.89	6.54	7.34	3.83	6.31	6.15	4.32	6.78	9.43	11.32	11.26	5.73	5.71	5.02	7.73	6.73	8.16	6.83	6.31	6.84	9.82	9.11	8.73	2.6	3.22	2.95	3.13	2.91	4.01	2.93	4.13
GRMZM2G109431	406.27	464.31	430.44	96.87	84.69	61.57	717.02	782.21	546.76	552.86	604.15	519.35	535.46	751.2	693.04	347.55	378.02	362.53	317.05	344.42	282.91	296.37	293	310.72	292.37	291.68	79.32	43.45	50.33	117.5	158.99	163.13	215.49	345.08	232.11	248.69	301.18	318.34	34.23	28.64	21.53	73.3	49.26	87.33	146.74	103.91	409.23	357.5	243.1
GRMZM2G109480	36.63	22.12	52.49	87.82	99.95	77.21	25.3	14.71	28.66	11.99	5.89	11.87	16.35	18.21	15.66	69.44	54.55	48.44	36.45	34.32	30.73	24.74	24.24	28.3	47.76	32.27	65.49	101.91	87.38	50.87	51.94	41.46	31.28	37.8	33.95	1.66	0	3.79	100.03	147.84	151.69	15.12	18.77	27.25	26.33	17.89	46.05	29.38	43.67
GRMZM2G109586	0	0	0	0	0	0	0	0	0	0	0	0	0	0	0	0	0	0	0	0	0	0	0	0	0	0	0	0	0	0	0	0	0	0	0	0	0	0	0	0	0	0	0	0	0	0	0	0	0
GRMZM2G109589	128.02	126.56	130.27	128.04	147.25	119.81	145.18	98.67	117.99	154.42	166.25	144.15	79.13	81.63	81.52	116.45	96.51	137.33	121.76	131.04	136.46	110.92	140.61	125.69	110.66	116.78	144.46	144.83	160.17	90.72	85.3	85.27	135.97	130.16	143.59	126.99	135.73	116.14	62.68	53.8	54.01	94.98	85.14	93.66	82.64	88.42	83.48	79.83	73.2
GRMZM2G410700	0	0	0	0	0	0	0	0	0	0	0	0	0	0	0	0	0	0	0	0	0	0	0	0	0	0	0	0	2.3	0	0	0	0	0	0	0	0	0	0	0	0	0	0	0	0	0	0	0	0
GRMZM2G410704	10.44	20.62	13.24	6.79	5.1	8.18	38.12	19	22.66	32.25	38.83	35.7	10.76	9.29	8.91	12.15	0	5.85	18.78	16.97	18.82	23.44	23.75	19.75	13.39	13.36	6.44	5.08	5.92	14.78	21.85	21.07	13.54	20.34	15.71	27.81	30.33	27.33	3.32	0	3.7	23.13	14.99	21.05	16.39	14.31	20.8	19.32	10.64
GRMZM2G113351	39.37	37.83	39.87	40.14	36.09	33.51	26.44	20.72	41	54.72	57.89	55.87	48.27	46.25	42.51	33.55	23.8	30.53	40.75	35.67	41.87	37.55	41.45	44.17	35.97	41.03	39.88	38.98	43.3	40.33	38.21	44.86	45.83	36.01	41.94	46.65	43.82	41.57	46.36	44.69	46.64	33.08	32.4	35.12	37.57	28.63	28.25	29.01	26.56
GRMZM2G113401	78.87	74.95	93.01	111.54	114.96	96.26	108.43	136.72	100.22	99.97	92.56	85.21	115.68	113.41	101.88	95.71	108.67	98.62	59.48	73.9	61.3	50.05	61.03	48.61	67.56	64.6	98.53	76.38	96.85	57.45	59.92	51.29	56.65	66.2	61.07	52.77	57.18	53.98	70.55	75.74	64.33	49.25	42.2	64.06	66.19	51.3	95.63	94.72	80.63
AC211261.3_FG017	0	0	0	0	0	0	0	0	0	0	0	0	0	0	0	0	0	0	0	0	0	0	0	0	0	0	0	0	0	0	0	0	0	0	0	0	0	0	0	0	0	0	0	0	0	0	0	0	0
GRMZM2G061806	310.73	275.01	252.35	0	0	0	430.27	214.67	344.31	527.9	643.71	477.84	111.81	156.06	116.03	28.64	52.16	34.28	136.63	179.81	191.89	131.27	184.44	124.78	97.47	143.02	0	0	2.17	36.12	43.12	46.82	42.29	48.76	50.46	207.41	196.9	219.78	0	0	0	56.37	25.06	52.55	27.8	34.71	30.87	55.53	15.34
GRMZM2G056469	14.34	19.24	16.15	0	0	0	113.02	31.79	21.41	81.46	145.4	40.15	16.49	56.8	10.5	9.43	6.42	3.99	22.41	27.27	45.1	11.67	91.61	26.15	0	43.69	3.48	0	7.56	10.77	6.82	26.59	33.34	18.85	37.46	164.96	117.88	145.23	0	0	0	22.75	14.87	18.81	6.26	23.44	3.94	6.9	0
GRMZM2G114918	0	0	0	0	0	0	0	0	0	0	0	0	0	3.16	0	0	0	0	4.48	18.41	6.95	1.15	32.89	12.77	0	15.28	0	0	0	0	0	0	4.99	3.02	0	53.49	35.63	31.67	0	0	0	7.39	7.47	11.2	2.29	6.29	1.07	0	0
GRMZM2G093125	56.58	69.51	51.81	0	0	0	176.61	32.2	65.16	193.71	255.25	109.73	6.66	21.38	3.42	10.28	10.67	3.76	34.7	64.03	95.68	35.63	132.83	50.8	9.21	67.55	3.55	0	6.17	32.93	21.01	63.41	67.93	41.39	67.76	332.37	277.43	313.06	0	0	0	20.03	19.14	20.46	7.07	19.81	5.56	9.11	0
GRMZM2G093197	32.9	57.04	30.6	36.55	36.24	34.96	43.81	0	30.88	65.02	51.55	51	31.55	46.95	33.71	40.23	41.07	34.19	28.43	29.53	45.28	28.65	28.08	25.28	38.99	43.9	25.3	30.1	39.75	32.55	32.51	31.74	19.41	18.6	33.52	27.2	25.96	29.82	41.58	66.77	51.41	23.95	29.46	33.34	38.68	39.98	37.89	42.95	34.68
AC209626.2_FG013	58.76	45.38	40.55	42.39	33.92	40.68	73.3	64.41	52.28	68.64	59.09	59.53	46.32	27.1	33.17	40.77	59.87	45.3	36.53	49.31	39.97	42.36	40.68	29.05	41.06	41.81	27.3	31.1	36.12	46.71	32.37	30.16	27.23	40.97	39.6	37.98	41.32	33.01	60.6	79.98	66.37	40.56	24.06	43.66	34.75	48.2	62.37	54.44	47.06
GRMZM2G059020	4.57	3.62	5.39	4.77	5.25	6.61	2.57	2.16	3.78	7.23	5.35	7.28	3.56	3.98	4.73	5.97	3.95	4.11	3.55	1.98	3.08	3.23	3.15	4.02	2.38	3.54	5.45	5.74	5.81	3.69	3.52	3.78	4.61	3.7	5.21	4.08	4.29	3.83	4.64	3.76	5.14	4.1	4.71	4.54	4.33	3.85	3.11	3.53	3.54
GRMZM2G358311	41.55	46.18	40.63	31.16	29.22	26.74	35.39	30.51	46.44	45.6	44.92	47.93	64.51	64.57	66.63	30.31	36.03	33.81	42.59	42.18	43.73	46.32	53.71	45.07	39.37	41.42	27.42	29.61	29.67	24.59	29.16	22.83	28.15	30.89	26.12	30.28	33.38	28.28	80.1	85.93	80.65	49.74	44.74	46.09	44.74	44.8	42.02	40.8	44.78
GRMZM2G059102	0	7.2	5.56	0	0	0	15.31	0	10.59	12.63	16.31	10.99	8.26	7.44	11.74	0	0	4.01	38.82	62.16	47.45	15.71	21.52	17.5	87.46	84.32	5.62	3.45	20.87	6.52	6.09	11.17	6.72	6.25	7.06	20.23	16.55	24.02	190.59	319.78	303.84	413.32	489.6	385.31	434.68	395.21	333.89	321.56	445.23
GRMZM2G065317	0	0	0	0	0	0	0	0	0	0	0	0	0	0	0	0	0	0	0	0	0	0	0	0	0	0	0	0	0	0	0	0	0	0	0	0	0	0	0	0	0	0	0	0	0	0	0	0	0
GRMZM2G023575	145.33	174.16	157.02	171.52	167.55	179.11	195.49	161.5	193.49	203.6	206.23	200.71	149.25	158.56	155.59	170.82	166.88	154.08	203.42	199.44	218.56	205.3	211.85	215.11	174.61	188.34	149.31	147.13	162.06	193.65	225.13	189.53	190.97	226.39	200.57	273.12	274.09	284.14	130.26	129.32	133.92	222.99	199.12	197.58	197.99	181.66	175.06	183.5	141.43
GRMZM2G023983	7.67	6.72	11.63	7.91	6.98	6.75	5.69	11.92	10.09	7.41	6.64	4.94	13.37	13.65	14.85	9.59	9.63	13.03	9.08	5.87	5.15	5.13	7.74	9.76	5.88	8.38	6.7	8.22	7.35	8.47	8.15	7.52	4.79	5.96	6.82	5.81	4.44	5.28	16.04	16.08	16.01	4.6	3.72	4.89	4.2	4.07	6.8	4.63	7.12
AC177850.2_FG003	0	0	0	0	0	0	0	0	0	0	0	0	0	0	0	0	0	0	0	0	0	0	0	0	0	0	0	0	0	0	0	0	0	0	0	0	0	0	0	0	0	0	0	0	0	0	0	0	0
GRMZM2G024099	128.5	114.25	164.45	324.68	280.39	252.78	66.81	56.09	52.38	26.71	22.29	35.36	0	3.8	0	160.61	153.7	103.38	100.56	89.36	49.24	72.13	78.99	82.52	90.04	94.69	146.59	206.3	162.48	44.42	46.77	42.41	20.03	31.91	25.75	0	0	0	470.6	614.05	549.7	40.79	19.92	25.51	41.8	30.49	119.96	93.08	65.85
GRMZM2G025078	207.54	213.03	223.67	281.53	291.38	277.87	232.69	207.08	208.97	188.74	179.05	197.92	246.74	271.4	236.09	197.51	142.65	148.49	225.82	257.47	223.55	207.97	210.29	228.95	214.05	224.11	239.49	252.15	264.43	181.8	197.77	188.94	213.58	244.29	197.11	184.81	179.98	188.08	258.31	236.93	258.59	213.24	214.26	208.13	211.44	194.28	239.89	234.59	204.89
AC177850.2_FG005	41.74	33.86	56.83	87.11	101.99	100.76	33.9	21.78	25.61	19.2	18.97	23.24	25.69	28.43	31.78	55.63	42.64	49.97	23.2	25.58	25.98	37.15	32.39	26.46	31.28	31.25	61.25	65.09	91.22	52.44	45.13	38.43	32.79	32.53	33.41	18.28	23.97	17.14	46.11	52.77	51.06	38.53	37.16	42.95	43	48.09	51.65	45.18	43.01
GRMZM5G821686	23.78	32.56	32.83	60.07	62.3	63.97	11.69	42.05	12.85	23.35	25.58	26.32	12.46	28.38	31.45	42.72	0	0	19.34	31.25	14.9	23.22	32.17	19.34	26.26	23.07	43.71	65.68	47.28	13.62	21.89	28.65	13.88	28.29	18.72	15.04	17.28	15.95	0	36.98	44.85	28.68	20.47	35.06	38.9	24.32	40.16	54.55	34.83
GRMZM2G385605	22.2	17.18	19.34	24.66	23.25	23.44	12.66	8.8	20.1	24.44	22.73	17.77	24.01	24.61	23.88	25.52	22.32	22.54	22.93	14.94	21.2	18.15	19.74	24.08	18.23	17.89	25.29	26.25	29.23	22.83	22.48	23.42	21.82	21.8	24.49	24.45	26.98	23.83	27.44	26.22	25.8	20.95	22.4	23.51	20.54	20.76	17.48	14.14	18.8
GRMZM2G106017	54.52	37.05	55.22	42.07	45.53	51.84	26.27	7.82	55.66	68.25	76.91	65.07	59.3	68.84	61.24	53.71	53.76	53.49	49.99	23.18	51.95	44.38	47.79	62.95	44.26	52.87	52.99	45.07	54.12	55.32	62.44	60.34	58.9	59.97	64.83	61.43	60.71	54.42	44.86	41.85	43.26	39.15	58.57	53.91	45.77	38.31	31.55	25.63	51.89
GRMZM2G053627	0	19.21	13.22	37.58	37.26	20.15	0	0	0	4.05	0	6.67	0	0	0	14.6	26.06	12.57	6.39	7.78	0	2.66	4.05	0	9.06	0	24.92	30.1	29.19	0	0	0	7.48	3.82	0	3.17	0	3.45	14.8	14.35	12.96	4.73	0	0	2.32	0	6.32	7.25	0
GRMZM2G398848	115.05	102.49	109.07	154.61	178.52	165.96	34.04	53.67	46.07	71.17	54.92	86.6	81.21	67.65	74.06	88.94	86.96	95.44	42.64	31.57	35.57	27.3	39.76	35.28	41.35	44.76	119.37	138.19	147.78	31.05	28.45	30.56	52.19	42.16	49.51	12.39	12.04	11.59	58.44	57.78	56.25	22.96	33.14	29.38	38.8	32.47	61.54	46.49	50.57
GRMZM2G009326	93.03	91.85	106.07	115.5	105.32	112.92	126.37	85.34	108.81	103.58	115.6	103.17	83.55	88.52	78.83	155.42	203.24	145.89	96.52	91.63	86.59	106.1	102.75	92.95	100.22	88.94	108.66	117.8	105.88	89.34	96.61	96.09	91.9	90.1	91.42	120.52	113.48	115.58	119.27	134.04	117.87	81.98	54.4	75.23	69.85	57.51	78.24	79.85	49.12
GRMZM2G117556	0	0	0	0	0	0	0	0	0	0	0	0	0	0	0	0	0	0	0	0	0	0	0	0	0	0	0	0	0	0	0	0	0	0	0	0	0	0	0	0	0	0	0	0	0	0	0	0	0
GRMZM2G117491	0	0	0	0	0	0	0	0	0	0	0	0	0	0	0	1.67	0	0	6.93	6.46	7.5	6.11	9.88	5.55	0	4.65	0	0	0	0	0	10.94	9.47	10.32	10.44	15.38	21.75	29.8	0	0	0	21.39	19.39	15.75	10.43	11.45	2.5	4.71	0
GRMZM2G005043	0	0	0	0	0	0	0	0	0	0	0	0	0	0	0	0	0	0	0	0	0	6.06	9.56	0	0	4.6	0	0	0	0	0	0	9.62	5.65	7.22	11.34	13.74	16.78	0	0	0	9.3	13.06	9.28	7.08	0	0	0	0
GRMZM2G031177	167.07	186.31	187.71	110.88	121.07	107.99	272.79	380.07	240.73	244.69	217.08	238.74	235.28	280.61	285.78	117.97	87.05	82.37	197.51	185.2	194.98	198.86	288.18	212.77	153.15	205.6	169.28	205.95	185.46	175.54	221.69	192.01	131.45	168.16	131.64	225.39	281.46	274.93	27.59	25.13	25.63	221.53	249.85	195.26	224.58	220.13	230.57	218.74	137.27
GRMZM2G148706	0	0	0	0	0	0	0	0	3.57	0	0	0	0	0	0	0	0	0	0	0	0	4.32	7.85	9.19	0	3.45	0	0	0	0	5.87	4.86	0	0	0	5.57	6	6.14	0	0	0	8.92	8.95	5.83	10.4	6.75	2.23	0	0
GRMZM2G148726	2.59	3.41	3.07	6.88	6	5.82	2.47	0	2.56	2.01	2.29	2.65	3.67	3.1	5.47	34.99	34.8	28.1	3.31	2.89	3.35	2.93	3.83	2.89	0	2.73	2.29	2.89	3.5	2.18	3.66	2.62	2.75	3.15	2.97	3.53	2.69	2.63	6.77	3.67	3.92	4.39	3.39	5.11	4.81	2.3	5.67	4.25	4.91
GRMZM2G006626	0	0	0	0	0	0	0	0	0	0	0	0	0	0	0	0	0	0	0	0	0	0	0	0	0	0	0	0	0	0	0	0	0	0	0	0	0	0	0	0	0	0	0	0	0	0	0	0	0
GRMZM2G006631	52.04	54.08	62.32	58.28	70.67	83.07	121.58	101.09	104.87	76.14	62.2	68.75	6.06	6.51	11.45	64.87	99.58	94.14	96.38	125.57	60.24	97.41	234.02	186.69	91.56	128.46	43.9	57.49	73.16	58	83.18	57.48	60.21	67.95	64.12	38.39	38.78	36.8	84.97	129.43	98.17	43.84	43.72	43.63	52.9	47.22	56.36	44.65	44.09
GRMZM2G006676	287.55	284.77	337.56	566.77	536.84	369.28	188.61	92.07	123.53	271.37	209.1	240.23	25.14	81.98	43.08	279.48	126.3	178.51	181.2	185.11	141.32	132.2	95.18	127.2	273.76	132.96	347.79	454.59	481.69	124.45	115.31	134.85	197.35	200.56	220.79	193.26	284.14	281.07	205.3	194.4	249.87	54.22	69.53	40.61	61.06	78.74	160.91	147.34	60.88
AC177946.2_FG004	53.97	51.6	100.08	107.07	97.85	92.62	42.74	0	30.85	73.43	34.07	90.4	0	0	0	40.04	33.76	48.22	47.13	27.69	32.5	38.37	24.79	35.15	52.58	29.9	56.59	113.91	101.44	17.3	16.22	39.69	43.26	39.76	51.96	36.89	54.11	36.32	25.83	0	20.82	14.53	0	0	9.6	0	24.42	21.68	25.92
GRMZM2G132367	64.04	90.83	84.53	97.79	110.28	87.77	110.7	65.76	54	144.61	145.81	152.43	29.64	27.33	20.52	55.45	42.11	38.9	42.36	65.91	71.7	53.85	62.09	57.23	54.16	48.26	67.81	93.06	81.61	30.39	23.69	42.2	60.28	68.3	67.06	111.48	103.08	87.47	60.6	75.52	71.62	53.24	35.02	34.2	37.23	42.12	43.16	39.19	45.67
GRMZM2G075712	24.98	39.6	40.17	0	5.71	0	73.94	66.1	63.29	63.57	99.87	51.29	22.49	48.86	41.5	37.13	29.57	21.52	22.93	27.09	38.75	46.82	37.8	38.18	28.91	23.94	5.57	7.71	5.03	19.68	26.69	28.92	20.28	35.76	27	87.64	118.62	118.76	16.06	10.85	12.14	45.06	14.32	30.01	41.81	34.32	45.61	36.94	39.05
GRMZM2G095915	0	0	0	0	0	0	0	0	0	0	0	0	0	0	0	0	0	0	0	0	0	0	0	0	0	0	0	0	0	0	0	0	0	0	0	0	0	0	0	0	0	0	0	0	0	0	0	0	0
GRMZM2G154007	808.25	1068.58	775.95	202.45	133.58	118.04	1660.4	585.5	1138.68	2494.37	2928.53	2460.56	12.12	24.3	11.47	361.59	279.72	242.05	986.61	1284.68	889.86	1097.87	1285.13	1092.81	889.3	865.85	635.61	178.54	290.61	511.53	717.55	631.81	833.53	660.22	703.89	1490.61	1276.54	1207.12	194.77	205.51	202.57	73.28	98.54	110.37	127.14	136.1	130.48	186.04	43.99
GRMZM2G397055	108.72	159.17	112.61	59	80.69	70.57	181.02	19.28	160.73	247.97	260.9	208.41	0	0	0	29.72	16.87	16.55	106.04	99.27	96.11	73.09	105.59	109.91	90.14	97.72	50.31	32.35	32.79	66.97	97.65	93.63	98.98	88.95	89.16	171.39	176.21	167.34	5.43	0	6.49	73.15	47.5	69.73	46.79	56.39	31.54	67.75	45.75
GRMZM2G420357	28.5	17.01	25.04	8.74	0	0	18.06	38.4	27.95	20.29	28.07	46.78	0	12.06	17.87	0	11.38	10.47	19.96	17.71	0	19.47	22.78	19.05	12.83	11.75	17.77	9.06	12.84	0	15.16	15.44	8.89	10.63	8.02	16.09	14.6	12.67	0	30.2	0	10.69	10	11.08	12.13	0	20.32	12.51	0
GRMZM2G039129	0	2.68	0	0	0	0	1.86	0	1.99	3.89	2.97	2.33	0	1.98	0	0	0	0	1.61	1.56	0	0.68	1.97	0	0	0	0	0	0	0	0	0	0	0	0	1.96	0	2.87	0	0	0	1.39	0	0	1.57	0	2.18	3.95	0
GRMZM2G398603	0	2.29	1.65	1.93	1.83	0	2.62	0	1.52	2.29	0	2.81	2.21	2.11	2.36	1.64	0	2.02	2.2	2.59	2.69	2.52	3.22	2.81	2.18	2.62	1.87	2.06	2.25	3.07	3.11	2.47	1.81	3.07	2.51	2.46	2.42	1.92	5.03	4.23	0	2.55	2.9	3.63	3.01	2.01	3.53	3.33	2.42
GRMZM2G097283	0	0	0	0	0	0	0	0	0	0	0	0	0	0	0	0	0	0	0	0	0	0.52	0	0	0	0	0	0	0	0	0	0	0	0	0	0	0	0	6.36	4.29	6.98	0	0	0	0	0	0.88	0	0
GRMZM2G122488	56.61	56.92	54.58	29.3	18.22	13	115.85	35.17	83.69	98.63	113.79	92.16	28.16	41.31	41.15	45.06	54.66	54.24	86.45	98.53	80.53	127.63	117.88	76.73	70.76	77.64	35.27	25.92	38.41	82.49	100.1	93.18	56.41	74.9	62.91	182.45	174.93	159.96	28.74	51.62	41.35	82.11	38.4	103.52	116.54	31.32	86.86	89.74	88.94
GRMZM2G469002	3.52	3.12	3.45	2.54	0	0	3.06	4.93	5.05	4.88	7.05	5.4	6.98	9.49	7.72	3.99	3.22	1.82	3.36	2.89	2.21	2.19	2.58	2.68	1.56	3.11	6.36	3.82	2.63	3.42	2.43	2.57	6.72	5.3	6.05	4.98	3.92	3.31	2.37	4.94	3.9	4.08	5.59	3.01	4.81	3.59	2.9	2.81	1.62
GRMZM2G164527	197.69	275.64	240.97	371.67	349.63	316.25	231.71	238.45	187.22	185.4	133.22	177.27	425.33	401.33	359.33	256.64	244.59	216.46	146.61	163.35	156.84	147.78	147.73	151.53	184.62	186.18	258.97	313.56	316.36	151.64	145.18	174.49	159.89	208.82	182.15	97.53	104.34	93.46	151.28	165.78	149.51	169.09	160.85	193.61	160.72	163.71	245.77	231.51	159.09
GRMZM2G464393	9.16	8.37	3.76	12.9	12.19	7.1	0	0	0	4.74	5	0	0	0	0	8.43	16.39	6.16	1.82	5.5	0	0.75	0.99	0	4.18	2.63	12.6	10.83	10.74	0	0	0	0	0	0	6.35	0	0	14.26	13.74	12.56	1.94	4.25	2.76	2.65	0	6.11	3.9	2.83
GRMZM2G113821	84.48	100.48	93.54	108.8	116.67	97.26	107.24	70.53	100.39	104.2	110.67	99.75	87.43	105.07	97.69	111.19	92.07	79.93	81.49	94.1	93.08	106.64	103.73	91.13	92.47	84.95	114.28	116.59	114.05	96.09	111.49	103.08	71.58	114.13	87.01	94.21	98.45	89.91	99.2	105.39	101.76	138.78	125.51	144.02	125.51	99.07	92.77	79.93	86.44
GRMZM2G113775	60.25	66.8	69.91	76.72	84.47	78.84	62.61	46.82	71.42	73.11	77.48	63.18	53.43	63.7	64.59	72.44	65.95	66.25	73.83	61.17	84.3	80.59	68.09	73.63	74.61	66.5	73.07	85.78	76.01	83.23	68.58	83.61	80.8	88.22	83.86	103.88	101.26	99.26	63.63	55.58	61.13	69.74	73.88	68.27	68.38	63.02	52.18	58.33	47.64
GRMZM2G055018	0	0	0	0	0	0	0	0	0	0	0	0	0	0	0	0	0	0	0	0	0	0.17	0.15	0	0	0	0.94	0	0.64	0	0	0	0	0	0	0	0	0	0	0	0	0	0	0	0	0	0.34	0	0
GRMZM2G447551	2.3	7.71	6.49	1.26	1.58	0	10.82	4.57	10.15	14.26	17.02	9.98	5.43	1.2	2.93	17.4	7.37	21.24	12.74	19.97	18.64	27.43	32.51	17.92	15.76	19.01	0.64	0.53	1.28	11.3	10.03	9.02	11.91	12.08	12.4	33.08	43.26	37.51	28.48	24.32	15.54	50.5	34.18	32.65	29.17	21.97	18.78	7.26	15.88
GRMZM2G147481	12.85	14.91	15.26	23.1	22.91	24.67	12.96	10.1	15.18	13.55	10.59	9.79	13.62	12.82	12.6	14.55	15.7	14.81	12.47	14.08	12.7	14.6	13.14	13.98	12.11	11.97	15.16	17.62	17.43	11.09	11.02	10.4	11.12	14.29	11.95	9.37	12.04	9.27	13.32	14.83	15.62	11.5	11.02	11.45	12.08	9.33	13	10.97	8.8
GRMZM2G015801	0	0	0	0	0	0	0	0	0	0	0	0	0	0	0	0	0	0	0	0	0	0	0	0	0	0	0	0	0	0	0	0	0	0	0	0	0	0	0	0	0	0	0	0	0	0	0	0	0
GRMZM2G015571	62.91	64.01	59.48	92.26	94.91	86.86	57.13	49.12	53.29	54.06	47.69	50.27	58.02	54.34	55.78	70.9	74.32	63.45	50.75	56.61	56.57	55.33	57.06	59.81	48.72	53.53	63.38	81.15	79.13	41.97	47.53	43.49	50.69	60.67	55.12	36.89	46.62	43.44	55.95	57.53	63	50.69	42.84	52.36	53.58	43.95	54.69	42.53	49.38
GRMZM2G006781	123.07	115.54	125.08	222.63	223.72	191.28	58.2	48.99	75.07	95.44	53.01	84.85	99.13	100.54	93.62	177.12	156	131.17	90.39	75.87	86.5	73.32	80.85	89.24	86.14	95.91	187.29	206.8	210.72	91.57	84.08	89.28	102.46	107.1	106.37	60.21	56.14	53.99	73.68	71.68	56.65	121.38	105.32	122.29	110.36	103.53	148.87	128.96	124.39
GRMZM5G848285	0	0	0	0	0	0	0	0	0	0	0	0	0	0	0	0	0	0	0	0	0	0	0	0	0	0	0	0	0	0	0	0	0	0	0	0	0	0	0	0	0	0	0	0	0	0	0	0	0
AC166636.1_FG007	0	0	0	0	0	0	0	0	0	0	0	0	0	0	0	0	0	0	0	0	0	0	0	0	0	0	0	0	0	0	0	0	0	0	0	0	0	0	0	0	0	0	0	0	0	0	0	0	0
AC166636.1_FG008	23.42	27.37	18.95	4.59	6.97	7.62	51.49	33.34	38.88	43.72	54.1	46.73	37.53	25.5	35.09	26.86	21.12	22.98	52.97	67.09	59.66	64.64	88.85	66.14	41.18	58.27	12.96	9.96	10.58	85.76	85.39	75.56	50.18	64.74	67.53	145.96	130.49	121.29	17.74	9.73	9.12	95.42	79.83	96.92	62.87	78.49	54.73	62.16	39.56
AC166636.1_FG009	0	0	0	0	0	0	0	0	0	0	0	0	0	0	0	0	0	0	0	0	0	0.4	0.29	0	0	0	0	0	0	0	0	0	0	0	0	0	0	0	0	0	0	0	0	0	0	0	0	0	0
GRMZM2G445296	0	0	0	0	0	0	0	0	0	0	0	0	0	0	0	0	0	0	0	0	0	0	0	0	0	0	0	0	0	0	0	0	0	0	0	0	0	0	0	0	0	0	0	0	0	0	0	0	0
GRMZM5G874665	0	0	1.76	0	0.04	0	0	0	1.82	2.57	2.78	0.07	0.03	2.18	0.05	3.44	0.14	0	1.21	1.8	0	1.56	0.04	1.37	0.04	0.93	1.16	0	1.33	0	0.04	0	1.82	1.48	0.16	4.77	5.7	4.69	0	0.31	0	1.06	0	0	1.07	0	1.6	0	0
GRMZM2G003466	47.68	57.54	51.93	23.7	12.79	20.2	51.66	52.95	58.19	39.89	40.76	52.05	34.38	47.09	55.11	21.98	22.44	24.1	18.79	18.41	19.73	23.29	21.33	21.66	18.25	24.45	24.35	20.44	29.53	17.32	9.74	12.63	31.21	35.7	21.4	17.51	18.93	19.15	13.78	9.71	10.87	33.84	29.31	42.35	33.84	32.94	30.85	22.87	34.96
GRMZM2G003520	29.86	27.68	27.32	33.92	49.97	35.03	34.59	39.87	42.64	27.54	22.48	20.91	30.03	31.18	32.41	31.98	29.47	34.62	26.64	32.87	21.93	25.35	27.82	21.05	25.13	25.09	29.97	28.87	34.78	23.65	25.26	19.04	17.45	22.42	21.67	22.48	19.01	21.36	19.56	23.75	23.92	24.99	24.28	28.63	28.46	21.81	32.42	30.06	27.68
GRMZM2G028136	60.14	71.01	71.75	95.42	84.14	71.31	45.11	35.79	62.75	59.43	50.41	41.73	78.42	71.32	56.7	69.18	66.5	48.13	57.42	40.87	52.47	36.53	41.31	52.42	45.85	41.32	67.38	70.46	67.23	51.06	62.7	49.71	49.01	60.61	42.06	41.24	30.26	39.33	55.07	70.69	66.44	40.46	43.69	57.05	60.09	34.67	40.12	32.37	57.57
GRMZM2G028247	0	0	0	0	0	0	0	0	0	0	0	0	0	0	0	0	0	0	0	0	0	0	0	0	0	0	0	0	0	0	0	0	0	0	0	0	0	0	0	0	0	0	0	0	0	0	0	0	0
GRMZM2G432566	70.38	57.28	63.16	67.41	69.47	68.31	56.65	41.59	62.24	77.79	77.59	79.13	62.57	70.78	67.08	65.4	73.48	66.26	72.61	57.25	66.34	62	70.73	76.47	55.24	61.64	68.39	79.22	75.98	72.46	66.88	65.72	71.93	74.06	71.56	74.43	84.63	77.08	58.45	58.6	54.05	85.88	77.44	84.95	79.78	84.71	71.35	72.64	88.35
GRMZM2G002002	38.55	31.48	37.96	43.49	41.91	47.09	19.47	21.1	40.55	38.01	42.22	39.94	36.36	33.67	34.54	34.75	33.15	35.98	41.07	24.96	35.11	30.17	34.36	41.89	31.96	35.04	41.5	42.31	43.32	37.34	34.26	32.73	37.62	34.7	37.93	34.93	37.88	37.31	48.9	50.25	49.98	37.01	34.85	33.34	35.87	37.8	28.68	25.18	35.85
GRMZM2G134367	52.47	57.91	68.25	73.12	70.16	72.92	76.33	50.29	67.43	91.52	89.51	66.14	60.3	71.09	63.63	108.85	120.13	106.07	74.53	62.31	69.84	70.92	91.2	84.19	57.25	77.5	72.4	89.48	85.02	55.74	51.07	58.92	62.3	76.89	87.41	88.39	137.59	112.86	90.73	91.82	104.32	77.98	64	73.28	64.61	64.76	61.84	67.69	61.16
GRMZM2G155086	153.22	226.83	184.12	375.93	406.33	330.21	72.39	81.49	85.98	87.93	34.37	87.17	157.32	145.5	183.28	174.6	134.83	160.12	92.88	132.84	110.59	96.36	76.97	84.57	143.4	113.8	211.28	286.14	246.44	59.16	47.63	43.54	87.64	98.35	88.55	16.32	21.38	13.76	108.99	142.96	114.5	61.17	60.02	58.48	61.2	55.17	117.29	106.34	77.09
GRMZM2G145544	0	0	0	0	0	0	0	0	0	0	0	0	0	0	0	0	0	0	0	0	0	0	0	0	0	0	0	0	0	0	0	0	0	0	0	0	0	0	0	0	0	0	0	0	0	0	0	0	0
GRMZM5G808775	213.36	204.01	195.54	243.23	285.4	263.68	154.32	183.27	159.02	208.63	200.99	204.51	245.57	246.24	245.31	263.31	231.35	237.24	144.85	164.17	175.2	160.78	178.24	168.97	154.76	160.54	257.46	281.77	314.2	186.35	177.56	199.09	223.31	169.1	217.06	204.89	201.5	203.89	166.68	165.26	177.31	254.5	224.85	246.93	253.35	216.03	356.41	243.21	246.39
GRMZM2G013855	0	0	0	0	0	0	0	0	0	0	0	0	0	0	0	0	0	0	0	0	0	0	0	0	0	0	0	0	0	0	0	0	0	0	0	0	0	0	0	0	0	0	0	0	0	0	0	0	0
GRMZM2G120631	0	0	0	0	0	0	0	0	0	0	0	0	0	0	0	0	0	0	0	0	0	0	0	0	0	0	0	0	0	0	0	0	0	0	0	0	0	0	0	0	0	0	0	0	0	0	0	0	0
GRMZM2G360495	0	0	0	0	0	0	0	0	0	0	0	0	0	0	0	0	0	0	0	0	0	0	0	0	0	0	0	0	0	0	0	0	0	0	0	0	0	0	0	0	0	0	0	0	0	0	0	0	0
GRMZM2G029000	0	0	0	0	0	0	0	0	0	0	0	0	0	0	0	0	0	0	0	0	0	0	0	0	0	0	0	0	0	0	0	0	0	0	0	0	0	0	0	0	0	0	0	0	0	0	0	0	0
GRMZM2G029055	27.58	21.24	29.74	34.36	36.21	29.19	23.14	14.65	29.76	24.45	26.11	22.9	24.62	22.38	24.21	30.61	29.5	32.31	25.29	21.53	19.2	20.74	27.31	25.25	19.41	20.87	26.32	34.62	31.43	24.11	27.04	27.47	18.63	20.89	21.25	23.98	26.18	21.76	32.71	35.19	35.29	25.66	23.58	26.55	28.84	20.5	29.49	23.72	33.4
GRMZM2G111191	26.27	23.11	29.94	66.61	77.63	69.54	11.68	12.55	15.79	7.85	2.61	9.18	15.77	14.78	12.09	53.81	58.32	60.62	30.03	32.98	31.67	29.65	25.68	28.83	31.12	30.49	58.05	76.11	78.16	56.52	37.13	40.4	54.36	45.62	48.54	8.36	7.02	8.99	123.05	124.62	125.68	15.23	22.06	22.71	23.45	17.48	44.09	36.32	38.7
GRMZM2G111214	75.04	106.29	84.21	89.34	98.31	94.02	83.91	70.66	87.91	78.64	73.78	75.22	90.7	98.08	101.08	89.24	77.91	79.48	92.17	100.74	110.23	115.08	121.04	103.98	95.61	91.67	74.16	89.76	106.41	90.11	87.67	90.22	111.25	107.84	86.24	125.74	118.14	125.04	80.39	98.33	97.94	136.59	121.14	131.61	149.89	115.93	113.96	124	128.93
GRMZM2G411079	0	0	0	0	0	0	0	0	0	0	0	0	0	0	0	0	0	0	0	0	0	0	0	0	0	0	0	0	0	0	0	0	0	0	0	0	0	0	0	0	0	0	0	0	0	0	0	0	0
GRMZM2G411084	57.6	72.44	56.97	38.15	43.53	36.4	97.33	151.97	65.16	53.26	46.38	40.48	93.03	86.53	85.28	29.8	42.74	47.21	36.88	62.32	29.91	39.14	48.06	48.64	45.82	46.08	15.39	25.47	25.27	22.56	37.65	27.07	21.83	43.93	32.87	13.15	10.41	14.22	48.9	60.99	34.05	24.45	36.72	28.85	38.26	46.92	62.99	66.93	59.13
GRMZM2G064841	183.45	217.02	208.82	326.64	415.18	374.7	154.11	109.01	135.71	138.81	114.25	142.75	113.65	113.39	106.88	145.66	125.83	129.5	260.19	216.52	244.74	255.15	242.96	212.15	300.52	244.38	304.23	350.1	334.1	300.26	317.24	289.15	273.59	327.17	282.39	189.4	205.02	223.33	150.77	129.62	147.04	160.68	145.07	150.8	192.17	168.72	272.31	174.12	153.79
GRMZM2G464510	6.43	8.45	10.99	12.86	13.84	16.47	4.65	6.31	6.21	5.9	2.95	5.4	4.94	6.54	12.51	7.74	10.74	8.44	8.41	6.74	9.27	8.01	7.76	10.7	5.81	8.37	7.83	14.44	11.81	8.91	5.05	9.82	12.27	10.95	7.03	7.56	7.15	8.44	4.31	5.84	7.26	7.14	8.86	9.17	8.8	8.35	9.33	7.06	7.53
GRMZM2G464515	24.25	9.46	13.55	23.86	26.01	0	9.66	0	6.82	14.74	14.07	17.9	12.98	23.28	19.79	10.22	18.47	13.85	10.53	20.4	6.94	10.34	13.99	21.51	17.17	15.92	23.56	25.07	17.32	16.27	16.63	15.97	15.22	11.28	12.24	12.67	9.7	9.92	0	0	0	20	19.22	13.03	18.69	0	24.67	22.13	10.05
GRMZM2G581425	0	5.42	6.57	6.56	9.7	0	0	0	0	6.12	3.92	7.7	6.75	4.61	9.53	6.93	0	0	6	6.19	7.87	4	5.12	0	8.91	7.3	9.55	13.94	10.36	0	5.46	5.2	8.41	6.54	5.82	6.01	6.2	6.92	0	0	0	4.65	6.87	3.65	6.06	6.46	7.79	7.92	0
GRMZM5G896834	47.46	51.14	50.07	77.6	75.53	57.17	43.92	31.88	43.9	51.63	33.82	45.83	44.16	39.82	44.53	55.81	50.39	55.03	45.53	42.79	43.71	42.49	47.12	42.27	44.62	50.32	53.98	47.44	56.47	51.9	44.66	40.43	36.94	40.48	44	31.62	29.49	29.49	98.68	90.44	81.74	41.04	41.22	44.18	46.85	43.35	42.39	37.38	41.9
GRMZM5G833323	12.75	8.76	13.13	29.65	25.15	21.25	16.02	13.55	12.51	12.6	2.93	13.13	24.84	13.6	14.29	13.35	15.73	28.3	32.09	34.74	23.59	24.19	37.83	29.92	34.26	39.53	15.81	24.49	19.21	26.48	33.59	27.18	18.92	18.49	14.82	13.82	17.5	16.94	0	0	0	99.51	98.26	74.55	54.22	73.76	31.71	29.69	25.5
GRMZM2G004259	119.33	115.51	125.09	240.92	249.38	252.17	131.09	113.96	87.56	111.39	90.53	97.71	79.31	84.27	86.13	170.4	142.32	108.86	100.85	150.18	131.17	132.64	131.81	115.57	122.99	110.18	197.7	234.85	247.48	126.91	102.77	122.82	128.28	148.49	135.21	97.37	101.82	88.76	151.85	153.29	164.99	134.04	134.71	158.65	166.87	108.82	233.25	177.8	140.36
GRMZM2G004397	146.31	159.56	169.42	140.36	133.83	137.17	186.01	124.68	182.31	227.81	244.15	213.11	229.33	274.4	240.5	161.82	128.41	154.53	133.01	128.73	173.12	141.96	149.29	136.07	124.32	127.67	123.93	122.13	137.05	113.68	116.47	133.71	161.06	162.35	153.38	239.08	264.7	241.7	77.66	80.85	73.9	132.55	116.71	131.07	135.87	116.96	126.04	141.31	132.86
GRMZM2G004422	12.12	37.31	29.05	10.44	10.74	8.48	34.4	29.24	30.53	40.37	56.78	45.27	33.27	44.61	31.86	87.17	114.32	114.89	28.92	33.35	46.21	53.42	31.46	28.6	29.99	27.7	16.7	17.87	14.93	40.88	34.52	40.56	47.35	46.76	36.44	102.92	108.61	100.86	34.18	26.34	41.24	41.01	31.74	33.09	32.86	28.74	28.32	21.84	25.19
GRMZM2G004523	2.94	4.94	5.37	0	0	0	8.24	0	8.26	8.5	12.58	10.41	0	2	0	3.84	3.13	3.63	29.1	34.58	33.36	32.22	40.3	35.73	11.33	22.59	0	0	0	13.3	7.75	7.82	25.42	24.02	37.5	91.7	92.23	110.8	0	0	0	54.63	24.1	38.6	35.45	23.56	14.89	15.33	52.59
GRMZM2G307084	0	0	0	0	0	0	0	0	0	0	0	0	0	0	0	0	0	0	0	0	0	0	0	0	0	0	0	0	0	0	0	0	0	0	0	0	0	0	0	0	0	0	0	0	0	0	0	0	0
GRMZM2G086604	33.74	34.86	36.97	31.67	29.32	18.01	34.8	37.99	39.73	36.13	28.33	29.7	41.3	62	34.49	34.51	23.9	36.16	33.96	34.65	39.94	45.55	44.3	41.25	49.61	32.38	31.41	37.11	34.81	34.46	32.96	30.76	43.67	45.53	36.67	52.75	59.39	41.8	34.5	39.66	44.19	54.37	42.18	51.34	35.94	40.06	40.12	37.2	28.04
GRMZM2G162535	215.74	142.32	175.63	0	0	0	290.1	383.46	229.24	144.9	140.04	135.59	276.48	405.01	435.41	47.24	36.16	49.49	210.99	179.21	170.18	263.28	304.25	238.61	194.67	156.43	23.48	12.62	18.14	134.85	124.39	158.72	124.26	204.26	142.01	159.82	206.96	222.78	85.5	111.49	124	329.92	292.38	296.78	360.95	237.82	456.71	427.38	350.22
AC200038.4_FG011	0	0	0	0	0	0	0	0	0	0	0	0	0	0	0	0	0	0	0	0	0	0	0	0	0	0	0	0	0	0	0	0	0	0	0	0	0	0	0	0	0	0	0	0	0	0	0	0	0
GRMZM2G703514	0	0	0	0	0	0	0	0	0	0	0	0	0	0	0	0	0	0	0	0	0	0	0	0	0	0	0	0	0	0	0	0	0	0	0	0	0	0	0	0	0	0	0	0	0	0	0	0	0
GRMZM2G461907	0	0	0	0	0	0	0	0	0	0	0	0	0	0	0	0	0	0	0	0	0	0	0	0	0	0	0	0	0	0	0	0	0	0	0	0	0	0	0	0	0	0	0	0	0	0	0	0	0
GRMZM2G461905	0	0	0	0	0	0	0	0	0	0	0	0	0	0	0	0	0	0	0	0	0	0	0	0	0	0	0	0	0	0	0	0	0	0	0	0	0	0	0	0	0	0	0	0	0	0	0	0	0
GRMZM2G415251	0	0	0	0	0	0	0	0	0	0	0	0	0	0	0	0	0	0	0	0	0	0	0	0	0	0	0	0	0	0	0	0	0	0	0	0	0	0	0	0	0	0	0	0	0	0	0	0	0
GRMZM2G114234	21.38	31.21	27.52	42.27	52.37	61.92	23.89	15.38	19.63	26.49	18.32	12.95	21.6	24.5	26.01	36.96	24.88	29.44	34.44	40.95	28.54	34.27	31.67	33.68	28.99	33.96	62.33	85.81	74.66	17.34	15.74	22.24	22.51	33.11	23.88	20.77	25.68	21.24	32.69	27.9	31.16	31.12	29.68	28.47	31.43	24.44	33.77	36.89	28.19
GRMZM2G114232	0	0	0	0	0	0	0	0	0	0	0	0	0	0	0	0	0	0	0	0	0	0	0	0	0	0	0	0	0	0	4.87	0	0	0	0	0	0	0	0	0	0	0	0	0	0	0	0	0	0
GRMZM2G114190	70.76	91.01	82.68	61.07	66.43	43.77	78.75	122.95	92.6	92.74	108.62	107.78	182.58	176.73	173.08	83.19	74.91	70.16	64.67	59.09	62.89	61.07	65.01	61.46	58	62.76	55.35	59.35	61.95	54.64	44.12	61.37	82.74	78.96	81.96	61.38	56.18	66.54	55.16	56.31	50.99	50.09	38.68	50.08	61.34	55.04	144.21	89.38	86.39
GRMZM2G114184	0	10.57	5.31	0	0	0	19.73	0	8.59	0	5.73	0	11.68	31.77	31.49	6.62	8.52	10.15	4.62	7.69	15.23	11.96	11.91	9.97	0	6.22	0	0	0	24.49	26.05	13.77	15.79	24.34	9.39	13.24	13.99	17.7	0	0	0	26.84	26.02	18.11	23.11	12.87	8.83	14.53	28.55
GRMZM2G114055	177.03	140.93	179.83	394.78	432.5	384.31	53.27	76.22	66.92	59.92	35.01	47.44	114.82	128.4	114.61	204.39	174.37	141.8	92.57	88.4	98.41	97	72.09	85.29	119.89	96.8	367.68	477.8	479.68	117.17	95.74	102.76	114.7	110.59	109.26	20.26	23.87	24.3	148.07	191.12	180.08	87.43	129.32	108.35	123.32	93.87	141.43	119.94	119.8
GRMZM2G110847	17.76	18.37	11.87	17.81	20.72	17.9	16.85	18.98	13.49	20.78	16.43	20.53	19.81	20.43	15.98	27.11	24.44	23.28	19.54	17.22	20.53	14.84	15.18	16.22	14.79	14.94	15.45	22.11	18.3	20.06	19.21	19.83	22.39	23.19	27.84	22.55	30.74	26.44	16.1	16.67	12.92	18.2	18.33	22.87	22.73	19.13	22.78	29.26	22.56
GRMZM2G411216	0	0	0	0	0	0	0	0	0	0	0	0	0	0	0	0	0	0	0	0	0	0	0	0	0	0	0	0	0	0	0	0	0	0	0	0	0	0	0	0	0	0	0	0	0	0	0	0	0
GRMZM2G388915	13.69	12.22	15.05	12.63	9.52	10.89	9.32	7.37	18.12	23.55	22.89	22.39	9.55	11.61	13.27	12.73	14.1	14.45	18.51	13.03	14.02	14.77	15.15	20.01	12.97	15	10.54	10.07	11.19	14.43	15.61	15.01	17.46	16.69	16.4	22.92	22.03	20.13	16.25	15.51	17.91	14.63	13.04	17.02	15.47	16.11	10.22	10.74	13.56
GRMZM2G346750	0	12.52	3.82	9.7	12.19	0	6.1	0	5.14	14.41	10.42	20.27	0	0	0	0	0	0	5.82	4.9	5.22	4.4	3.75	0	0	3.55	3.99	0	4.83	0	0	0	16.89	9.64	7	17.79	14.3	13.32	0	0	0	0	0	0	2.1	0	0	0	0
GRMZM5G895573	18.04	15.61	26.12	26.45	30.44	29.98	22.33	0	11.52	8.83	12.85	12.67	23.02	23.75	32.38	29.43	11.99	18.14	19.98	21.67	21.01	29.54	23.22	14.89	15.42	11.41	34.76	45.63	34.76	15.38	18.83	10.97	30.46	26.16	29.61	15.56	20.59	24.04	70.91	61.84	66.15	57.83	41.82	50.38	44.07	24.82	35.64	31.91	52.41
GRMZM5G880508	55.83	53.53	65.63	72.35	75.7	65.34	55.87	39.59	57.92	77.83	65.7	62.95	58.34	51.16	47.15	58.27	62.4	55.71	58.15	47.69	53.32	51.13	63.14	57.29	55.33	57.6	61.39	65.07	70.73	55.05	54.67	55.12	56.21	57.01	55.44	62.87	62.78	60.15	75.86	79.1	73.44	60.56	54.21	59.2	58.62	51.37	56.25	53.78	55.79
GRMZM5G872264	8.13	8.97	11.22	14.96	9.71	13.98	9.59	6.28	9.81	6.08	2.95	3.42	29.78	31.22	23.26	13.75	9.72	11.5	10.79	8.26	7.42	3.92	5.16	6.49	10.33	10.4	14.34	12.45	12.24	6.54	6.55	6.87	5.75	5.18	5.87	5.36	3.58	4.6	7.74	5.21	5.32	1.8	4.5	2.42	4.46	3.94	5.23	3.82	4.32
GRMZM2G107395	0	0	0	0	0	0	0	0	0	0	0	0	0	0	0	0	0	0	0	0	0	0	0	0	0	0	0	0	0	0	0	0	0	0	0	0	0	0	0	0	0	0	0	0	0	0	0	0	0
GRMZM2G107440	0	0	0	0	0	0	0	0	0	0	0	0	0	0	0	0	0	0	0	0	0	0	0	0	0	0	0	0	0	0	0	0	0	0	0	0	0	0	0	0	0	0	0	0	0	0	0	0	0
GRMZM2G007130	0	4	3.94	0	0	0	0	0	3.46	4.66	4.61	2.6	0	4.83	6.65	0	0	0	0	0	1.86	0	1.83	0	3.78	0	0	0	0.85	0	0	0	0	0	0	1.9	0	0	0	0	0	1.61	0	0	1.3	0	2.75	4.66	3.4
GRMZM2G006977	181.23	229.65	203.4	131.59	124.48	132.35	395.03	180.48	290.26	642.87	824.85	483.34	154.64	229.28	104.36	392.71	375.63	345.37	109.27	101.14	156.36	57.38	86.54	80.88	81.14	104.33	108.67	71.28	105.79	130.43	122.37	191.16	218.86	168.16	216.94	239.87	284.66	269.07	44.15	25.74	26.39	63.82	51.93	73.39	49.42	62.31	36.24	50.76	35.24
GRMZM2G077127	62.78	67.81	58.42	7.52	9.65	4.62	55.26	43.56	67.89	65.55	73.66	47.1	25.1	46.94	36.84	39.48	25.61	39.58	127.46	165	97.92	81.79	136.98	153.04	60.64	94.57	17.1	18.78	13.98	33.86	64.91	32.43	43.17	72.76	48.93	83.82	106.57	151.01	7.99	9.84	12.16	84.02	24.69	44.95	67.56	36.1	49.93	73.85	83.96
GRMZM2G457178	18	12.28	17.25	26.81	32.75	27.14	8.46	7.38	17.48	13.28	12.76	12.62	14.06	11.69	12.4	23.02	22.96	20.67	13.67	8.18	12.83	10.06	11.29	15.42	12.68	11.86	23.91	22.88	24.3	15.01	16.65	16.19	14.07	13.19	15.37	10.87	11.36	11.37	13.97	20.14	24.25	15.66	12.23	16.1	14.74	16.67	12.09	9.53	18.55
GRMZM2G457201	58.47	53.32	59.95	72.35	83.26	73.07	45.31	40.5	59.94	55.29	50.61	53.74	40.17	45.93	48.53	48.84	54.88	57.46	57.09	49.86	60.02	56.36	62.7	54.55	49.31	55.74	51.4	51.02	71.26	59.42	51.61	49.17	51.38	53.72	42.89	51.85	54.9	52.74	78.91	59.97	65.46	55.96	40.33	54.28	52.14	38.41	50.63	52.42	58.25
GRMZM2G119104	19.22	14.99	23.66	18.74	21.42	23.26	30.63	28.27	32.89	26.47	19.11	19.81	31.41	27.81	22.15	20.87	23.62	22.23	22	24.74	21.77	26.98	27.23	26.03	24.97	25.33	21.02	23.36	26.08	28.1	26.32	21.29	18.37	20.39	17.58	28.3	26.65	28.67	31.63	38.62	37.76	24.18	25.39	27.98	23.21	17.74	28.27	28.84	25.7
AC177837.3_FG002	0	0	0	0	0	0	0	0	0	0	0	0	0	0	0	0	0	0	0	0	0	0	0	0	0	0	0	0	0	0	0	0	0	0	0	0	0	0	0	0	0	0	0	0	0	0	0	0	0
GRMZM2G055025	216.59	255.99	256.58	463.61	416.36	382	169.89	142.66	139.67	187.35	139.18	162.62	184.4	129.19	132.75	622.1	799.04	699.91	134.01	132.15	139.34	109.02	116.13	114.63	187.35	129.54	356.99	397.44	454.29	134.03	118.73	139.21	184.84	169.34	196.94	83.32	67.83	68.17	209.09	158.12	155.12	125.01	139.72	137.79	151.19	138.75	268.73	218.95	162.6
GRMZM2G055101	0	0	0	0	0	0	0	0	0	0	0	0	0	0	0	0	0	0	119.01	151.32	135.77	211	129.67	139.59	163.69	156.65	0	0	0	95.66	130.61	107.47	66.91	85.63	78.49	140.53	115.29	125.72	0	0	0	75.45	61.2	93.26	146.15	135.66	8.03	14.49	9.55
GRMZM2G055172	42.37	38.95	40.19	50.54	58.53	58.07	31.78	25.5	37.17	34.37	34.08	39.28	36.36	32.6	25.23	40.05	32.28	47.66	45.68	38.04	40.06	37.37	38.19	52.09	47.04	42.65	42.58	43.95	47.58	43.23	37.81	43.33	39.56	43.98	39.24	35.81	38.82	40.4	46.65	52.86	45.52	46.48	42.32	48.1	44.97	33.54	32.6	33.44	44.55
GRMZM2G055217	22.61	29.97	29.73	22.53	31.33	21.12	31.54	28.84	32.82	35.6	40.13	33.69	26.87	22.46	32.36	25.79	29.09	27.61	39.16	39.83	47.45	51.23	44.2	45.07	31.57	37.9	25.51	23.39	25.73	35.02	40.5	41.92	33.1	44.31	38.78	60.45	68.13	59.94	42.15	39.32	44.96	46.73	53.89	43.11	36.45	22.17	27.94	29.54	34.81
GRMZM2G055282	3.42	2.84	4.24	7.29	5.61	5.21	0	0	3.26	2.56	1.37	1.2	2.96	3.36	2.29	2.01	2.32	3.45	2.62	1.48	2.26	2.66	2.11	2.42	4.12	2.62	5.03	5.08	6.53	4.34	3.56	3.39	1.93	1.62	1.7	0.97	0	0	7.72	6.46	6.92	2.95	2.32	1.81	2.28	3.28	3.59	2.45	3.96
GRMZM2G007486	73.1	66.23	74.22	88.79	99.87	96.97	62.77	47.39	73.07	63.47	54.91	58.28	81.08	83.44	73.85	81.36	68.81	80.04	75.4	73.7	80.4	74.67	83.19	83.04	71.61	75.91	88.75	101.47	111.02	90.07	75.94	75.84	70.04	79.2	81.26	80.18	90.89	83.1	67.14	61.98	70.58	77.63	76.47	78.12	77.02	68.66	73.66	79.22	82.94
GRMZM2G307529	0	0	0	0	0	0	0	0	0	0	0	0	3.28	4.48	0	0	0	0	0	0	0	0	0	0	0	0	0	0	0	0	0	0	0	0	0	0	0	2.02	0	0	0	0	0	0	0	0	0.83	0	0
GRMZM2G007347	65.19	76.51	76.9	85.66	80.18	76.28	88.82	59.29	68.49	92.59	80.03	77.61	109.04	85.45	67.48	75.07	67.55	66.71	70.21	77.91	71.73	71.46	74.88	65	61.27	71.52	52.86	74.37	64.39	55.47	48.98	55.65	62.52	74.84	72.1	70.51	51.42	56.78	54.17	59.73	49.71	71.62	58.18	65.07	74.6	56.64	107.23	114.7	84.43
GRMZM2G007188	114.95	126.77	119.28	159.04	155.82	155.35	110.58	63.81	93.35	136.59	108.06	156.54	77.44	75.02	72.34	161.42	133.46	147.29	103.18	138.54	111.33	113.87	128.26	88.21	117.05	102.21	135.47	146.7	146.89	78.83	74.99	77.42	94.66	111.96	85.59	86.18	76.19	84.12	119.19	123.99	120.18	103.53	72.94	91.25	98.33	73.96	171.81	145.28	122.1
GRMZM2G015067	64.95	68.76	70.51	116.39	114.87	106.54	40.34	20.47	43.85	49.43	38.65	50.08	30.37	37.61	33.66	70.05	66.79	67.13	55.72	45.28	42.84	38.76	48.56	56.2	48.97	54.29	72.78	92.47	85.06	48.08	45.41	53.1	45.22	52.01	60.04	29.32	37.61	37.68	61.21	53.49	48.25	42.89	41.25	45.52	48.17	34.57	48.54	57.93	41.8
GRMZM2G015219	22.21	20.62	22.67	9.63	13.4	8.75	19.02	14.14	29.04	27.41	25.58	30.99	10.44	12.91	11.35	10.29	9.11	10.44	18.42	13.06	21.74	21.44	17.74	21.88	19.53	20.68	27.62	28.23	35.14	23.08	21.4	18.98	16.25	20.49	15.88	9.95	10.54	7.88	68.62	63.57	76.27	42.66	30.22	51.41	29.55	29.42	51.07	41.71	91.16
GRMZM2G312226	0	0	0	0	0	0	0	0	0	0	0	0	0	0	0	0	0	0	0	0	0	0	0	0	0	0	0	0	0	0	0	0	0	0	0	0	0	0	0	0	0	0	0	0	0	0	0	0	0
GRMZM5G863656	2181.48	2127.49	2304.52	4153.16	4296.53	4392.11	1522.46	1896.44	1182.68	1083.16	746.76	989.73	1527.02	1415.17	1314.31	2790.92	2549.14	2290.82	1335.74	1604.4	1599.69	1750.63	1440.47	1324.79	1606.78	1386.41	3560.05	4314.96	4695.53	1723.34	1546.98	1520.31	1644.84	1778.05	1705.22	685.69	767.43	707.3	1937.3	2108.3	2017.78	1827.53	1796.37	1866.51	1927.47	1421.34	2775.61	2260.68	2362.07
GRMZM2G013457	2175.1	2148.75	2267.2	4207.55	4788.58	4330.21	1303.45	900.22	1208.76	955.8	675.09	919.54	1400.36	1334.69	1350.14	2853.05	2359.2	2095.09	1465.04	1420.58	1636.87	1749.6	1464.76	1323.23	1625.99	1452	3863.81	4054.45	4965.45	1705.03	1674.43	1598.73	1752.34	1694.37	1719.34	664.87	659.58	646.13	1764.33	1843.9	1776.24	1625.54	1733.3	1865.94	1781.79	1456.24	2462.62	2118.24	2515.38
GRMZM2G140674	0	0	5.13	0	0	0	13.3	0	9.4	12.88	18.9	12.92	0	0	0	0	17.03	8.89	6.41	6.39	5.29	6.04	14.12	11.12	0	9.44	0	0	0	0	0	0	0	5.95	0	13.77	24.79	21.95	0	0	0	28.7	24.42	21.29	17.53	10.56	8.72	8.87	12.82
GRMZM2G440363	0	4.17	5.98	3.74	3.72	0	0	0	6.94	8.71	7.79	7.76	7.24	8.89	6.25	0	0	0	2.84	0	4.29	2.58	2.55	4.4	0	4.1	7.39	9.27	7.49	7.27	6.56	4.12	4.75	3.23	4.88	5.15	3.28	2.4	14.54	7.84	11.56	3.27	0	2.07	4.14	0	5.67	4.97	0
GRMZM2G380789	0	0	0	0	0	0	11.02	0	3.65	0	0	7.29	0	0	0	0	0	0	0	0	0	2.13	5.37	0	0	0	0	0	0	0	0	0	0	0	0	5.89	8.16	5.89	0	0	0	0	0	0	0	0	0	0	0
GRMZM2G127635	0	0	0	0	7.81	0	0	0	0	0	0	0	0	0	0	0	0	0	0	0	0	1.23	0	0	0	0	0	0	1.61	0	0	0	0	0	0	0	0	0	8.84	9.17	9.42	0	0	0	5.14	0	11.75	6.68	10.19
GRMZM2G035217	13.15	11.11	13.17	9.25	10.28	11.54	14.83	0	9.14	8.33	7.38	6.85	13.26	16.24	17.22	14.43	15.52	11.36	39.84	34.39	39.37	39.23	34.09	40.63	31.86	34.97	7.36	7.32	8.05	25.29	29.86	23.27	20.31	24.01	23.76	41.06	25.37	35.56	10.89	19.52	24.75	9.05	7.24	6.84	15.81	10.39	7.11	6.79	7.23
GRMZM2G005844	11.07	8.69	8.73	20.98	22.91	14.62	8.3	6.25	7.43	2.45	2.45	5.71	15.53	13.97	14.88	12.64	13.37	9.4	13.18	10.82	11.54	14.12	12.61	11.72	9.7	10.88	20.21	17.82	21.31	15.36	9.49	13.16	18.21	18.64	14.57	5.77	7.35	8.4	36.87	43.63	41.12	14.08	13.35	15.04	15.47	12.06	18.05	17.51	20.19
GRMZM2G005624	4.64	2.95	2.99	1.99	4.28	4.03	4.23	10.42	3.38	6.78	2.61	0.99	1.29	2.55	5.92	2.59	0.6	2.57	31.78	35.59	39.94	46.55	63.72	58.92	14.01	15.22	4.17	4.58	4.36	6.14	7.58	6.01	40.41	25.91	43.08	85.92	101.95	101.11	37.6	44.58	70.98	35.33	23.99	40.05	30.16	14.34	12.89	12.07	18.02
GRMZM2G005435	111.09	125.93	130.37	186.75	179.26	191.74	85.88	95.78	77.35	111.19	76.74	108.22	108.9	113.29	100.65	143.27	142.78	120.28	87.98	99.38	78.54	64.47	68.19	72.94	101.38	80.59	136.03	143.45	156.22	80.55	74.18	78.05	84.14	93.3	76.1	45.08	40.82	43.56	97.96	111.66	94.51	38.26	56.06	43.54	67.31	50.1	93.12	88.18	72.37
GRMZM2G304818	0	0	0	0	0	0	0	0	0	0	0	0	0	0	0	0	0	0	0	0	0	0	0	0	0	0	0	0	0	0	0	0	0	0	0	0	0	0	0	0	0	0	0	0	0	0	0	0	0
GRMZM2G304809	0	0	0	0	0	0	0	0	0	0	0	0	0	0	0	0	0	0	0	0	0	0	0	0	0	0	0	0	0	0	0	0	0	0	0	0	0	0	0	0	0	0	0	0	0	0	0	0	0
AC186653.4_FG005	0	0	0	0	0	0	0	0	0	0	0	0	0	0	0	0	0	0	0	0	0	0	0	0	0	0	0	0	0	0	0	0	0	0	0	0	0	0	0	0	0	0	0	0	0	0	0	0	0
GRMZM2G121706	0	0	0	0	0	0	0	0	0	0	0	0	0	0	0	0	0	0	0	0	0	0	0	0	0	0	0	0	0	0	0	0	0	0	0	0	0	0	0	0	13.6	0	0	0	0	0	0	0	0
GRMZM2G002498	0	0	0	0	0	0	0	0	0	0	0	0	0	0	0	0	0	0	0	0	0	0	0	0	0	0	0	0	0	0	0	0	0	0	0	0	0	0	0	0	0	0	0	0	0	0	0	0	0
GRMZM2G471253	0	0	0	0	0	0	0	0	0	0	0	0	0	0	0	0	0	0	0	0	0	0	0	0	0	0	0	0	0	0	0	0	0	0	0	0	0	0	0	0	0	0	0	0	0	0	0	0	0
GRMZM2G171073	5.23	2.39	4.51	3.86	0	0	12.07	0	11.89	5.35	6.25	4.75	0	0	0	3.24	4.12	5.62	11.06	14.68	8.25	8.99	12.87	13.87	13.21	5.92	2.51	0	2.8	6.32	12.27	13.07	5.16	6.64	5.36	12.91	12.99	15.22	11.4	9.56	10.04	29.15	20.77	14.42	18.39	16.4	7.24	12.51	11.55
AC205725.3_FG010	48.81	53.66	64.34	41.37	68.65	41.42	41.56	76.37	67.59	77.23	81.06	92.28	60.44	68.34	70.06	62.85	50.08	63.13	69.09	57.69	69.89	63.24	66.71	57.94	40.27	57.21	61.69	65.63	66.1	72.26	67.07	70.19	91.85	61.29	78.94	86.68	81.1	91.42	65.93	91.36	76.7	85.26	91.12	83.36	77.45	72.9	90.29	61.57	56.87
GRMZM2G153769	218.23	213.38	203.35	244.92	247.91	253.59	243.26	213.14	215.42	214.17	197.24	222.33	249.7	227.64	239.22	260.31	239.25	222.28	188.47	212.79	185.37	187.09	193.25	183.77	178.8	184.26	245.04	274.41	285.92	201.98	226.68	215.22	185.32	193.92	167.44	184.4	173.9	170.19	281.7	321.8	314.94	205.36	173.32	216.39	207.76	174.86	264.79	267.5	209.2
GRMZM2G153920	11.2	17.83	7.53	0	0	0	21.39	18.26	32.8	13.86	15.32	15.6	0	0	0	7.26	20.97	12.65	26.21	29.82	18.63	32.45	48.97	34.55	17.71	26.55	0	0	0	6.61	0	9.52	11.26	16.01	9.29	58.01	64.4	66.49	0	0	0	47.9	32.12	21.72	27.38	20.54	16.44	28.74	57.54
GRMZM2G163557	0	0	0	0	0	0	0	0	0	0	0	0	0	0	0	0	0	0	0	0	0	0	0	0	0	0	0	0	0	0	0	0	0	0	0	0	0	0	0	0	0	0	0	0	0	0	0	0	0
GRMZM2G301885	350.39	373.78	360.66	34.17	18.57	16.23	358.41	517.26	453.3	325.97	444.64	410.4	323.11	410.56	454.52	70.38	32.62	41.23	172.31	145.58	298.65	157.48	205.1	207.19	132.22	141.22	11.51	6.87	10.3	32.76	41.27	48.52	90.78	132.05	85.71	230.91	250.35	330.69	254.05	332.69	324.31	73.94	41.7	43.01	98.3	66.55	234.51	210.03	529.75
GRMZM2G002492	45.41	46.21	54	46.99	48.43	45.99	48.46	29.03	47.18	56.31	51.82	54.85	56.37	52.21	61.43	38.59	34.31	30.72	31.68	37.16	44.72	26.86	34.82	31.79	37.35	33.61	42.4	40.16	54.52	31.21	35.14	30.32	35.32	34.05	31.69	28.83	34.84	27.07	23.1	21.08	14.8	22.7	23.78	19.96	31.27	20.92	21.76	20.4	22.42
GRMZM2G047513	15.46	14.12	13.07	6.92	6.72	5.58	20.26	15.42	21.56	15.95	21.17	10.07	17.58	16.31	12.54	16.6	18.42	19.49	18.8	22.07	14.34	15.88	22.66	21.15	13.57	15.93	9.68	9	7.61	18.24	11.94	13.44	12.26	15.12	11.49	21.16	19.75	18.73	32.42	23.88	29.84	11.3	11.57	12.53	13.26	9	14	12.75	13.77
GRMZM2G013430	15.81	22.62	31.65	6.47	9.22	0	82.57	43.32	50.6	31.36	42.35	41.7	8.24	11.26	8.57	31.63	40.29	25.3	14.45	27.5	20.86	46.22	20.57	13.14	24.46	15.29	12.75	11.94	11.89	23.36	19.05	12.88	26.91	21.49	16.7	75.26	57.4	71.89	9.46	14.27	16.79	6.97	0	4.18	4.91	7.83	10.03	11.32	6.42
GRMZM2G440543	0	22.77	0	0	0	0	12.77	0	13.35	11.16	15.22	17.84	0	27.11	21.94	40.87	23.14	28.9	12.39	29.42	28.92	37.4	19.32	20.79	18.53	24.28	0	0	0	40.39	36.89	27.92	12.95	14.74	10.42	13.25	22.97	13.12	45.4	60.74	60.42	7.39	0	13.25	13.05	13.04	25.01	9.18	12.27
GRMZM2G139852	38.04	41.33	34.08	13.41	9.36	0	106.78	83.34	75.59	43.91	42.93	31.08	61.43	65.62	70.65	37.94	29.14	43.1	96.69	87	66.49	86.88	72.28	91.64	89.43	73.04	13.92	15	13.96	128.41	160.21	141.21	74.02	144.06	74.85	43.59	64.82	71.52	174.69	229.08	218.11	92.29	78.62	96.09	102.4	71.58	102.92	115.91	109.56
GRMZM2G103873	12.96	13.47	12.71	9.17	0	0	18.68	41.55	13.76	14.9	11.89	21.57	0	7.31	0	10.06	0	16.99	26.47	30.66	17.17	32.81	42.48	38.25	25.11	29.28	12.21	14.25	13.59	24.94	35.99	22.05	14.33	26.18	21.93	19.24	21.65	18.32	76.43	80	114.32	40.11	28.95	27.32	38.7	28.2	26.1	22.53	18.63
GRMZM2G159632	169.72	148.85	194.05	42.42	60.77	46.77	305.4	30.1	356.55	373.94	330.42	303.33	15.05	19.09	15.12	39.04	23.09	24.33	514.23	413.88	411.43	294.94	409.13	460.86	352.74	426.73	131.37	94.23	114.99	222.62	237.88	198.84	222.31	164.69	184.32	455.62	394.43	353.71	257.89	262.49	201.84	279.23	218.22	249.63	287.23	271.04	97.19	171.82	143.72
GRMZM2G042171	359.83	397.54	380.82	209.61	219.72	218.75	587.25	251.9	595.67	649.36	589.44	625.8	42.89	66.22	49.63	461.08	413.66	450.9	1352.78	1639.3	1285.65	1029.81	1268.49	1289.84	1035.34	1295.39	306.33	258.61	271.17	792.48	750.77	771.96	750.55	681.74	688.82	1229.62	1060.72	962.16	743.69	789.5	713.69	264.43	208.53	256.57	263.59	279.03	343.38	348.15	360.56
GRMZM2G119150	0	0	0	0	0	0	4.16	0	0	3.19	4.85	0	0	0	0	0	5.71	0	0	0	0	0	1.09	0	0	0	0	0	0	0	0	0	0	0	0	0	0	0	0	0	0	0	0	0	0	0	0	0	0
GRMZM2G003506	135.67	200.78	185.6	48.13	28.92	16.89	469.17	324.14	345.48	293.79	391.07	217.89	63.01	82.09	63.34	289.9	377.79	253.61	347.78	376.33	305.59	393.46	336.57	316.5	337.24	287.83	111.92	67.32	46.57	269.67	350.82	340.73	275.34	319.7	265.67	753.16	762.48	912.45	13.42	6.92	7.64	246.55	172.28	138.81	180.72	142.72	62.29	92.2	58.18
GRMZM2G331652	2.81	1.35	3.86	4.88	7.61	2.55	2.06	0	3.31	0.57	0.99	1.39	1.91	2.36	0	2.91	2.89	1.17	1.73	0.89	2.05	1.93	2.16	2.77	2.97	2.73	4.1	5.29	5.45	3.82	3.51	3.74	1.91	1.13	2.04	0	0	0	7.59	11.65	11.69	1.23	1.7	1.94	1.48	0.93	2.74	1.24	2.92
GRMZM2G331638	191.54	208.08	209.25	225.05	196.34	165.24	258.61	445.84	208.03	110.73	48.94	128.17	510.82	532.96	549.89	170.75	119.81	161.3	216.63	235.77	164.65	254.35	229.97	236.88	209.53	212.16	194.13	176.36	163.07	176.33	150.86	183.94	191.06	358.88	187.29	92.79	55.27	60.55	95.96	123.71	125.36	156.74	149.29	148.7	171.06	206.63	365.11	261.97	298.85
GRMZM2G071374	29.84	25.72	22.36	5.56	8.59	4.34	26.95	25.78	36.02	20.3	23.63	20.39	60.77	55.9	64.18	13.75	7.95	14.23	33.05	26.58	33.15	45.83	50	43.43	28.1	34.64	12.21	12.41	10.75	25.11	28.72	28.1	35.67	40.74	32.37	40.35	46.16	40.62	29.25	22.62	24.21	47.24	27.5	41.89	37.47	29.71	19.84	19.76	20.29
GRMZM2G071343	0	0	0	0	0	0	0	0	0	0	0	0	0	0	0	0	0	0	0	0	0	0	0	0	0	0	0	0	0	0	0	0	0	0	0	0	0	0	0	0	0	0	0	0	0	0	0	0	0
GRMZM5G812298	0	0	0	0	0	0	0	0	0	0	0	0	0	0	0	0	0	0	0	0	0	0	0	0	0	0	0	0	0	0	0	0	0	0	0	0	0	0	0	0	0	0	0	0	0	0	0	0	0
GRMZM2G071292	17.19	15.35	17.05	2.15	3.76	2.28	19.87	21.27	29.21	10.17	9.08	8.83	54.29	46.79	44.19	10.82	9.85	12.97	26.95	19.56	25.83	39.27	40.72	44.42	20.57	32.98	5.99	4.36	4.94	17.5	26.24	25.85	26.03	36.94	25.53	32.58	39.62	39.28	26.31	16	17.83	48.21	29.87	43.45	37.47	21.61	17.24	15.62	14.37
GRMZM2G071217	0	0	0	0	0	0	0	0	0	0	0	0	0	0	0	0	0	0	0	0	0	0	0	0	0	0	0	0	0	0	0	0	0	0	0	0	0	0	0	0	0	0	0	0	0	0	0	0	0
GRMZM2G153814	25.27	24.24	20.23	6.03	7.21	4.37	26.65	30.17	32.19	17.91	22.7	18.58	56.48	51.58	53.3	13.06	7.11	12.34	29.73	25.64	30.47	42.93	46.57	37.33	28.98	31.82	9.14	12	9.75	21.89	23.87	20.95	30.46	35.32	28.66	37.2	41.48	38.36	24.61	20.24	20.92	45.17	25	37.56	31.89	26.59	21.06	18.48	18.9
GRMZM2G153799	0	0	0	0	0	0	0	0	0	0	0	0	0	0	0	0	0	0	0	0	0	0	0	0	0	0	0	0	0	0	0	0	0	0	0	0	0	0	0	0	0	0	0	0	0	0	0	0	0
GRMZM2G032423	65.75	66.12	63	90.85	95.27	83.1	57.93	37.66	63.07	56.42	48.83	36.5	55.21	61.7	60.77	81.86	63.36	66.27	60.42	55.48	59.6	75.17	80.61	68.26	67.92	53.41	59.57	67.1	74.15	55.71	53.68	52.48	57.73	64.8	57.08	63.49	62.32	75.53	94.76	89.38	83.12	84.09	84.64	85.86	80.6	70.62	72.64	57.13	75.38
GRMZM2G023364	32.46	20.92	24.56	14.45	21.53	15.99	20.85	21.19	18.94	14.31	18.8	23.73	30.1	33.73	28.32	12.73	19.37	18.45	23.13	32.24	33.4	28.3	34.07	29.56	17.88	20.99	28.2	20.47	30.38	25.26	26.09	24.59	26.98	18.94	20.78	36.93	36.88	35.6	43.9	46.57	41.36	42.7	42.49	41.1	48.76	31.07	60.36	47.13	34.63
GRMZM2G326869	0	0	0	0	0	0	0	0	0	0	0	0	0	0	0	0	0	0	0	0	0	0	0	0	0	0	0	0	0	0	0	0	0	0	0	0	0	0	0	0	0	0	0	0	0	0	0	0	0
GRMZM2G376074	124.04	102.28	116.71	141.97	136.79	119.1	85.51	77.91	130.86	123.96	122.75	117.04	113.9	117.49	108.29	113.37	85.76	91.38	113.06	86.48	108.49	94.61	98.2	117.95	105.13	112.91	124.27	142.7	146.4	116.39	111.94	112.11	113.41	113.42	112.75	103.9	105.83	90.62	155	157.76	155.55	104.67	110.63	110.72	113.29	104.5	86.33	84.94	116.8
GRMZM2G077045	1.53	1.34	1.3	2.14	2.96	3.27	0.72	0	1.84	0.94	0.95	0.96	1.71	1.57	0.85	12.36	9.15	3.2	1.7	1.2	1.92	1.5	1.56	2.95	2.02	1.96	2.4	3.23	3.13	1.84	2.5	2.43	1.96	2.04	2.26	2.3	2.04	1.35	1.7	2.33	2.04	2.97	2.28	2.46	2.61	1.69	2.29	1.42	2.51
GRMZM2G451028	0	0	0	0	0	0	0	0	0	0	0	0	0	0	0	0	0	0	0	0	0	0	0	0	0	0	0	0	0	0	0	0	0	0	0	0	0	0	0	0	0	0	0	0	0	0	0	0	0
GRMZM2G155242	53.26	48.54	66.09	108.91	109.98	103.7	46.21	41.99	42.45	52.71	37.47	48.32	54.98	50.9	47.41	91.93	70.8	91.51	63.57	62.7	49.12	69.58	55.94	47.51	88.47	62.55	119.52	145.3	131.07	87.55	70.57	84.36	53	72.6	68.36	26.52	29.71	26.61	161.28	324.19	208.98	51.65	87.24	67.51	88.45	83	115.43	98.6	55.4
GRMZM2G070716	237.02	257.62	268.73	220.32	269.17	224.34	398.19	293.07	391.41	275.79	248.19	297.1	288.03	325.02	277.61	228.72	138.84	151.69	297.22	318.4	249.81	246.11	258.94	244.37	266.84	270.51	224.8	254.5	264.06	220.3	271.03	251.91	192.42	252.57	200.83	216.95	215.16	215.67	317.72	291.09	335.88	247.9	193.94	233.09	225.75	172.89	468.38	328.62	231.49
GRMZM2G070442	0	0	0	0	0	0	0	0	0	0	0	0	0	0	0	0	0	0	0	0	0	0.92	0	0	0	0	0	0	2.11	0	0	0	0	0	0	0	0	0	27.38	25.35	32.01	6.42	6.53	8.72	1.99	0	2.87	0	0
GRMZM2G069765	434.18	346.96	516.79	1022.74	915.97	838.27	128.06	97.63	204.16	204.03	115.97	161.42	172.08	148.23	141.68	569.82	457.67	424.14	250.25	162.23	222.12	192.49	191.96	253.61	283.8	243.86	756.41	735.63	927.94	297.56	272.95	311.79	261.84	271.23	283.33	86.53	106.23	86.31	366.69	437.01	431.32	190.37	165.48	231.78	224.81	207.19	219.61	233.51	309.96
GRMZM2G523621	46.7	53.6	56.47	64.95	87.98	60.16	28.08	35.93	36.62	48.67	42.38	50.05	42.88	51.6	64.34	53.91	59.35	52.39	35.2	26	42.8	34.77	37.12	29.34	34.9	40.72	55.73	79.86	74.17	37.17	30.47	24.47	50.31	43.8	43.39	32.56	37.55	36.92	58.63	41.08	55.98	46.65	54.92	40.02	44.54	27.1	46.02	39.43	37.57
GRMZM2G107774	13.74	20.16	18.73	0	0	0	35.39	33.82	28.38	1.39	0	0	90.24	101.91	104.55	18.09	13.57	14.31	28.67	24.56	28.11	30.52	31.09	28.34	28.89	32.9	0	0	1.61	22.12	23.1	29.64	28.49	25.09	31.63	56.79	73.87	70.11	54.65	62.7	63.53	71.13	69.99	59.96	65.21	68.37	50.69	45.5	20.28
GRMZM2G107805	4.27	4.75	3.74	1.93	4.52	3.81	4.74	6.14	4.69	4.05	4.45	5.49	8.11	6.34	9.04	4.07	4.61	6.21	4.46	6.68	7.77	5.2	5.92	5.07	4.73	4.66	1.41	1.02	3.15	3.16	3	4.23	3.75	4.24	4.85	6.11	6.4	4.36	3.6	6.68	3.88	2.96	4.29	1.97	4.87	4.01	3.9	3.6	7.98
GRMZM2G107815	347.19	377.61	356.5	333.84	339.37	299.31	345.35	286.31	337.12	459.6	469.39	452.33	377.23	410.32	397.63	306.18	268.19	257.42	218.27	250.32	241.17	163.83	217.15	197.09	206.64	217.9	252.2	267.96	280.87	130.55	122.53	132.9	204.86	205.59	189.24	181.82	192.9	173.98	190.24	175.02	169	172.77	131.99	191.92	190.5	143.95	219.83	214.69	171.05
GRMZM2G107854	140.16	138.27	153.01	317.64	307.22	280.04	64.75	49.13	72.62	152.25	82.22	115.74	78.65	75.06	64.33	174.59	138.86	135.74	84.44	66.29	70.67	54.54	54.37	71.12	90.76	81.16	228.42	259.3	252.18	44.48	37.34	50.83	83.95	82.46	91.96	40.51	49.24	48.19	56.77	60.14	64.51	40.52	44.44	38.62	48.5	53.69	82.61	57.8	52.64
GRMZM2G107872	243.11	266.86	278.86	445.28	417.49	383.62	194.6	156.45	158.88	230.18	160.14	203.14	274.08	252.41	263.93	249.4	216.05	215.56	170.83	203.63	182.87	118.07	157.45	179.67	198.55	180.2	286.58	311.06	295.64	123.36	121.01	124.94	156.38	187.27	148.39	139.13	161.58	141	239.06	238.84	225.94	196.29	239.58	212.37	197.12	163.8	180.67	233.46	190.59
GRMZM5G890241	86.34	108.52	108.83	128.82	131.02	107.44	158.11	92.59	126.32	150.92	154.04	139.24	65	77.67	71.06	88.38	76.93	80.26	124.51	155.25	129.2	122.24	145.87	130.85	120.94	123.4	110.94	128.89	125.28	112.32	113.47	115.78	119.97	126.17	140.79	142.91	151.22	151.2	67.06	82.55	71.81	135.47	96.03	146.07	135.48	104.89	126.18	131.06	79.6
GRMZM2G160224	0	0	0	0	0	0	0	0	0	0	0	0	0	0	0	0	0	0	0	0	0	0	0	0	0	0	0	0	0	0	0	0	0	0	0	0	0	0	0	0	0	0	0	0	0	0	0	0	0
GRMZM2G091563	356.25	417.69	400.52	610.52	592.62	573.52	308.91	194.41	326.52	408.01	344.23	357.58	321.41	301.18	306.41	460.66	366.17	358.28	292.95	256.93	284.36	228.71	245.16	247.06	314.15	299.87	511.86	548.13	586.85	236.9	274.75	253.95	264.3	265.8	254.92	172.5	161.1	148.07	205.68	188.89	192.87	206.54	184.27	206.47	233.22	212.38	360.26	272.61	207.58
GRMZM2G091543	17.2	15.98	21.13	42.52	45.55	39.44	13.41	13.83	15.45	3.37	3.54	4.4	16.83	10.65	10.55	31.42	34.24	24.67	17.17	23.43	16.16	16.5	15.11	19.13	25.5	19.6	35.46	38.87	44.28	37.18	33.03	34.1	23.61	19.47	21	3.09	2.75	4.56	19.66	26.48	29.74	7.33	10.57	12.64	13.33	10.33	23.13	17.16	11.43
GRMZM2G391403	0	0	0	0	0	0	0	0	0	0	0	0	0	0	0	0	0	0	0	0	0	0	0	0	0	0	0	0	0	0	0	0	0	0	0	0	0	0	0	0	0	0	0	0	0	0	0	0	0
GRMZM2G091511	52.83	55.47	59.28	110.3	122.88	105	15.16	12.82	17.79	11.97	4.67	7.87	21.96	18.01	16.61	84.81	69.04	59.89	37.48	37.65	32.7	25.77	24.92	31.74	44.49	44.84	91.42	107.03	86.02	43.13	33.29	34.45	41.98	40.48	41.31	3.65	3.91	5.02	62.81	80.41	85.13	15.65	21.93	25.66	29.82	20.98	38	33.78	27.02
GRMZM5G870116	0	0	0	0	0	0	0	0	0	0	0	0	0	0	0	0	0	0	0	0	0	0	0	0	0	0	0	0	0	0	0	0	0	0	0	0	0	0	0	0	0	0	0	0	0	0	0	0	0
GRMZM2G015804	12.75	14.71	17.85	18.73	18.42	11.9	21.61	27.44	24.5	17.34	7.13	12.74	47.74	47.44	47.34	15.75	6.24	14.63	101.79	114.93	99.56	119.62	123.57	130.84	77.73	82.2	37.64	46.83	25.88	74.3	80.96	83.37	80.64	99.85	83.66	163.46	129.8	129.37	24.52	22.65	23.45	33.38	55.24	35.05	46.19	52.49	29.87	26.23	25.89
GRMZM2G130987	775.91	828	878.53	1584.37	1703.11	1614.5	542.99	354.27	581.4	600.71	447.36	547.62	575.77	592.31	555.59	1080.94	889.48	812.48	864.28	907.39	902.38	940.69	1027.79	958.76	817.16	875.96	1262.61	1653.57	1521.81	684.49	622.45	629.81	1015.13	1046.66	979.42	802.65	881.46	784.55	1081.25	1240.91	1088.34	982.72	864.07	966.42	940.83	772.12	943.86	917.66	918.6
GRMZM2G103059	93.28	75.22	82.41	178.67	197.18	161.1	48.16	30.41	31.6	29.57	20.03	29.38	33.99	30.45	31.68	116.23	81.08	73.36	48.8	61.96	50.62	46.78	50.76	33.98	60.84	51.8	135.16	150.79	192.31	50.52	56.9	48.98	61.84	57.94	48.44	25.96	24.36	22.19	54.01	43.6	52.94	50.77	58.66	59.63	63.51	52.77	82.81	91.11	65.38
GRMZM2G103079	53.79	49.42	52.96	52.11	62.03	52.5	68.25	84.6	56.8	76.38	70.1	60.63	47.62	51.66	54.56	52.67	53.94	53.51	58.3	59.1	63.53	70.64	71.45	52.64	45.17	55.34	52	65.8	58.38	51.84	52.01	58.48	60.82	67.16	57.77	60.94	73.02	70.92	61.63	64.86	66.94	69.93	69.4	62.57	81.31	77.52	81.67	85.94	69.38
GRMZM2G395121	3.2	2.56	3.87	0	2.11	0	3.19	0	4.41	2.94	2.63	2.5	7.3	8.84	7.52	3.05	2.55	2.33	3.21	3.76	4.87	4.81	5.08	3.61	3.61	4.16	0	0	1.72	3.98	5.19	3.6	3.88	2.28	2.83	6.55	6.59	6.04	10.28	9.06	8.43	7.17	6.33	10.42	7.22	9.29	6.46	4.16	10.7
GRMZM2G094444	30.32	24.08	29.34	33.54	49.72	42.91	30.3	19.64	23.11	14.81	12.78	15.85	25.29	26.26	27.75	33.62	21.28	22.82	21.46	20.4	25.33	16.6	18.53	22.37	21.32	22.41	33.43	37.8	31.32	37.34	32.58	28.12	20.95	26.43	28.44	22.06	18.48	21.44	32.59	40.06	39.47	35.17	32.37	33	32.96	19.88	26.14	30.29	42.82
GRMZM2G069458	530	671.3	565.47	669.76	779.42	754.12	426.68	128.71	478.6	447.01	366.49	425.44	552.52	532.8	394.77	633.82	574.35	735.04	425.56	366.76	482.88	332.16	385.18	377.15	429.41	452.21	596.38	618.09	689.47	438.04	457.53	335.14	464.62	473.77	326.98	225.45	216.68	246.31	318.17	313.53	344.63	402.23	340.54	308.35	413.38	240.64	395.56	327.34	389.34
GRMZM2G038165	29.13	34.69	31.44	19.3	18.74	16.53	34.14	29.88	42.46	62.44	68.57	50.95	52.13	53.72	45.82	26.02	20.81	20.8	40.55	33	40.17	35.18	46.65	47.8	30.13	37.25	29.72	24.68	24.77	23.06	24.91	29.84	43.07	40.23	44.05	67.95	73.04	67.18	10.39	6.38	6.2	47.13	39.09	45.46	46.25	43.77	32.38	31.42	48.5
GRMZM2G038252	26.78	29.39	30.47	21.51	20.07	16.25	46.19	53.69	40.92	34.66	36.5	36.46	43.72	50.49	43.78	37.45	41.36	43.82	38.41	41.74	41.72	50.93	51.4	47.52	33.81	40.03	24.57	27.23	24.62	46.23	51.62	46.5	38.94	48.88	37.22	43.58	44.71	48.36	85.56	90.47	96.39	56.01	55.62	53.41	50	51.03	67.22	55.37	56.27
GRMZM2G009638	645.32	728.85	772.05	1074.53	1107.3	908.86	727.69	591.55	716.92	634.92	628.53	619.48	732.72	661.46	666.11	797.46	710.22	703.13	579.44	613.74	558.04	429.61	526.52	502.63	654.58	602.63	905.02	1041.12	883.16	480.15	582.24	516.82	562.12	530.72	516.57	345.34	377	352.46	421.93	467.86	459.54	464.16	383.02	522.72	529.82	376.31	739.72	545.12	419.43
GRMZM2G079823	91.39	79.49	98.2	71.39	69.9	71.04	66.33	90.41	116.16	140.93	148.28	150.55	149.15	165.91	169.02	92.43	100.97	101.06	104.31	83.32	112.04	101.73	111.06	106.99	84.71	96.76	93.12	101.93	98.84	125.55	112	121.69	136.84	88.77	132.13	177.38	171.63	167.63	126.05	122.99	124.55	122.03	121.69	127.35	126	134.55	146.8	121.8	130.96
GRMZM2G098714	73.49	66.95	82.88	166.2	179.65	191.13	43.46	23.85	42.71	20.82	18.22	21.86	39.73	41.35	31.64	135.02	107.01	84.16	52.25	68.23	65.39	52.43	47.61	47.62	58.6	64.76	156.09	172.93	198.16	103.29	90.65	92.02	95.08	74.54	101.33	11.54	13.6	11.89	71.19	69.72	78.61	30.07	42.74	43.42	56.13	41.62	75.67	59.41	63.06
GRMZM2G098667	36.13	36.3	40.7	35.42	34.03	28.57	40.62	37.87	43.69	33.74	31.69	41.76	62.45	60.24	52.16	38.79	34.53	48.06	36.94	36.29	39.87	41.84	39.28	40.42	37.31	35.04	29.04	30.68	29.11	34.11	33.79	37.1	28.72	32.06	30.98	30.07	31.05	26.19	63.42	52.95	52.67	36.14	37.42	36.83	38.35	32.72	42.89	38.49	38.5
GRMZM2G472693	53.54	56.69	60.66	65.9	56.96	52.39	48.97	36.07	65.87	73.07	78.84	70.6	58.93	60.26	48.97	54.6	52.63	55.83	70.54	50.11	55.52	53.57	67.04	70.53	62.84	58.44	53.45	47.68	57.81	54.66	53.07	52.45	53.79	52.44	58.76	67.44	62.27	64.57	57.84	57.43	50.52	67.46	58.18	59.04	58.65	67.36	54.44	51.23	66.74
GRMZM2G173067	148.67	169.72	179.47	188.54	165.2	156.02	308.07	128.39	230.74	336.86	334.86	265.31	56.99	66.61	49.49	161.59	191.94	157.55	208.05	227.68	216.59	223.7	214.32	221.79	199.13	189.96	222.97	199.19	223.33	197.36	231.16	244.79	214.19	250.07	251.72	332.89	344.5	326.81	49.52	42.71	45.43	224.64	184.43	206.16	180.55	207.28	110.43	143	164.81
GRMZM2G088309	0	0	0	0	0	0	0	0	0	0	0	0	0	0	0	0	0	0	0	0	0	0	0	0	0	0	0	0	0	0	0	0	0	0	0	0	0	0	6.58	10.82	6.76	0	0	0	0	0	2.1	0	0
GRMZM2G100519	0	0	0	0	0	0	0	0	0	0	0	0	0	0	0	0	0	0	0	0	0	0	0	0	0	0	0	0	0	0	0	0	0	0	0	0	0	0	0	0	0	0	0	0	0	0	0	0	0
GRMZM2G099522	0	0	0	0	0	0	1.83	0	0	0	0	0	0	0	0	0	2.8	0	0	0	0	0	0	0	0	0	0	0	0	0	0	0	0	0	0	0	0	0	0	0	0	0	0	0	0	0	1.47	0	0
GRMZM2G099628	225.83	242.38	229.97	311.82	329.72	314.59	241.4	172.8	206.47	200.98	179.35	186.49	213.86	202.12	224.23	255.64	202.14	200.67	216.34	254.73	232.35	208.69	251.2	210.99	215.93	194.78	278.49	332.79	327.59	197.87	217.01	206.54	208.12	219.52	205.57	216.38	225.09	225.81	201.81	224.56	227.89	277.25	298.69	280.03	286.78	234.95	320.86	326.25	313.69
GRMZM2G099767	66.7	88.14	87.03	1.97	0.84	0	168.78	79.04	168.61	104.99	130.9	113.43	87.49	124.31	93.01	15.5	18.71	20.57	233.37	199.5	221.17	218.77	274.97	276.82	156.18	201.81	4.43	2.4	3.57	85.89	58.85	86.83	207.58	258.76	218.31	305.19	353.97	330.63	24.46	21.28	25.93	161.91	72.65	184.88	200.84	130.7	265.53	237.16	276.35
GRMZM2G365544	158.7	173.02	177.06	188.19	175.61	175.84	139.44	74.83	161.04	231.61	269.8	210.24	185.4	179.26	180.56	266.81	247.56	228.01	114.11	85.19	137.6	90.55	95	114.36	104.21	108.89	132.6	140.35	133.09	92.65	90.17	107.03	112.15	113.32	129.47	176.48	179.42	173.82	129.85	101.7	105.48	67.75	64.84	75.25	79.22	87.8	96.31	105.69	96.94
GRMZM2G165622	0	16.38	25.29	37.95	34.81	37.04	16.78	0	15.67	14.79	0	0	10.15	8.94	0	11.03	30.98	20.21	17.24	14.28	20.07	27.9	22.14	17.49	18.57	27.82	29.64	35.47	23.18	0	20.16	0	11.31	15.37	12.32	20.07	20.58	25.35	29.73	29.03	31.21	26.73	24.81	30.13	24.81	20.34	14.73	11.65	36.98
GRMZM2G128744	30.89	32.11	38.75	52.64	64.97	64.28	29.79	24.24	29.22	17.77	18.29	19.86	25.75	28.52	26.42	35.74	36.7	34.17	38.66	39.56	44.31	58.53	47.52	49.35	45.91	35.68	56.17	61.16	63.62	34.12	42.51	37.13	36.43	37.9	30.46	38.43	38.05	36.19	74.88	91.52	90.99	51.77	59.96	60.83	52.68	39.67	40.13	39.49	55.66
GRMZM2G128665	0	4.51	3.5	4.94	5.15	3.64	3.82	0	3.89	3.05	2.52	3.13	5.36	2.63	3.45	5.33	4.56	4.68	4.63	4.15	3.79	4.15	3.8	4.99	2.72	4.57	3.81	3.8	5.09	5.36	5.94	4.37	2.28	3.4	3.13	3.89	1.68	2.6	12.02	12.33	9.91	3.56	6.18	2.16	3.41	0	6.57	5.74	6.81
GRMZM2G178894	0	0	0	0	0	0	0	0	0	0	0	0	0	0	0	0	0	0	0	0	0	0	0	0	0	0	0	0	0	0	0	0	0	0	0	0	0	0	6.49	0	0	0	0	0	0	0	4.42	4.8	4.48
GRMZM2G163043	0	4.26	4.22	11.43	14.02	8.28	0	0	2.7	2.84	1.68	2.03	2.59	2.58	2.66	7.75	5.88	5.83	2.53	2.06	2.86	2.38	2.2	4.37	6.35	2.44	7.62	7.23	8.98	4.37	2.24	4.73	1.72	2.15	3.06	0	2.1	1.73	11.36	15.9	12.41	3.21	5.28	4.79	2.5	3.27	3.63	2.15	4.21
GRMZM2G163116	103.84	110.79	121.66	116.67	110.83	84.58	177.96	125.61	120.16	37.56	11.29	26.41	192.76	172.89	181.13	81.15	72.49	108.07	135.31	177.26	94.1	112.41	145.26	137.46	141.47	166.74	82.27	78.66	70.79	93.98	100.68	111.33	18.49	95.87	28.31	19.33	33.87	34.38	35.16	52.14	55	66.36	45.09	42.61	57.67	66	111.7	73.79	131.21
GRMZM2G163129	149.84	136.37	171.47	256.76	234.75	214.77	75.2	58.37	98.31	102.98	76.83	105.85	131.09	121.98	108.48	159.51	126.67	142.22	117.77	91.16	96.07	88.9	97.38	109.71	109.23	104.66	198.17	217.26	219.98	86.57	89.24	92.84	122.19	105.02	127.63	64.04	59.4	63.36	154.01	150.77	142.66	100.65	81.25	90.81	85.7	91.21	109.44	103.81	114.91
GRMZM2G163154	226.56	204.12	223.72	13.11	14.31	17.88	414.16	397.46	325.16	16.54	14.09	15.95	1060.06	861.21	930.22	291.61	418.82	332.02	183.93	151.4	176.86	226.15	262.09	247.49	177.05	154.4	38.37	16.16	22.29	360.71	422.3	392.81	162.72	201.74	158.89	255.52	298.35	266.32	36.47	41.82	43.36	582.42	758.14	728.37	1012.62	713.38	419.01	427.98	177.27
AC208897.3_FG003	5.58	0	4.21	5.75	5.3	6.62	7.27	0	3.64	0	0	0	6.99	4.37	8.49	7.35	5.15	5.15	3.16	3.51	5.32	3.08	4.03	3.63	3.79	3.64	6.72	8.42	6.04	8.93	6.76	10.58	4.8	4.99	2.99	0	0	1.54	10.25	14.68	15	5.4	10.22	6.85	9.68	9.96	11.66	10.36	5.69
AC208897.3_FG004	291.21	374	234.54	156.54	125.75	108.36	799.7	121.55	450.66	992.05	1185.26	653.7	0	5.84	0	114.29	62.08	29.08	459.41	535.02	447.42	310.26	660.06	467.97	336.98	471.54	249.12	168.99	178.25	299.78	363.69	498.68	438.39	415.68	600.23	851.95	1048.46	1141.47	17.61	33.55	20.38	255.89	227.54	300.63	208.95	282.29	111.09	211.59	137.71
GRMZM5G879116	189.89	268.3	239.21	167.22	126.67	121.11	433.66	293.54	311.88	586.9	571.42	466.89	100.49	83.17	130.37	237.43	217.07	263.22	510.47	678.37	370.58	375.5	450.18	436.31	590.81	587.65	197.52	155.83	109.7	382.19	499.94	374.06	257.11	229.26	244.85	267.86	231.12	257.09	100.66	129.33	98.28	113.6	158.11	142.06	264.86	314.39	133.92	137.71	100.76
GRMZM5G891739	59.11	81.66	76.37	43.72	56.42	40.58	150.11	89.51	124.06	109.6	119.08	105.79	74.58	69.61	69.1	63.74	57.08	80.73	94.2	93.29	78.43	86.6	88.73	116.49	94.73	76.56	42.85	57.89	48.19	97.14	109.33	103.12	60.47	73.88	57.29	101.4	93.58	84.79	101.61	98.71	108.59	137.27	86.41	129.67	107.88	80.6	104.17	135.82	104.4
GRMZM5G842306	0	0	0	0	0	0	0	0	0	0	0	0	0	0	0	3.47	7.12	8.03	0	0	0	0.26	0	0	0	0	0	0	0	0	0	0	0	0	0	0	0	0	0	0	0	0	0	0	0	0	0	0	0
GRMZM2G134251	5.62	10.01	3.88	0	0	0	10.16	0	8.28	8.76	6.9	7.35	0	3.32	0	4.28	6.23	6.57	10.96	11.28	8.31	8.72	9.54	12.93	4.91	8.77	2.2	0	1.59	0	4.99	3.2	3.41	6.23	4.61	9.34	13.74	12.4	35	33.66	36.39	20	14.4	9.13	12.32	8.49	13.51	9.44	29.39
GRMZM2G157580	3.64	5.83	8.21	8.12	8.33	8.02	9.01	8.37	11.62	3.79	5.69	6.31	9.36	7.04	8.33	9.87	12.14	12.42	5.95	10.79	10.22	11.36	10.21	9.57	9.64	7.27	11.09	10.69	12.25	10.86	8.82	11.62	7.3	7.85	8.43	7.77	10.83	8.42	48.39	46.16	43.35	12.36	8.27	13.05	9.98	11.69	11.78	11.86	11.9
GRMZM2G407287	68.49	52.56	81.55	139.93	135.78	129.03	39.89	37.24	52.95	37.22	35.43	38.92	44.68	39.56	37.87	87.7	83.71	79.67	47.39	34.69	42.56	38.72	46.99	47.06	55.43	41.9	95.83	109.08	116.75	69.17	61.85	68.71	50.03	52.32	54.09	26.07	27	25.08	50.38	56.05	51.7	49.53	46.56	48.84	54.78	54.63	60.67	53.97	63.23
AC197545.3_FG002	59.58	36.9	50.54	116.63	98.91	93.14	15.56	7.83	41.83	28.07	26.37	31.06	31.18	28.44	35.19	70.68	55	64.36	35.62	16.69	24.19	17.65	23.98	42.45	36.56	38.62	92	77.27	100.53	64.17	58.12	59.04	43.51	35.46	45.71	22.89	20.94	19.41	41.08	41.3	45.18	35.9	33.06	38.46	37.85	35.74	29.47	15.85	44.8
GRMZM2G164965	15.86	9.66	10.12	16.62	13.56	18.42	13.55	0	12.54	4.11	0	4.55	13.5	9.35	7.56	9.35	18.63	19.62	13.44	12.95	12.62	20.2	15.37	12.25	5.7	14.53	18.66	21.73	22.69	10.43	14.74	15.12	15.71	10.64	18.02	4.99	3.2	3.1	61.14	50.1	59.52	6.53	5.55	12.54	11.2	0	18.63	12.38	21.72
GRMZM2G164974	88.96	128.57	95.98	0	0	0	124.79	74.93	123.72	160.32	181.63	117.03	6.91	10.59	6.17	0	0	0	81.56	112.79	145.64	139.04	115.89	111.34	123.77	99.53	0	0	0	24.47	21.82	22.14	40.18	51.57	51.87	147.12	138.73	191.16	18.15	13.35	16.58	12.63	7.83	11.43	16.47	5.79	7.92	5.91	3.36
GRMZM2G111324	56.24	54.07	69.82	121.85	123.01	110.21	39.15	51.69	41.91	25.14	21.04	26.34	35.33	36.11	34.55	95.63	98.85	111.23	43.7	48.47	37.37	36.56	35.63	33	67.15	60.13	81.39	106.4	103.47	50.16	66.5	48.11	28.85	29.2	26.58	10.66	13.63	14.82	113.28	195.58	208.42	29.32	29.26	29.68	38.19	48.71	82.6	73.98	40.79
GRMZM2G411668	7.08	6.21	5.66	0	0	0	4.7	0	6.01	6.55	5.82	9.43	0	0	0	0	2.01	0	15.94	20.3	13.63	15.65	17.2	16.73	15.23	11.63	0	0	0	0	2.32	1.98	7.48	10.36	7.65	29.09	25.87	24.66	1.47	0	0	25.81	18.14	14.93	18.26	10.09	5.16	6.42	10.47
GRMZM2G411653	19.33	24	21.55	30.17	29.44	25.21	15.03	12.2	23.31	31.22	33.56	29.62	13.1	14.85	14.73	30.7	25.32	29.04	20.98	18.07	20.48	17.74	18.25	23.38	20.46	19.56	34.03	33.91	35.14	16.9	19.02	18.71	21.88	20.87	22.48	33.75	33.46	32.62	21.98	17.91	18.86	19	19.13	18.31	22.71	22.06	21.27	18.77	23.77
GRMZM2G039968	0	0	0	0	0	0	0	0	0	0	0	0	0	0	0	0	0	7.08	0	0	0	0	0	0	0	0	0	0	0	0	0	0	0	0	0	0	0	0	0	0	0	0	0	0	0	0	0	0	0
GRMZM2G040052	0	0	0	0	0	0	0	0	0	0	0	0	0	0	0	0	0	0	0	0	0	0	0	0	0	0	0	0	0	0	0	0	0	0	0	0	0	0	0	0	0	0	0	0	0	0	0	0	0
GRMZM2G040121	103.37	104.71	86.24	165.18	193.53	182.94	105.63	51.43	84.67	107.21	106.19	75.73	8.4	16.57	8.31	146.5	173.19	135.87	83.43	123.45	100.48	113.5	109.53	93.43	88.66	97.58	117.67	127.67	161.13	153.53	143.7	154.45	104.24	122.09	104.56	27.52	24.02	30.34	13.8	19.76	21.41	82.11	59.14	122.81	78.59	67.29	103.21	127.1	139.87
GRMZM2G342685	11.32	22.1	8.3	0	0	0	14.42	10.13	24.55	9.65	11.91	12	12.52	30.96	23.96	6.51	14.41	0	26.13	37.27	27.15	32.44	38.78	44.47	14.13	37.9	0	0	0	6.26	12.55	13.51	11.22	18.16	8.61	21.91	18.89	23.85	0	0	0	15.87	11.43	12.48	34.35	24.93	9.94	6.14	0
GRMZM2G040561	36.71	40.87	43.21	55.4	60.09	48.84	40.67	36.32	38	41.5	34.34	39.32	35.07	44.21	46.89	48.13	39.75	39.02	35.61	42.91	32.73	37.61	38.74	37.07	38.79	36.37	40.38	57.2	52.06	26.63	26.35	25.69	32	36.38	26.7	30.17	27.15	28.9	48.42	51.6	51.61	32.9	33.4	35.09	36.29	26.89	42.18	36.2	31.74
GRMZM2G040728	0	0	0	0	0	0	0	0	0	0	0	0	0	0	0	0	0	0	0	0	0	0	0	0	0	0	0	0	0	0	0	0	0	0	0	2.53	0	0	0	0	0	0	0	2.38	4.37	0	3.05	0	0
GRMZM2G050514	2067.06	2496.75	2292.52	3596.01	2587.6	2526.51	5086.9	725.27	3558.8	4735.39	3524.18	3886.52	143.69	107.62	107.95	799.92	801.78	305.54	3504.12	4079.66	3053.7	3333.19	3265.4	3536.87	3699.45	3059.19	8158.65	8367.28	7765.4	4513.36	6193.22	5112.61	2762.9	3011.01	3171.95	3542.22	3555.11	3627.49	613.79	725.63	825.67	6168.1	6039.18	5918.68	6848.52	6512.51	2896.4	5707.73	850.52
GRMZM2G128613	95.25	105.93	103.01	155.68	158.94	144.25	63.96	50.07	80.42	125.84	100.03	106.21	73.77	73.41	66.72	124.63	115.43	121.17	88.09	74.87	86.05	72.65	78.63	84.1	80.2	79.04	124.55	132.8	135.92	66.63	73.64	67.67	89.48	84.64	86.16	89.15	90.38	82.13	73.16	82.45	68.82	82.73	74.7	86.55	86.81	81.93	86.31	76.6	71.48
GRMZM2G100242	123.72	114.77	137.28	164.5	163.61	173.8	110.13	120.56	126.74	119.8	131.04	140.15	122.61	135.14	118.66	152.31	136.09	145.14	113	101.41	101.89	96.7	110.3	112.79	88.38	99.27	148.57	165.19	191.37	139.2	129.49	126.7	115.14	109.87	126.89	100.81	110.53	101.13	122.69	116.56	135.83	136.44	146.46	133.21	134.15	126.99	153.03	134.54	146.33
GRMZM2G024435	2.65	1.97	2.75	4.4	3.42	2.4	1.37	0	3.8	2.01	1.4	2.41	1.55	2.66	2.75	3.3	1.83	1.19	2.81	1.23	1.55	1.53	2.46	2.49	4.09	2.68	2.79	2.2	3.43	3.93	2.13	1.98	1.35	1.82	1.68	1.26	1.25	1.22	4.81	3.01	4.62	1.53	1.25	1.74	1.82	0	1.81	0	2.23
GRMZM2G140991	0	7.75	12.51	13.38	11.7	13.23	0	0	9.2	7.39	4.98	4.84	4.89	0	0	7.53	6.87	0	6.96	8	5.33	5.99	9.53	5.04	8.12	9.19	9.14	0	10.35	10.21	0	4.87	5.22	6.49	6.07	6.3	3.77	4.11	0	15.62	10.73	11.55	8.05	9.52	7.44	0	4.82	0	0
GRMZM2G140549	7.01	5.59	5.79	14.31	13.09	16.86	4.83	4.77	5.77	2.22	4.58	3.4	7.14	6.04	5.92	7.14	2.67	4.93	6.45	6.58	6.78	8.13	8.38	6.91	7.29	5.28	8.52	10.79	13.81	8.58	3.56	6.93	6.38	7.99	6.43	7.03	6.15	8.75	18	11.52	11.89	6.93	6.72	9.83	7.2	7.53	9.2	5.99	4.48
GRMZM2G099797	82.47	94.03	82.22	110.45	113.04	100.13	56.4	48.72	72.17	121.35	130.84	119.64	58.97	61.27	77.62	101.56	76.18	83.37	86.57	69.97	87.14	76.52	88.2	89.83	74.52	85.2	93.94	94.26	104.44	70.02	70.57	63.88	93.01	86.53	91.93	111.44	116.69	109.39	55.38	55.08	66.47	89.19	88.23	95.52	87.26	89.6	68.83	65.54	56.39
GRMZM2G397754	37.31	37.68	29.36	0	0	0	54.76	0	49.37	57.89	65.17	54.72	0	0	0	6.57	0	0	98.16	151	87.1	82.31	102.54	108.14	66.11	104.55	0	0	0	33.23	44.54	40.97	42.06	54.32	46.82	91.94	91.69	99.49	0	0	0	92.97	42.02	71.04	53.5	44.66	17.46	35.44	25.08
GRMZM2G703531	0	0	0	0	0	0	0	0	0	0	0	0	0	0	0	0	0	0	0	0	0	0	0	0	0	0	0	0	0	0	0	0	0	0	0	0	0	0	0	0	0	0	0	0	0	0	0	0	0
GRMZM2G099860	205.37	196.55	206.39	132.94	126.14	103.42	181.32	199.82	216.14	182.89	224.14	214.9	329.53	357.2	357.32	145.71	148.46	141.91	269.67	236.33	250.61	247.71	315.02	308.05	234.97	247.11	131.79	123.48	125.09	187.33	190.87	179.83	219.07	224.85	199.18	284.49	270.44	270.23	268.12	341.99	348.33	142.82	142.15	124.14	158.25	165.36	190.65	176.08	181.18
GRMZM2G118485	29.83	23.41	23.85	31.22	31.26	23.77	23.09	24.63	31.09	36.71	33.65	33.21	52	58.28	41.56	24.27	32.37	34.89	34.3	27.12	31.25	29.65	37.96	43.17	27.96	33.04	19.28	24.45	23.51	26.15	27.63	23.9	34.36	28.65	34.97	40.02	38.58	33.78	54.57	54.26	44.13	29.04	21.33	29.06	29.71	24.82	26.65	23.8	19.22
GRMZM2G118529	0	0	0	0	0	0	0	0	0	0.98	1.69	0.71	2.16	1.73	1.84	0.55	1.24	1.24	0.28	0.65	1.19	1.61	1.14	1.18	0	0.95	0.09	0	0	0	0	0	0.1	0	0	0.45	0.18	0.49	1.34	2.27	1.32	0	1.51	0	0	1.1	0	0	0
GRMZM2G417905	0	0	0	0	0	0	0	0	0	1.2	3.19	1.26	5.04	4.07	2.55	1.08	2.17	1.76	1.07	0	1.6	1.47	0.58	1.15	0	1.5	0.61	0	0	1.1	0	0	0	0	0	0.44	0	0	1.63	2.47	3.46	0	0	0	0	1.77	0	0	0
GRMZM2G025123	39.46	62.04	54.59	43.14	33.8	30.61	55.1	59.4	80.24	70.19	67.25	64.78	69.75	69.72	68.99	43.55	33.59	49.78	70.81	63.67	67.96	81.5	78.89	77.55	68.41	62.84	39.46	45.07	40.22	55.54	65.18	51.87	53.71	64.51	48.52	83.97	72.74	79	72.37	72.27	82.28	63.47	60.72	57.69	60.11	55.66	57.88	52.17	65.46
GRMZM2G344388	0	16.26	22.31	0	0	0	45.79	0	32.04	19.11	15.63	11.49	0	11.85	0	45.09	50.81	77.47	31.96	34.42	24.05	34.8	22.79	30.55	35.9	16.21	0	0	0	14.97	15.86	17.88	12.2	19.28	14.98	51.47	53.23	74.65	0	0	0	33.84	8.51	11.49	13.53	0	6.51	10.4	0
GRMZM2G344416	0	0	0	0	0	0	0	0	0	0	0	0	0	0	0	0	0	0	0	0	0	0	0.24	0	0	0	0	0	0.29	0	0	0	0	0	0	0	0	0	0	0	0	0	0	0	0	0	0.71	0	0
GRMZM2G040828	12.13	10.09	17.06	20.95	16.09	18.41	10.42	0	7.26	7.93	12.08	4.77	14.94	17.52	8.58	27.95	25.26	20.39	10.76	5.98	6.43	8.24	9.65	8.91	9.4	7.84	12.14	15.35	17.01	11.36	8.67	16.88	12.36	10.31	13.56	8.31	8.52	11.8	15.58	13.99	14.72	4.6	6.33	4.95	5.51	7.6	8.45	7.66	4.41
GRMZM2G036257	0	0	0	0	0	0	0	0	0	0	0	0	0	0	0	0	0	0	0	0	0	0	0	0	0	0	0	0	0	0	0	0	0	0	0	0	0	0	0	0	0	0	0	0	0	0	0	0	0
GRMZM2G103579	170.83	170.86	186.61	271.1	295.03	291.11	120.63	86.58	138.49	142.66	99.46	121.54	188.85	177.5	187.66	243.12	213.63	204.76	144.96	129.3	134.99	119.18	130.03	134.5	129.14	140.93	254.16	294.54	311.51	128.28	127.16	127.59	143.93	157.72	152.9	85.47	98.68	88.14	143.59	135.38	133.75	158.87	131.02	153.63	147.71	132.54	134.8	159.25	151.59
GRMZM2G433579	15.96	26.18	18.05	19.87	13.81	9.66	37.53	24.7	32.95	37.71	44.2	26.92	0	3.13	4.09	22.02	19.39	23.34	45.64	51.56	26.14	36.38	42.9	41.48	35.32	35.3	34.33	29.52	29.84	24.13	38.26	18.53	32.2	31.91	25.76	46.22	43.81	53.15	15.41	17.35	22.36	41.4	40.62	36.85	32.64	31.54	17.63	21.58	14.48
GRMZM2G002178	39.64	72.44	58.09	57.2	42.43	60.75	100.04	55.21	104.71	103.14	84.61	81.18	3.04	8.24	5.44	77.69	103.08	84.24	164.63	175.61	119.95	122.38	163.97	133.77	239.47	223.77	48.8	61.61	53.3	139.06	170.22	130.7	59.52	86.54	70.42	104.21	120.95	141.29	221.41	271.59	273.92	234.95	207.75	180.61	124.86	184.04	135.41	149.74	55.67
GRMZM2G051406	0	0	0	0	0	0	0	0	0	0	0	0	0	0	0	0	0	0	0	0	0	0	0	0	0	0	0	0	0	0	0	0	0	0	0	0	0	0	0	0	0	0	0	0	0	0	0	0	0
GRMZM2G469304	42.26	45.35	44.79	56.54	55.99	52.61	34.27	53.77	26.74	64.84	50.15	48.43	6.09	13.32	7.59	48.75	54.93	57.32	42	47.1	47.87	31.3	27.22	31.78	46.78	31.57	84.26	68.56	64.21	17.78	18.42	21.91	56.1	55.52	46.97	21.96	19.77	21.01	49.41	47.8	47.17	13.2	20.24	16.42	20.4	19.95	24.49	21.81	20.1
GRMZM2G153611	39.31	33.14	37.35	34.17	29.77	28.08	31.07	26.24	41.77	49.08	57.1	49.13	32.18	39.4	33.14	38.62	38.39	35.96	39.64	28.84	35.89	32.73	37.98	42.34	32.22	39.21	26.43	22.85	25.75	30.11	33.53	36.31	33.76	30.01	30.93	36.79	39.99	38.53	31.79	34.64	34.47	37.58	32.52	33.1	33.66	31.75	30.9	26.89	25.71
GRMZM2G180023	19.94	34.77	34.06	0	0	0	106.9	48.25	76.65	108.93	105.55	92.23	0	0	0	11.18	12.03	26.67	58.12	67.6	50.3	44.74	52.47	48.71	47.73	47.13	10.69	4.39	4.44	91.64	84.09	84.81	33.95	48.77	49.11	66.93	47.35	57.11	0	0	0	41.67	39.58	30.7	40.44	48.5	23.96	28.91	56.49
GRMZM2G180044	0	0	0	0	0	0	0	0	0	0	0	0	0	0	0	0	0	0	0	0	0	0	1.47	0	0	0	0	0	0	0	0	0	0	0	0	0	4.83	4.3	0	0	0	0	0	0	0	0	0	0	0
GRMZM2G480698	0	0	0	0	0	0	0	0	0	0	0	0	0	0	0	0	0	4.88	4.22	0	2.39	2.98	1.76	0	0	2.61	0	3.62	1.29	0	0	0	3.31	2.06	3.47	2.75	1.88	0	0	0	0	2.92	0	1.99	3.16	0	1.34	0	4.36
GRMZM2G447504	0	0	0	0	0	0	0	0	0	0	0	0	0	0	0	0	0	0	0	0	0	0	0	0	0	0	0	0	0	0	0	0	0	0	0	0	0	0	0	0	0	0	0	0	0	0	0	0	0
GRMZM2G161780	46.14	49.84	35.27	73.8	76.91	69.96	21.71	11.4	27.35	27.32	23.1	21.26	12.57	19.04	15.34	34.14	35.83	27.77	110.26	111.43	87.65	89.15	102.68	100.17	76.56	105.78	72.24	62.97	78.17	110.95	132.14	95.24	73.79	94.57	76.84	103.76	100.07	95.6	112.39	115.76	112.64	142.12	145.34	144.31	134.29	138.83	67.4	81.43	68.02
GRMZM2G476914	18.95	14.83	17.27	22.07	25.45	22.83	10.33	13.75	13.68	10.08	9.91	12.39	11.73	12.69	9.68	19.22	12.14	13.44	21.74	26.68	18.41	23.67	23.38	21.96	31.29	21.86	24.38	26.77	28.38	18.84	15.6	18.82	23.09	21.44	22.9	15.85	13.59	14.33	21.54	32.93	27.18	17.53	17.45	17.92	19.8	16.54	28.85	27.05	25.97
GRMZM2G180478	0	0	0	0	0	0	0	0	0	0	0	0	0	0	0	0	0	0	0	0	0	0	0	0	0	0	0	0	0	0	0	0	0	0	0	0	0	0	0	0	0	0	0	0	0	0	0	0	0
GRMZM2G180458	72.21	78.97	77.05	64.76	73.81	66.74	73.76	41.63	77.71	88.65	77.71	78.12	56.29	64.22	59.18	70.47	58.23	63.02	110.67	94.12	92.03	99.36	109.9	118.46	93.18	95.78	82.17	87.28	85.85	73.25	88.18	65.99	80.47	92.31	76.35	102.9	100.74	101.51	81.71	74.97	86.65	105.44	93.47	83.36	93.54	93	91.52	89.65	103.87
GRMZM2G180452	8.94	10.31	8.31	9.82	10.5	7.45	13.49	13.71	11.59	9.14	8.05	9.77	16.83	14.49	21.56	16.34	16.05	19.37	15.85	15.3	18.95	14.69	15.54	16.31	9.59	12.34	11.03	10.21	10.58	12.22	11.29	14.97	18.26	18.35	21.42	17.81	16.53	16.09	23.22	29.44	24.91	19.5	19.45	31.78	18.94	12.66	26.31	26.77	26.88
GRMZM2G012126	47.39	55.83	57.64	53.26	42.02	38.95	50.44	39.1	51.05	47.78	55.16	46.14	41.17	30.94	42.84	53.23	42.02	45.39	55.26	61.17	47.61	42.55	69.96	61.12	56.54	52.91	37.54	47.74	49.6	34.5	39.3	29.66	32.07	47.63	40.8	56.06	50.02	51.17	82.99	66.68	32.65	39.08	43.3	40.68	51.34	26.5	51.6	52.88	45.55
GRMZM2G091456	117.69	120.92	125.91	308.56	277.83	208.19	44.5	19.46	45.41	97	62.93	84.08	29.23	17.28	14.36	166.12	156.55	117.49	79.22	87.5	72.71	84.79	64.33	71.55	136.87	82.6	315.91	408.06	360.83	40.44	31.44	39.23	54.98	48.88	51.25	20.69	21.8	24.17	160.91	219.34	163.75	18.02	50.09	22.47	34.5	38.24	100.1	73.57	36
GRMZM5G826760	0	0	0	0	0	0	0	0	0	0	0	0	0	0	0	0	0	0	0	0	0	0	0	0	0	0	0	0	0	0	0	0	0	0	0	0	0	0	0	0	0	0	0	0	0	0	0	0	0
AC190934.3_FG003	0	0	0	0	0	0	0	0	0	0	0	0	0	0	0	0	0	0	0	0	0	0	0	0	0	0	0	0	0	0	0	0	0	0	0	0	0	0	0	0	0	0	0	0	0	0	0	0	0
GRMZM2G153536	207.46	279.62	165.47	9.09	10.03	8.27	287.73	221.39	191.28	480.37	655.74	523.33	45.12	77.89	56.6	296.39	267	249.15	18.51	74.72	47.89	31.9	76.54	49.64	10.17	30.66	5.72	4.95	2.9	8.92	10.1	8.21	21.65	24.87	15.4	153.57	138.46	132.37	90.85	18.8	14.54	9.56	11.62	19.57	5	12.53	5.57	4.97	0
GRMZM2G126808	0	10.38	12.47	0	0	0	17.58	0	21.58	14.33	16.29	13.39	7.51	25.82	11.33	7.22	3.63	12.67	42.58	45.04	38.79	34.38	68.62	50.02	12.35	28.96	0	0	2.69	22.74	20.09	27.88	21.3	25.59	28.65	69.94	114.37	100.32	46.45	46.78	64.24	59.89	35.27	36.92	56.42	35.1	12.48	10.27	25.79
GRMZM2G122543	13.03	12.95	12.86	8.92	7.38	7.74	13.76	10.43	15.17	3.42	3.54	4.77	26.06	31.58	34.64	3.41	5.71	2.64	15.5	19.43	19.18	25.44	30.33	20.65	14.14	17.71	7.89	8.63	14.65	10.28	11.15	11.58	12.41	16.73	9.4	24.25	19.7	24.31	7.47	10.97	8.51	20.67	27.34	21.31	22.81	16.58	8.69	9.27	6.1
AC186009.3_FG001	0	0	0	0	0	0	0	0	0	0	0	0	0	0	0	0	0	0	0	0	0	0	0	0	0	0	0	0	0	0	0	0	0	0	0	0	0	0	0	0	0	0	0	0	0	0	0	0	0
GRMZM2G088843	12.96	11.3	10.16	13.68	12.07	12.01	12.78	10.35	11.73	9	7.85	8.21	28.22	22.93	29.31	11.29	9.2	13.84	10.18	8.66	14.43	15.93	16.25	16.1	10.6	10.63	4.3	8.88	11.36	9.6	10.89	10.46	12.08	12.46	12.43	19.8	23.14	22.2	13.1	15.58	19.54	17.08	11.41	15.96	15.06	9.35	12.83	9.4	12.03
GRMZM2G135877	14.21	10.56	11.48	0	0	0	14.89	20.12	14.52	0	3.61	0	33.73	32.51	33.15	10.45	17.74	15.17	13.62	14.83	10.44	16.17	25.04	17.56	13.71	18.73	2.83	0	1.66	10.98	11.95	6.25	9.97	13.52	6.29	11.63	18.47	19.97	10.11	9.95	7.74	8.85	9.24	7.24	13.69	0	6.15	5.92	0
GRMZM2G317317	19.89	21.59	16.71	15.06	13.39	8.78	22.17	14.63	22.12	28.68	30.25	27.55	15.03	19.49	17.19	6.71	4.27	0	6.5	7.83	6.59	2.38	5.04	3.86	11.97	6.64	3.87	5.05	5.05	4.86	7.5	2.89	4.49	4.81	5.18	4.71	5.33	5.78	0	0	0	5.39	6.03	8.89	4.69	4.45	1.26	0	3.62
GRMZM2G548849	0	0	0	0	0	0	0	0	0	0	0	0	0	0	0	0	0	0	0	0	0	0	0	0	0	0	0	0	0	0	0	0	0	0	0	0	0	0	0	0	0	0	0	0	0	0	0	0	0
GRMZM2G110131	12.64	12.42	15.37	4.97	5.62	12.66	50.5	15.42	28.17	53.52	64.78	32.82	17.51	28.39	11.35	21.77	15.26	15.39	14.84	19.09	18.51	12.45	17.86	17.96	11.18	13.2	7.74	9.74	8.56	26.62	22.82	32.65	28.62	24.38	39.74	77.4	84.68	89.89	8.04	5.79	4.16	23.44	13.27	22.99	9.21	13.21	8.31	10.6	5.49
GRMZM5G896413	19.12	33.26	12.95	6.62	0	0	23.49	0	37.93	45.3	60	67.08	12.48	21.24	0	0	0	0	12.52	21.47	17.04	4.51	11.57	9.6	10.29	20.1	4.87	0	3.29	0	8.1	13.9	16.42	8.07	8.09	10.28	12.22	5.53	0	0	0	11.17	0	15.41	9.6	0	4.02	7.13	0
GRMZM2G034737	10.27	19.97	8.88	0	0	0	15.12	0	18.47	24.79	27.11	22.29	0	5.27	0	0	0	0	10.93	10.39	8.35	2.68	5.01	0	9.56	9.78	0	0	2	0	7.24	0	5.68	3.6	4.99	3.43	0	3.64	0	0	0	3.25	0	4.83	5.45	0	1.51	0	0
GRMZM2G043584	128.17	167.48	134.52	132.92	122.1	98.69	161.28	192.12	153.71	162.08	174.05	182.12	214.11	212.57	203.96	131.36	110.55	149.67	149.4	150.64	115.75	127.22	154.86	154.82	155.33	169.06	153.42	137.4	148.27	166.6	177.02	173.95	108.98	125.39	111.33	76.08	62.99	70.31	369.61	479.88	432.25	88.06	91.86	91.15	105.61	128.47	197.11	171.2	182.13
GRMZM2G043569	0	0	0	0	0	0	0	0	0	0	0	0	0	0	0	0	0	0	0	0	0	0	2.51	0	0	0	0	0	0	0	0	0	0	0	0	0	0	0	0	0	0	0	0	3.94	0	0	1.26	0	0
GRMZM2G043542	0	0.7	1.06	1.09	1.6	0	1	0	1.15	1.16	0	0.99	1.22	0.98	0	2.01	1.82	0	1.63	0.67	0.97	0.93	1.01	0.82	0	1.76	1.72	1.15	1.9	1.49	1.15	1.65	1.41	1.51	0.92	0.7	1.37	1.05	1.55	3	2.34	1.81	1.85	0.89	1.04	0	0.95	1.09	1.55
GRMZM2G344996	0	0	0	0	0	0	0	0	0	0	0	0	0	0	0	0	0	0	0	0	0	0	0	0	0	0	0	0	0	0	0	0	0	0	0	0	0	0	0	0	0	0	0	0	0	0	0	0	0
GRMZM2G043470	24.93	34.11	33.8	4.52	4.9	3.95	42.71	52.32	41.68	30.51	33.37	40.13	70.7	85.48	90.86	20.69	18.95	23.2	16.62	12.77	13.6	13.9	15.14	15.22	16.29	13.03	4.88	5.75	4.51	10.87	16.96	21.21	16.19	25.82	15.91	5.72	6.77	9.35	17.47	28.78	24.93	8.21	7.13	8.6	9.26	9.16	21.17	14.63	11.13
GRMZM2G364145	82.67	58.99	78.68	31.1	48.93	30.38	42.55	79.08	74.88	149.24	133.81	134.72	129	140.16	129.71	41.56	36.16	47.95	76.77	30.18	67.04	56.59	55.07	79.41	48.18	67.71	63.42	73.21	57.26	103.79	79.43	73.67	97.2	63.07	107.38	123.86	139.56	110.23	63.34	68.48	71.56	27.18	43.02	27.14	35.13	47.18	50.88	34.16	59.08
GRMZM2G364178	279.42	258.52	295.27	137.64	168.99	150.05	230.43	326.38	421.67	493.65	532.5	473.01	499.35	543.03	543.42	196.43	119.14	150.85	309.89	262.84	321.93	297.71	364.45	281.09	219.14	356.38	216.06	214.68	224.06	406.02	370.76	421.21	357.09	253.31	323.72	567.07	577.99	550.44	216.74	196.07	193.94	159.07	192.15	181.24	215.02	204.93	304.7	239.58	317.28
GRMZM2G163711	0	0	0	0	0	0	0	0	0	0	0	0	0	0	0	0	0	0	0	0	0	0	0	0	0	0	0	0	0	0	0	0	0	0	0	0	0	0	0	0	0	0	0	0	0	0	0	0	0
GRMZM2G031560	0	0	0	0	0	0	0	0	0	0	0	0	0	0	0	0	0	0	0	0	0	0	0	0	0	0	0	0	0	0	0	0	0	0	0	0	0	0	0	0	0	0	0	0	0	0	0	0	0
GRMZM2G065635	138.38	175.65	136.38	79.95	50.21	60.93	158.64	114.24	152.37	204.2	186.61	175.68	178.75	180.72	170.69	82.61	46.59	82.96	72.24	61.06	84.76	62.44	95.75	78.41	57.61	59.84	34.53	26.39	30.28	61.83	51.8	48.93	74.26	75.48	77.65	83.2	115.13	115.15	12.41	10.37	11.14	80.26	70.76	65.58	83.81	62.36	63.27	67.42	35.09
GRMZM2G554644	24.03	34.68	29.58	41.42	34.47	45.1	31.68	0	19.17	43.77	46.52	32.21	34.21	26.89	0	0	27.97	33.71	38.58	38.53	30.58	30.33	36.59	0	33.65	28.81	27.54	44.18	52.93	27.83	42.45	22.18	31.53	43.24	31.75	25.33	27.03	21.66	0	34.12	0	20.29	27.29	19.03	31.41	0	24.13	24.53	25.19
GRMZM2G133573	34.46	40.51	53.99	78.47	61.49	58.29	71.97	84.98	51.42	58.8	61.08	53.91	34.18	28.83	46.99	64.56	58.18	35.91	41.26	51.05	38.71	44.46	53.94	44.2	52.33	37.95	47.65	55.28	55.2	43.6	27.2	24.63	48.21	36.58	43.24	32.81	39.86	37.24	18.52	31.93	35.87	33.57	22.32	29.31	32.27	28.67	44.57	40.09	25.19
GRMZM2G311165	169.48	187.15	230.83	260.06	356.49	291.16	60.07	157.77	174.09	191.56	185.36	242.75	399.83	382.7	373.18	177.46	74.17	103.7	170.9	95.48	136.83	115.09	161.21	176.85	136.8	188.74	323.21	390.32	371.82	203.32	179.1	183.24	262.06	138.72	214.41	142.79	140.99	133.81	611.64	655.67	642.78	206.75	188.05	214.96	163.87	175.51	221.2	159.57	213.39
GRMZM2G012758	31.43	31.29	29.97	10	5.21	14.09	72.81	47.88	55.18	68.57	66.14	55.16	10.19	16.97	10.51	65.93	119.87	89.46	52.7	52.9	35.75	46.14	52.86	54.23	41.89	49.57	27.8	24.59	14.58	20.12	44.46	26.28	28.62	40.93	36.69	39.06	49.65	66.26	11.34	5.5	11.12	44.88	42.47	42.74	58.03	48.31	52.69	66.17	27.52
GRMZM2G012501	216.91	198.42	245.05	371.42	349.55	345.5	128.14	95.51	193.1	193.69	140.29	165.94	264.87	258.02	258.84	270.54	235.22	206.82	195.7	136.94	172.11	148.71	159.64	183.92	169.05	188.6	323.26	360.63	338.24	168.27	150.15	158.63	180.93	184.81	182.31	116.89	124.07	122.24	222.51	231.46	216.15	164.35	145.84	181.87	178.36	163.05	154.82	170.65	161.02
GRMZM5G844419	0	0	0	0	0	0	0	0	0	0	0	0	0	0	0	0	0	0	0	0	0	0	0	0	0	0	0	0	0	0	0	0	0	0	0	0	0	0	0	0	0	0	0	0	0	0	0	0	0
GRMZM2G525605	0	0	0	0	0	0	0	0	0	0	0	0	0	0	0	0	0	0	0	0	0	0	0	0	0	0	0	0	0	0	0	0	0	0	0	0	0	0	0	0	0	0	0	0	0	0	0	0	0
GRMZM2G072292	13.26	20.69	18.43	36.64	47.06	39.27	12.24	34.86	9.9	11	10.27	11.91	16.57	6.36	10.19	9.6	0	5.21	9.79	10.14	8.36	9.3	8.73	6.77	11.77	5.75	22.75	23.99	24.92	13.04	12.05	12.96	8.72	4.81	9.24	3.21	1.5	2.75	0	0	0	6.49	9.36	5.49	6.95	4.63	10.36	9.15	4.44
GRMZM2G072041	11.44	7.81	8.69	3.63	7.53	7.75	9.51	9.17	5.7	6.02	5.3	10.32	7.9	2.74	0	10.09	15.59	11.28	10.89	9.64	13.44	15.05	10.54	14.52	10.16	11.51	6.52	7.44	8.8	9.18	11.13	6.84	9.4	9.6	7.56	8.18	4.61	4.44	35.66	37.6	38.26	11.68	4.7	8.21	6.44	3.9	11.23	8.59	18.47
GRMZM2G072088	59.11	53.94	56.04	58.5	58.62	55.87	49.92	34.82	69.57	72.4	63.31	59.38	62.97	63.79	52.77	56.35	49.42	49.23	64.67	58.34	63.72	61.7	64.84	69.69	59.64	59.22	53.86	56.12	58.62	54.02	55.65	50.21	57.35	57.73	58.14	77.61	72.53	72.2	57.21	55.23	57.27	66.45	60.67	63.08	60.95	59.75	55.12	53.13	56.68
GRMZM5G889013	0	0	0	0	0	0	0	0	0	0	0	0	0	0	0	0	0	0	0	0	0	0	0	0	0	0	0	0	0	0	0	0	0	0	0	0	0	0	0	0	0	0	0	0	0	0	0	0	0
GRMZM2G149038	0	6.62	4.27	3.65	0	0	5.36	0	5.33	9.49	14.23	15.15	6.86	3.1	0	0	0	0	5.95	7.52	9.68	7.03	12.14	8.24	4.66	12.43	0	5.7	5.09	11.59	9.41	7.53	9.64	4.54	9.73	13.59	15.91	13.97	6.19	17.28	0	16.19	9.83	14.36	11.58	0	10.46	6	11.11
AC196789.3_FG001	0	0	0	0	0	0	0	0	0	0	0	0	0	0	0	0	0	0	0	0	0	0	0	0	0	0	0	0	0	0	0	0	0	0	0	0	0	0	0	0	0	0	0	0	0	0	0	0	0
GRMZM2G118497	57.65	79.91	61.49	18.9	17.54	17.33	69.93	51.61	51.59	180.6	209.78	167.01	10.66	15.73	6.57	31.98	31.75	31.44	93.24	112.05	118.08	84.03	83.7	84.84	47.63	73.65	17.18	8.86	9.22	49.82	73.53	59.47	34.64	33.1	40.21	213.71	177.49	181.8	16.32	12.17	21.21	161.52	90.78	146.27	182.55	143.77	104.94	118.8	40.17
GRMZM2G118495	0	0	0	0	0	0	0	0	0	0	0	0	0	0	0	0	0	0	0	0	0	0	0	0	0	0	0	0	0	0	0	0	0	0	0	0	0	0	0	0	0	0	0	0	0	0	0	0	0
GRMZM2G116292	3528.92	3331.91	3653.8	7181.9	8222.78	7103.3	1676.02	1632.36	1418.76	1680.95	1010.12	1557.98	1608.95	1463.09	1498.76	4617.74	4016.93	3454.88	2030.09	2319.02	2088.1	2101.48	1879.43	1782.59	2450.03	2033.48	5613.02	6577.16	7506.97	2028.26	1903.15	1884.55	2471.04	2630.06	2349.7	900.59	877.96	906.89	1953.93	2017.67	2015.47	2145.59	2211.31	2339.27	2591.97	1564.65	2935.4	3020.48	2683.65
GRMZM2G116823	0	0	0	0	0	0	0	0	0	0	0	0	0	0	0	0	0	0	0	2.91	0	0	0	0	0	0	0	0	0	0	0	0	0	0	0	11.15	4	4.19	0	0	0	4.2	0	3.11	3.99	0	0	0	0
GRMZM2G116846	14.84	21.47	17.45	25.83	18.41	20.35	10.75	0	9.35	10.6	13.33	9.38	9.25	12	11.6	9.73	0	0	17.92	18.64	9.53	2.25	3.09	7.41	15.08	13.04	14.27	5.06	12.01	0	0	0	0	0	0	0	0	0	51.31	55.94	51.93	0	0	0	2.23	0	22.84	18.39	14.83
GRMZM2G116902	0	4.9	6.3	0	0	0	11.19	13.84	9.82	0	0	0	18.13	24.12	14.1	6.56	0	14.98	148.09	171.18	146.48	116.58	313.26	236.04	45.41	148.33	2.71	0	1.46	117.17	173.79	104.22	44.28	81.65	43	262.91	266.2	294.14	0	0	0	329.92	360.7	283.64	293.72	160.99	38.42	20.55	13.27
GRMZM2G101841	0	0	0	0	0	0	0	0	0	0	0	0	0	0	0	0	0	0	0	0	0	0	0	0	0	0	0	0	0	0	0	0	0	0	0	0	0	0	0	0	0	0	0	0	0	0	0	0	0
GRMZM2G096877	48.34	55.09	53.23	58.53	64.47	51.01	56.68	40.51	41.02	46.09	46.57	45.94	68.72	54.01	70.93	64.05	54.34	62.72	56.5	61.22	53.03	59.14	65.2	45.86	57.22	46.67	48.99	50.46	63.65	43.46	50.1	47.38	47.98	54.41	48.32	61.79	57.42	48.89	58.59	59.45	79.26	54.92	45.69	44.95	47.04	50.16	94.28	68.69	62.44
GRMZM2G079889	79.47	84.22	94.16	44.22	48.82	42.15	82.75	45.01	105.55	167.94	178.89	152.72	53.91	65.54	59.15	54.65	60	55.82	74.36	60.95	73.35	58.85	64.62	68.01	59.1	66.5	58.07	45.78	52.39	49.67	49.69	55.56	56.39	63.06	64.01	73.17	74.4	67	32.59	36.64	39.26	41.3	30.67	46.19	49.75	48.56	50.04	60.29	67.99
GRMZM2G167138	14.1	11.46	10.48	1.57	2.92	0	8.88	7.13	19.29	19.22	26.54	20.49	19.64	19.82	13.04	11.34	11.3	12.5	24.41	27.95	29.04	24.28	29.37	26.83	16.65	27.6	4	0	2.07	30.36	26.4	21.76	24.4	21.14	22.99	49.82	40.36	38.96	0	2.4	0	28.61	22.18	25.56	26.99	21.6	15.11	14.37	16.59
GRMZM2G167151	0	0	0	0	0	0	0	0	0	0	0	0	0	0	0	0	0	0	0	0	0	0	0	0	0	0	0	0	0	0	0	0	0	0	0	0	0	0	0	0	0	0	0	0	0	0	0	0	0
GRMZM2G467695	0	0	0	0	0	0	0	0	0	0	0	0	0	0	0	0	0	0	0	0	0	0	1.43	0	0	6.8	0	0	0	0	0	0	0	0	0	0	0	0	0	0	0	0	0	0	0	0	2.56	0	0
GRMZM2G147603	51.62	48.22	52.26	100.44	104.99	91.54	26.6	13.97	32.67	21.68	15.43	22.01	34.11	27.62	29.38	78.61	68.61	69.51	38.87	29.59	33.98	27.01	28.11	27.96	41.15	32.29	77.52	96.81	103.32	49.78	41.16	46.85	39.03	34.44	41.98	11.63	14.5	13.92	37.56	43.4	46.71	24.55	21.69	35.5	30.59	27.46	42.8	35.22	41.94
GRMZM2G061096	541.27	527.78	578.08	746.76	701.69	635.3	369.96	277.18	497.32	446.09	356.44	409.43	681.96	598.18	587.19	518.43	516.88	488.33	492.54	365.1	495.16	436.53	573.22	563.96	450.28	493.22	687.68	637.45	748.8	421.65	410.06	404.78	464.99	526.23	519.1	359.8	383.89	377.8	446.37	406.18	424.23	492.18	447.06	525.3	480.15	503.51	517.2	516.19	549.09
GRMZM2G060952	226.37	239.26	220.62	211.51	193.62	199.47	382.37	490.54	278.95	196.47	184.24	207.36	284	300.75	243.58	383.81	320.1	293.67	597.59	560.07	565.46	681.25	646.07	638.32	564.53	464.66	244.43	224.29	279.43	789.05	838.44	826.54	1141.92	753.71	1136.2	1198.23	829.23	918.6	321.73	356.26	344.33	2533.93	2649.29	3288.49	4237.51	3189.65	5627.67	5924.44	934.34
GRMZM2G465595	16.82	16.93	19.48	22.65	28.57	16.39	8.57	0	6.74	0	0	0	20.02	11.27	12.01	10.12	0	8.45	12.11	7.68	5.2	6.5	10.08	7.73	8.73	12.97	15.01	14.6	12.69	0	0	0	0	4.23	0	0	0	0	12.02	38.73	36.36	9.83	8.45	5.51	5.83	0	6.93	0	0
GRMZM2G100714	206.07	235.15	223.25	100.97	84.56	66.92	182.59	164.24	262.35	368.82	380.68	417.76	250.94	283.24	276.97	150.72	120.63	130.64	137.93	115.36	132.16	95.33	109.37	118.66	125.71	125.79	101.26	87.61	85.67	60.83	71.41	75.3	104.46	117.62	105.32	77.45	84.18	80.59	58.53	55.1	55.88	37.56	30.4	53.3	74.68	65.35	133.19	137.26	119.9
GRMZM2G100629	23.94	22.3	23.8	22.82	26.3	12.43	17.7	27.08	11.57	14.8	15.15	12.89	13.96	11.06	14.14	13.32	11.62	15.68	19.59	16.09	13.58	18.14	23.39	21.33	22.46	24.34	17.18	18.57	17.69	7.83	4.62	10.17	10.91	12.18	8.05	9.83	8.26	10.74	42.98	47.19	44.31	20.9	13.07	15.04	16.48	14.42	21.97	25.34	18.76
GRMZM2G031102	1816.75	1533.04	2037.47	34.91	7.52	0	3626.83	5446.13	3591.46	15.85	21.41	22.31	5067.51	6825.67	5849.78	1627.62	2528.12	2419.97	3485.7	3514.64	3028.14	4099.69	4057.59	3316.25	3423.09	4036.71	83.68	41.28	62.48	3688.82	5758.44	4060.59	1822.73	3677.76	1630.44	1882.01	2126.82	2711.1	152.85	115.72	142.41	4465.6	3843.09	3850.81	6158.4	2628.3	2006.52	1739.05	1106.85
GRMZM2G152360	12.07	11.15	8.91	12.13	11.54	18.53	10.44	3.83	9.49	8.73	12.07	7.66	9.09	6.7	7.33	14.26	7.25	8.56	12.58	13.81	13.22	12.92	12.34	13.49	11.43	19.14	8.08	9.51	8.32	17.23	12.86	15.52	9.09	10.1	8.86	11.49	10.81	9.99	6.41	10.78	7.23	17.12	11.76	15.65	13.97	10	8.67	9.38	13.07
GRMZM2G152390	9.93	10.65	17.87	16.17	13.71	16.12	27.29	21.33	25.66	14.12	9.85	17.14	14.4	13.6	14.36	45.87	57.91	51.88	95.39	116.58	79.17	106.79	135.24	142.06	100.44	113.29	28	22.87	17.65	48.53	62.69	35.45	42.73	55.64	49.72	54.33	51.92	58.85	19.05	22.54	19.05	101.7	92.37	66.2	102	72.91	22.3	21.87	26.03
GRMZM2G453342	0	0	0	0	0	0	0	0	0	0	0	0	0	0	0	0	0	0	0	0	0	0	0	0	0	0	0	0	0	0	0	0	0	0	0	0	0	0	0	0	0	0	0	0	0	0	0	0	0
GRMZM2G152447	133.86	156.36	143.01	216.41	303.72	236.69	145.83	79.91	112.61	131.24	124.01	123.31	16.77	16.63	11.7	78.22	55.83	57.89	243.85	190.57	274.04	371.85	184.02	229.66	394.81	228.52	134.49	113.28	126.17	366.14	523.17	402.54	135.96	330.06	254.16	66.75	88.58	88.06	131.65	126.65	141.36	21.26	37.65	28.8	59.13	54.96	67.48	63.81	28.62
GRMZM2G152477	587.53	683.57	623.07	660.43	626.26	600.35	786.79	610.13	678.52	744.42	555.8	719.54	582.63	583.4	594.71	680.3	608.74	750.43	1040.04	1095.18	1242.22	1384.12	1043.29	1084.58	989.85	809.2	578.81	596.19	643.92	1169.77	1229.65	1161.91	841.05	1118.44	909.47	1094.1	1054.97	1007.09	189.02	163.4	177.41	273.3	263.75	312.33	315.38	277.52	318	295.05	174.91
GRMZM2G152549	160.8	158.24	158.95	225.74	219.63	186.99	140	138.3	139.17	120.37	120.19	113.26	196.76	185.26	200.38	184.39	161.4	165.96	104.17	111.89	96.43	93.21	108.72	112.66	110	108.82	185.38	194.59	212.7	131.7	117	121.18	112.43	105.38	110.59	58.81	61.79	61.2	270.42	295.45	270.45	107.72	108.67	118.5	110.17	110.3	161.91	134.43	133.97
GRMZM2G152663	116.02	143.54	123.17	100.99	100.93	90.75	152.26	119.73	152.46	136.58	141.04	118.58	182.66	172.58	174.52	138.28	127.37	149.99	188.87	153.55	186.61	209.7	229.96	200.42	153.61	165.08	122.27	119.67	129.73	161.82	189.99	188.04	178.91	181.99	177.2	244.54	232.12	242.86	93.81	96.28	93.48	188.21	188.36	174.18	186.08	156.2	125.58	109.37	113.69
GRMZM2G157197	29.24	40.33	38.28	25.49	34.7	32.8	66.61	56.46	37.68	27.94	23.38	29.92	81.63	89.4	73.38	32.79	22.18	47.65	47.54	50.68	44.86	61.46	68.25	54.39	42.84	45.5	34.59	38.41	35.57	50.51	65.97	63.01	50.71	72.92	52.04	59.59	59.15	66.64	30.24	31.63	32.06	58.69	71.75	46.84	65.65	71.99	62.66	55.01	44.97
GRMZM2G157177	63.89	71.77	72.94	88.88	101.89	82.97	49.17	66.36	67.78	98.75	69.1	80.58	75	75.19	76.43	89.84	71.26	80.91	69.6	61.88	73.41	50.59	59.81	66.57	65.1	67.44	78.52	90.73	74.95	73.52	62.7	60.28	72.13	71.02	76.39	76.94	76.68	72.68	75.56	70.72	67.5	57.53	57.19	52.69	60.14	54.68	63.11	55.36	58.01
GRMZM2G157157	70.3	78.38	81.23	152.14	145.43	138.01	63.46	57.48	60.13	46.42	34.49	40.65	78.9	58.54	62.88	95.32	108.9	97.18	60.69	62.22	53.09	58.72	57.25	51.27	62.71	54.89	118.92	130.31	138.24	68.94	69.31	70.35	51.92	54.59	54.94	32.87	30.93	30.22	124.14	117.11	127.05	61.4	66.34	59.64	62.65	43.54	114.62	94.7	106.31
GRMZM2G055052	0	0	2.81	0	0	0	25.53	0	8.05	9.61	27.38	5.74	0	2.48	0	38.18	85.19	43.86	5.5	15.82	8.57	10.33	5.9	7	4.58	5.45	8.96	3.19	2.3	18.33	34.91	24.65	17.46	11.1	17.18	78.47	64.88	83.81	8.6	0	0	10.7	4.96	10.05	4.35	4.85	3.44	0	0
GRMZM2G099528	471.87	496.2	441.72	653.1	727.33	585.6	342.39	293.28	318.62	334.44	295.87	304.21	265.32	305.8	305.45	517.69	475.56	442.74	398.42	391.31	365.42	264.93	324.56	380.99	496.96	387.79	500.71	666.49	415.26	239.86	271.26	226.62	304.03	412.23	278.46	234.66	272.04	277.29	468.87	543.86	479.61	410.63	336.37	427.27	421.35	255.53	344.18	416.5	421.74
GRMZM5G884325	160.92	141.05	202.95	264.24	306.24	283.96	167.52	133.29	121.13	79.66	64.29	85.5	159.94	112.38	156.62	180.68	186.39	169.18	138.84	174.47	140.25	167.47	160.82	134.12	160.62	131.45	282.09	315.72	363.14	184.5	231.57	202.45	137.78	174.28	142.8	72.82	81.04	76.38	258.51	342.55	309.81	157.12	153.66	196.69	179.73	97.25	343.12	207.99	198.35
GRMZM2G085427	48.51	41.26	45.97	29.67	39.03	34.67	31.46	14.94	58.82	55.01	63.86	60.5	64.22	71.05	56.87	50.61	48.33	47.2	45.05	29.57	48.69	30.52	38.6	52.1	32.88	46.25	40.19	39.66	35.5	42.51	51.51	49.75	48.01	48.39	41.86	48.27	56.89	45.76	44.81	35.38	39.51	47.49	38.89	50.79	46.67	57.51	33.62	33.79	46.38
GRMZM2G104255	64.42	70.68	73.36	46.7	51.17	42.1	89.36	78.59	80.48	89.1	97.28	75.65	99.46	90.54	83.01	64.91	71.48	68.38	77.21	79.15	77.77	71.53	87.01	81.12	66.62	77.31	53.61	63.67	60.39	74.74	62.12	62.82	65.83	66.94	63.97	88.7	89.57	86.24	56.91	63.66	71.67	87.44	65.52	81.48	86.08	81.45	104.52	89.31	88.19
GRMZM5G868062	478.57	422.16	474.1	734.05	815.44	741.42	406.05	346.64	339.91	280.9	232.23	274.68	378.99	378.78	408.46	519.41	528.93	450.21	335.13	364.16	317.81	378.76	379.84	329.87	389.06	322.28	599.35	653.61	788.67	412.2	417.15	403.26	320	362.62	350.73	189.64	181.07	176.18	413.75	530.9	507.17	386.18	365.86	425.28	480.96	336.77	620.51	566.02	567.47
GRMZM5G849530	36.07	37.19	40.24	41.4	49.27	43.65	25.59	37.74	37.57	41.87	47.33	46.15	45.89	41.6	42.75	44.07	43.45	43.18	33.85	31.13	31.76	41.64	49.72	36.28	34.14	38.05	41.7	45.18	45.78	33.82	42.1	36.11	47.29	38.59	39.91	48.81	50.3	51.39	49.19	47.31	52.76	59.97	54.76	56.22	56.61	47.99	64.35	50.02	63.98
GRMZM5G818431	268.51	320.72	275.22	139.88	83.69	84.17	444.44	488.18	300.91	489.54	497.7	525.43	425.81	411.8	415.85	222.61	239.23	217.64	214.14	277.23	213.74	249.21	234.43	196.21	227.99	199.17	150.7	107.93	122.59	202.57	211.96	206.74	141.94	173.15	167.02	308.16	288.64	318.91	57.27	69.49	77.83	276.71	217.87	282.5	295.62	270.33	401.28	434.12	338.58
AC231441.1_FG004	0	0	0	0	0	0	0	0	0	0	0	0	0	0	0	0	0	0	0	0	0	0	0	0	0	0	0	0	0	0	0	0	0	0	0	0	0	0	0	0	0	0	0	0	0	0	0	0	0
AC155390.2_FG002	13.04	8.51	8.15	4.54	4.98	8.72	6.42	5.76	12.91	7.36	8.36	6.78	12.58	11.24	11.96	10.39	5.62	4.78	8.77	5.36	8.1	6.43	7.81	10.04	5.55	8.87	5.94	4.66	6.07	8.58	8.01	11.63	5.42	7.52	6.49	6.8	5.78	5.32	13.68	6.72	11.93	5.76	3.77	6.8	5.03	5.83	7.05	2.81	8.9
GRMZM2G360234	56.31	34.86	36.77	15.61	15.04	15.7	27.87	35.73	38.71	31.78	33.24	32.38	30.82	31.96	37.19	17.91	21.04	27.43	137.9	94.85	126.64	155.55	139.88	140.32	118.88	137.44	28.69	18.25	25.26	166.8	223.05	141.34	69.02	159.22	94.95	87.16	98.32	125.22	14.87	16.44	24.94	666.33	530.51	602.14	594.16	484.89	106.05	129.98	99.61
GRMZM2G059260	0	0	0	0	0	0	0	0	0	0	0	0	0	0	0	0	0	0	0	0	0	0	0	0	0	0	0	0	0	0	0	0	0	0	0	0	0	0	0	0	0	0	0	0	0	0	0	0	0
GRMZM2G147942	69.05	67.42	71.31	11.02	13.15	7.91	92.38	130.32	97.83	59.07	79.1	79.9	87.25	112.4	108.24	49.25	47.59	65.99	108.26	102.8	84.88	106.37	111.03	109.37	83.63	93.41	20.23	15.7	26.84	106.7	108.65	96.79	80.71	76.27	70.28	127.65	101.02	121.12	89.66	100.22	102.51	163.83	157.78	138.13	144.45	151.74	131.67	123.27	121.16
GRMZM2G077942	458.49	497.47	482.04	456.41	509	511.41	577.05	515.27	462.83	379.26	332.15	411.94	564.53	628.15	636.59	364.15	309.33	316.38	363.9	470.97	379.63	360.25	423.94	367.22	367.92	304.66	428.86	491.31	507.23	343.03	429.76	312.41	277.27	421.99	278.18	262.34	270.59	296.64	307.12	451.09	505.55	619.94	477.81	552.46	582.99	359.97	827.61	793.41	552.33
GRMZM2G165921	0	0	0	0	0	0	0	0	0	0	0	0	0	0	0	0	0	0	0	0	0	0	0	0	0	0	0	0	0	0	0	0	0	0	0	0	0	0	0	0	0	0	0	0	0	0	0	0	0
GRMZM2G165926	445.55	502.46	453.93	630.15	659.4	590.84	455.19	272.16	396.52	466.64	413.54	428.23	445.83	448.19	448.39	557.88	461.4	433.21	403.04	402.83	401.02	377.25	398.03	362.83	373.67	397.93	542.21	584.45	661.6	361.19	377.57	376.94	417.7	465.48	422.49	303.94	320.3	294.24	276.32	283.28	264.48	375.83	320.7	438.45	422.83	313.86	499.4	449.42	387.16
GRMZM2G108138	111.48	114.22	111.9	35.39	38.73	29.05	103.27	89.14	140.05	150.13	164.14	147.98	161.31	172.98	171.11	89.07	87.89	109.16	178.67	135.42	177.28	174.35	176.61	185.65	130.99	153.22	48.07	52.53	47.97	124.07	143.27	122.95	111.89	148.01	114.65	189.14	188.52	166.79	63.99	75.13	75.01	117.97	94.71	114.87	121.35	95.52	94.49	126.95	94.08
GRMZM2G108032	27.35	25.03	19.1	49.48	39.09	45.49	18.32	26.82	13.04	27.53	15.85	17.33	23.4	21.21	30.24	55.5	66.13	54.57	69.58	72.38	50.74	68.75	101.89	73.86	49.23	66.95	49.7	63.77	55.67	56.91	56.33	34.99	70.37	96.18	75.64	32.39	30.28	42.39	129.1	191.91	166.09	97.48	100.42	107.36	94.56	65.05	60.84	60.57	109.98
GRMZM2G346861	206.52	254.53	252.76	78.41	62.32	67.45	418.76	396.39	280.9	381.5	469.01	428.11	525.71	517.14	513.96	420.94	359.98	485.36	151.73	187.65	175.08	138.41	170.85	158.1	136.27	141.4	86.52	56.61	63.8	186.64	194.46	199.12	114.74	132.76	126.45	128.73	130.04	123.68	25.81	13.95	7.27	83.7	77.14	103.86	110.81	108.32	220.22	201.01	133.24
GRMZM2G159110	113.32	103.89	97.86	112.85	150.76	95.82	113.84	128.07	87.09	121.47	72.6	68.46	35.73	52.05	15.71	62.93	54.25	36.87	119.71	184.12	109.85	81.38	153.4	133.33	75.4	136.59	95.02	112.77	139.14	33.61	27.6	55.67	77.61	98.56	92.16	100.45	171.68	188.69	84.36	81.01	68.82	17.95	43.25	19.68	40.29	28.8	55.55	56.95	17.16
GRMZM2G149481	8.55	3.89	9.54	6.73	7.2	12.8	11.6	0	14.59	0	0	0	15.36	15.84	0	19.08	19	33.58	48.86	69.39	48.52	52.4	64.46	46.88	37.53	54.29	11.42	9.24	10.11	91.09	94.56	92.22	41.02	58.6	44.38	18.62	20.02	24.43	50.73	84.3	85.55	49.16	38.24	47.24	36.85	40.26	42.42	33.69	35.17
AC177947.2_FG003	0	0	0	0	0	0	0	0	0	0	0	5.75	0	0	0	0	0	0	0	4.22	0	0	2.17	0	0	0	0	0	0	0	0	0	0	0	0	5.12	0	0	0	0	0	0	0	0	0	0	0	0	0
GRMZM2G448368	34.48	36.37	27.89	18.23	26.02	15.86	26.09	17.32	35.33	34.97	16.28	35.86	21.76	27.07	25.8	19.21	21.29	24.05	81.74	90.34	74.18	80.27	147.27	106.76	40.47	55.68	26.32	32.85	37.12	29.57	37.45	32.37	47.55	54.53	35.74	81.87	69.73	80.74	11.4	8.48	9.29	111.51	67.59	82.55	81.5	48.94	39.04	40.04	59.21
GRMZM2G149624	0	0	0	0	0	0	0	0	0	0	0	0	0	0	0	0	0	0	0	0	0	2.97	4.34	0	0	0	0	0	0	0	0	0	0	0	0	0	3.8	0	0	0	0	0	0	0	0	0	2	0	0
GRMZM2G149636	74.62	90	84.28	3.94	3.48	0	139.78	120.29	131.63	111.84	146.03	108.17	9.61	17.71	12.15	13.25	18.04	5.83	128.76	134.65	136.68	139.1	151.54	165.36	93.82	129.69	2.24	0	1.88	34.26	38.48	45.31	47.38	75.89	51.92	210.52	229.68	255.45	15.69	6.67	6.94	23.99	13.45	17.84	20.87	22.99	15.27	14.38	15.34
GRMZM2G149646	0	0	0	0	0	0	0	0	0	0	0	0	0	0	0	0	0	0	0	0	0	0	0	0	0	0	0	0	0	0	0	0	0	0	0	0	0	0	0	0	0	0	0	0	0	0	0	0	0
GRMZM2G149647	0	0	0	0	0	0	4.99	0	0	3.98	5.75	0	0	3.56	0	0	0	0	0	5.3	3.51	4.83	5.59	5.75	0	0	0	0	0	0	0	0	0	0	0	4.03	0	2.7	106.12	174.27	114.51	0	0	0	0	0	0	0	0
GRMZM2G042253	2.17	0	1.12	0	0.93	0	0.73	0	0	0	1.63	0.95	1.52	1.76	1.98	1.48	0	1.73	1.25	0.63	0.9	0.21	1.05	0	0	0	0.78	0	0.4	0	0	0	0	0	0	1.33	2.48	2.02	3.72	0	0	0	0	0	0	0	0.25	0	0
GRMZM2G172537	0	0	3.37	8.18	12.54	10.28	0	0	0	0	0	0	0	0	0	4.05	6.02	5.12	0	0	0	1.77	1.09	2.82	0	2.59	11.2	14.77	10.44	3.88	0	0	0	0	0	0	0	0	97.59	155.09	126.75	1.71	0	3.02	0	0	6.04	0	0
GRMZM2G519417	0	0	0	0	0	0	0	0	0	0	0	0	0	0	0	0	0	0	0	0	0	0	0	0	0	0	0	0	0	0	0	0	0	0	0	0	0	0	0	0	0	0	0	0	0	0	0	0	0
GRMZM2G165944	149.59	201.65	186.02	156.56	150.43	151.55	350.78	422.61	211.18	251.18	258.86	211.44	296.67	309.54	337.49	214.27	209.88	170.76	148.63	219.44	193.11	176.36	184.51	159.15	167.76	148.53	134.51	174.97	164.73	131.79	128.36	117.85	165.49	189.71	171.12	153.17	179.26	174.23	181.39	174.82	179.83	126.72	119.24	126.74	166.46	141.68	349.61	288.59	190.71
GRMZM2G110913	0	7.05	6.1	0	0	0	7.23	0	10.16	3.33	3.36	4.37	19.62	18.62	15.53	6.29	9.26	9.16	7.65	7.78	11.86	11.18	8.73	12.35	8.4	6.57	0	0	2.1	6.04	9.82	10.95	11.63	9.96	15.24	21.38	12.43	15.87	0	0	0	4.01	5.7	4.97	6.59	12.12	5.11	6.68	0
GRMZM2G410603	0	0	0	0	0	0	0	0	0	0	0	0	0	0	0	0	0	0	0	0	0	0	0	0	0	0	0	0	0	0	0	0	0	0	0	0	0	0	0	0	0	0	0	0	0	0	0	0	0
GRMZM2G110023	5.02	4.62	6.29	9.79	9.03	7.41	6.42	8.97	12.69	5.09	3.7	6.52	12.26	12.8	7.37	11.03	22.52	14.57	12.85	11.85	8.45	12.18	10.38	8.47	11.68	11.51	11.18	11.77	12.31	9.99	8.38	12.1	5.41	10.32	8.55	5.49	4.24	5.3	26.86	17.36	7.65	13.02	7.2	12.79	10.77	8.53	44.41	19.5	21.02
GRMZM2G110004	21.09	15.72	20.69	16.04	15.5	13.72	16.33	14.87	20.45	22.84	23.73	23.92	20.89	21.19	22.57	13	15.51	17.36	29.31	17.67	24.44	25.4	29.62	29.34	22.85	22.45	16	13.74	15.34	21.41	23.43	17.27	24.32	21.94	22.84	29.77	34.47	28.35	23.52	23.22	30.78	26.74	24.41	28.12	24.97	29.62	19.56	19.62	25.62
GRMZM2G035552	21.98	23.15	25.3	17.26	20.38	20.37	30.28	23.75	29.43	39.9	37.11	28.32	21.52	23.14	17.72	17.18	16.77	13.76	28.23	34.19	28.83	33.25	44.75	36.68	30.27	31.67	18.61	26.58	28.01	18.41	24.91	29.47	30.13	44.25	51.11	55.77	68.05	73.18	8.91	9.08	8.8	47.32	47.51	43.27	55.4	41.77	32.01	35.63	26.17
GRMZM2G035461	75.17	74.21	77.57	60.18	53.25	55.49	72.87	58.52	93.1	108.1	117.52	109.64	93.27	93.99	94.24	74.11	63.61	75.05	100.22	79.28	99.55	90.46	102.79	110.04	81.91	98.75	52.36	45.83	54.31	78.22	79.37	74.2	84.5	89.94	90.92	129.57	118.78	117.09	56.68	54.28	50.73	76.07	66.22	73.89	72.33	77.17	58.18	49.9	56.01
GRMZM2G321033	15.82	23.32	19.19	25.43	23.9	23.73	24.68	0	18.2	49.38	45.8	40.23	0	0	0	24.87	15.8	16.3	15.8	16.35	13.29	27	19.5	16.04	26.16	18.81	33.09	27.01	25.92	8.28	7.33	12.52	6.67	5.56	11.49	25.17	30.38	30.36	0	0	0	32.39	27.26	15.61	14.53	16.52	5.71	6.35	8.64
GRMZM2G703543	0	0	0	0	0	0	0	0	0	0	0	0	0	0	0	0	0	0	0	0	0	0	0	0	0	0	0	0	0	0	0	0	0	0	0	0	0	0	0	0	0	0	0	0	0	0	0	0	0
AC212209.2_FG010	0	0	0	0	0	0	0	0	0	0	0	0	0	0	0	0	0	0	0	0	0	0	0	0	0	0	0	0	0	0	0	0	0	0	0	0	0	0	0	0	0	0	0	0	0	0	0	0	0
GRMZM2G019689	6.19	5.06	5.93	6.55	5.59	10.32	4.12	4.5	5.97	3.27	3.5	2.82	6.77	6.25	5.16	4.38	6.79	6.16	6.34	3.23	3.97	2.95	4.7	2.95	2.81	3.92	6.07	5.89	7.46	4.51	5.57	2.98	3.79	4.02	4.27	2.33	1.75	1.52	8.64	6.62	7.09	3.16	1.31	3.99	2.53	3.51	3.75	2.68	5.81
GRMZM2G179907	0	0	0	0	0	0	0	0	4.28	0	0	0	0	0	0	0	0	0	0	0	0	0	1.32	0	0	0	0	0	0	0	0	0	0	0	0	0	0	0	14.3	0	16.36	0	0	0	0	0	2.26	0	0
GRMZM2G170532	18.64	20.99	21.51	32.43	31.9	30.23	22.98	18.65	18.12	19.85	18.22	10.8	19.4	15.42	19.37	25.94	23.77	20.07	21.82	23.98	24.67	22.62	23.73	29.16	20.92	24.26	26.47	30.36	31.16	18.1	26.46	20.65	15.31	21.71	17.35	13.32	12.58	17.64	31.66	36.52	28.94	18.01	14.25	21.22	19.14	12.77	25.42	27.66	18.35
GRMZM2G170382	63	73.02	80.93	88.51	102.2	108.28	84.12	49.91	66.15	53.47	48.38	56.06	66.19	64.45	72.91	81.49	78.21	70.78	71.45	73.8	68.26	67.15	73.66	69.71	60.06	58.6	65.82	72.76	89.57	50.48	63.69	47	45.05	62.56	43.34	52.56	62.58	50.88	99.47	105.23	101.05	83.48	67.41	75.89	77.03	50.39	70.51	75.61	83.12
GRMZM2G170336	430.59	390.13	428.16	964.89	1010.78	945.92	160.03	151.74	163.23	160.56	101.02	200.64	156	136.45	138.44	513.84	453.61	399.13	244.74	244.6	221.34	240.39	229.95	208.5	294.47	239.46	647.55	717.15	822.67	277.8	234.36	243.21	288.24	305.9	269.19	83.31	75.96	77.56	299.45	405.74	391.91	200.76	195.91	223.61	283.95	202.94	387.52	333.94	287.84
GRMZM2G358899	0	0	2.46	0	4.28	0	4.2	0	0	0	0	0	0	4.77	0	0	0	0	3.21	3.27	0	2.54	1.44	3	0	3.29	2.77	0	2.52	0	0	0	2.31	0	3.52	4.54	2.67	0	0	0	0	3.6	0	0	0	0	2.64	0	0
GRMZM2G102483	125.38	115.87	105.95	7.85	3	5.95	260.21	202.59	185.59	197.44	189.34	199.2	198.97	216.96	229.67	40.39	23.88	59.42	81.98	96.12	120.32	140.97	197.36	127.93	86.55	101.67	11.13	5.53	12.9	154.26	153.62	163.66	75.61	114.32	110.49	90.69	94.44	85.83	101.83	125.96	114.94	244.85	242.17	315.19	250.09	298.37	319.64	282.62	207.79
GRMZM2G102347	164.41	214.3	150.79	138.86	173.25	139.86	174.63	185.76	156.84	180.41	190.96	181.32	228.3	202.83	218.78	150.28	146.98	141.37	102.47	106.71	117.31	121.01	115.15	93.36	102.12	113.45	170.01	177.37	175.05	107.75	104.49	117.29	150.06	123.28	118.57	91.69	102.19	92.11	306.4	358.11	320.72	62.18	56.48	75.5	81.46	74.91	123.2	74.79	84.6
AC214841.3_FG009	0	0	0	0	0	0	0	0	0	0	0	0	0	0	0	0	0	0	0	0	0	0	0	0	0	0	0	0	0	0	0	0	0	0	0	0	0	0	0	0	0	0	0	0	0	0	0	0	0
GRMZM2G089812	0	0	0	0	0	0	0	0	0	0	0	0	0	0	0	0	0	0	0	0	0	0.63	0	0	0	0	0	0	0	0	0	0	0	4.03	0	0	3.78	3.61	0	0	0	0	0	0	0	0	0	0	0
GRMZM2G472473	0	0	0	0	0	0	0	0	11.53	9.62	0	0	0	0	0	0	0	0	0	0	0	4.89	4.49	0	0	0	11.73	9.61	8.12	0	0	0	7.34	0	0	0	0	0	0	22.72	26.46	6.01	0	0	0	0	6.94	0	0
GRMZM2G171736	0	0	0	0	0	0	0	0	0	1.13	1.67	0	0	1.26	0	0	3.05	3.2	0.92	0	1.52	0.92	1	0	0	1.22	0	0	0	0	0	0	0	0	0	1.39	1.05	0	0	0	0	0	0	1.43	1.39	0	1.78	0	2.33
GRMZM2G058910	451.97	479.43	486.84	638.55	638.15	578.74	374.11	194.67	462.32	692.1	617.31	616.96	267.42	262.16	254.53	557.26	480.75	461.66	352.9	288.27	323.29	247.31	252.27	275.26	327.13	325.88	515.97	531.21	559.39	250.81	276.85	268.77	329.72	319.2	326.59	240.05	238.03	219.3	463.5	463.34	418.01	194.92	176.11	211.91	209.89	200.38	217.34	244.67	209.11
GRMZM2G359879	0	0	0	0	0	0	0	0	0	0	0	0	0	0	0	0	0	0	0	0	0	0.68	0.44	0	0	0	0	0	0	0	0	0	0	0	0	0	0	0	0	0	0	0	0	0	0	0	0	0	0
GRMZM2G058870	187.02	162.37	188.22	305.73	287.09	289.92	72.86	60.1	127.7	128.76	91.55	110.92	153.89	151.98	150.75	202.31	171.53	166.55	153.57	96.13	121.14	100.21	120.69	154.1	131.99	146.16	250.16	267.18	282.55	116.7	102.76	108.32	148.78	147.18	157.84	80.82	79.89	80.38	160.82	152.28	153.79	112.89	99.63	110.69	118.59	129.26	125.31	112.63	129.7
GRMZM2G355450	18.75	24.5	26.99	27.26	26.95	21.63	21.15	21.42	25.22	36.89	27.82	36.37	18.6	23.18	19.16	25.69	21.29	26.3	34.71	23.87	28.87	31.1	36.14	35.5	24.12	30.54	20.36	18.22	24.97	28.38	25.66	22.55	27.95	28.31	29.7	35.93	36.22	35.42	35.44	51.71	45.49	22.56	24.28	25.68	25.91	21.03	30.5	24.13	32.67
GRMZM2G087275	26.94	31.43	33.04	33.17	39.3	36.6	36.23	10.53	35.04	35.21	39.12	37.61	22.39	24.47	23.62	31.12	36.23	32.18	45.77	40.18	48.22	54.76	55.94	52.85	41.13	41.87	51.09	45.9	41.44	37.06	38.85	36.01	46.88	51.71	54.99	79.09	79.55	68.9	60.96	54.74	46.32	39.93	43.23	47.22	38.85	40.16	42.58	31.36	25.86
GRMZM2G097788	0	0	0	0	0	0	9.86	0	0	0	0	0	8.22	12.26	10.5	7.19	23.93	23	272.57	283.39	246.87	414.68	258.84	307.38	326.29	271.02	0	0	0	101.11	143.58	112.64	147.64	242.89	181.31	387.43	492.44	528.33	133.93	185.36	253.68	25.78	37.34	12.21	15.17	15.84	19.92	11.41	0
GRMZM2G019260	152.55	163.95	165.3	259.81	265.69	244.88	90.09	78.91	129.85	126.81	101.86	121.8	95.48	94.91	90.43	177.6	136.11	137.47	126.28	92.31	118.83	106.64	100.24	116.17	135.53	118.24	190.95	222.32	215.11	86.96	94.32	92.7	119.7	120.83	118.32	85.39	93.57	88.01	155.47	155.59	150.23	86.93	80.7	95.02	93.96	76.17	96.14	96.81	92.78
GRMZM2G019567	40.42	34.72	36.59	69.81	66.41	58.92	6.91	12.06	8.83	19.58	16.17	18.91	0	0	0	22.67	12.12	13.74	23.27	16.7	15.99	10.26	13.15	10.85	19.01	23.09	50.15	56.2	54.46	9.21	4.67	3.59	12.56	13.81	12.26	4.89	6.18	4.38	38.23	28.91	24.54	14.01	12.48	13.53	10.46	12.52	16.13	16.25	9.37
GRMZM5G808271	0	0	0	0	0	0	0	0	0	0	0	0	0	0	0	0	0	0	0	0	0	0	0	0	0	0	0	0	0	0	0	0	0	0	0	0	0	0	0	0	0	0	0	0	0	0	0	0	0
GRMZM2G138103	539.72	584.73	564.78	459.35	407.67	429.43	681.8	642.14	565.84	327.94	331.21	270.21	546.51	654.45	611.32	432.87	482.68	451.95	470.18	555.5	369.4	352	450.53	372.56	459.51	444.08	232.96	288.67	246.66	196.47	326.22	237.95	211.36	314.16	223.68	249.7	311.57	422.97	195.22	212.38	231.7	319.76	260.68	276.87	372.05	155.69	314.27	327.59	296.94
GRMZM2G377647	101.61	175.3	131.34	86.78	89.39	78.98	163.4	146.26	155.87	224.64	195.6	205.17	112.61	148.66	143.28	79.31	42.89	53.79	149.74	185.72	144.91	168.28	157.1	151.11	151.52	133.14	88.35	74.88	72.15	68.17	78.05	95.51	130.42	138.92	120.46	154	170.05	142.74	24.13	20.08	19.83	77.63	50.11	76.13	84.62	61.29	92.92	95.49	74.68
GRMZM2G174236	73.57	72.59	84.45	141.38	153.39	128.09	62.97	47.46	67.01	56.78	46.89	54.58	76.2	64.43	73.84	101.62	75.94	77.89	63.67	48.81	51.72	45.88	49.21	59.94	60	56.49	128.47	128.63	124.28	77.09	73.85	73.55	65.03	66.96	68.69	29.85	33.02	34.68	62.56	62.46	60.41	69.01	53.03	75.77	79.62	52.16	75.69	71.27	65.53
GRMZM2G136513	0	0	0	0	0	0	0	0	0	0	0	0	0	0	0	0	0	0	0	0	0	0	0	0	0	0	0	0	0	0	0	0	0	0	0	0	0	0	18.41	26.19	19.56	0	0	0	0	0	1.94	0	0
AC205100.3_FG001	0	0	0	0	0	0	0	0	0	0	0	0	0	0	0	0	0	0	0	0	0	0	0	0	0	0	0	0	0	0	0	0	0	0	0	0	0	0	0	0	0	0	0	0	0	0	0	0	0
GRMZM2G332705	0	0	0	0	0	0	0	0	0	0	0	0	0	0	0	0	0	0	0	0	0	0	0	0	0	0	0	0	0	0	0	0	0	0	0	0	0	0	0	0	0	0	0	0	0	0	0	0	0
GRMZM2G030223	68.27	83.45	77.38	10.7	9.47	5.71	90.56	129.11	108.06	139.06	141.23	151.19	40.93	36.67	47.94	58.87	60.36	66.93	50.53	46.93	34.64	44.47	51.21	47.45	34.87	46.69	18.73	9.99	13.56	32.78	33.85	34.23	22.92	30.45	22.6	31.54	49.34	44.44	21.02	38.62	38.68	37.84	21.78	20.11	26.17	27.12	33.15	31.19	23.48
GRMZM2G030422	192.15	173.25	203.96	262.67	259.79	265.72	101.83	90.1	176.74	194.39	173.14	182.87	187.4	188.6	188.26	236.35	217.36	205.67	208.93	136.99	195.99	171.43	202.7	234.92	174.21	192.57	235.9	252.55	265.78	197.39	202.41	195.32	215.54	217.79	229	186.63	207.14	201.42	186.82	174.79	185.3	250.96	230.26	251.36	241.06	230.81	215.52	172.35	212.75
GRMZM2G025726	0	0	2.27	0	0	0	0	0	3.22	0	0	0	8.63	10.06	6.83	0	0	0	0	0	0	0.65	0.64	0	0	0	2.98	2.36	1.74	0	0	0	1.28	0	0	0	0	0	0	0	0	1.51	0	1.35	0	0	0.71	0	0
GRMZM2G164562	559.3	591.55	632.09	556.43	472.5	523.37	632.51	365.06	675.79	763.14	725.66	669.24	662.18	680.75	660.26	537.93	485.65	550.6	581.24	524.07	482.83	431.86	723.56	632.75	472.13	641.3	494.51	471.19	438.01	346.31	390.58	419.98	441.14	481.08	451.7	423.37	498.26	428.38	273.84	238.98	228.13	433.46	349.54	433.68	436.68	396.83	425.33	467.59	417.82
GRMZM5G899202	0	0	0	0	0	0	0	0	0	0	0	0	0	0	0	0	0	0	0	0	0	0	0	0	0	0	0	0	0	0	0	0	0	0	0	0	0	0	0	0	0	0	0	0	0	0	0	0	0
GRMZM5G860152	123.78	131.62	132.67	76.42	70.49	57.92	199.98	152.03	157.3	138.32	134.68	123.63	237.54	220.8	233.18	123.17	131.5	162.19	140.65	156.06	119.25	123.39	148.33	133.97	130.97	144.52	80.26	67.56	67.67	115.3	126.55	125.56	99.02	124.78	110.63	120.64	119.21	142.66	97.99	96.61	91.87	128.1	109.29	126.2	121.68	130.34	176.92	143.6	103.18
GRMZM2G127213	0	0	0	0	0	0	0	0	0	0	0	0	0	0	0	0	0	0	0	0	0	0	0	0	0	0	0	0	0	0	0	0	0	0	0	0	0	0	0	0	0	0	0	0	0	0	0	0	0
GRMZM2G127123	348.6	371.9	358.33	514.95	555.14	487.32	143.07	151.49	179.09	242.33	260.81	225.26	241.96	274.31	266.07	522.92	544.4	540	172.2	163.95	187.88	106.02	148.65	148.87	181.78	165.91	487.72	502.89	543.48	78.04	71.82	83.28	270.55	183.76	235.74	101.19	89.49	86.15	141.74	95.71	78.06	55.03	86.14	66.94	104.3	87.69	123.71	113.46	87.05
GRMZM2G050825	0	0	2.83	1.88	0	0	3.82	0	3.73	2.17	2.24	2.21	3.92	6.16	2.91	2.58	2.58	2.51	3.19	2.5	4.76	3.76	3.69	4.44	2.47	4.21	0	0	0.36	2.91	1.53	3.22	4.02	3.86	2.98	7.29	5.08	3.8	9.59	14.22	14.29	3.97	2.08	2.24	3.4	2.45	5.87	8.24	14.13
GRMZM2G001663	19.14	24.47	20.61	3.02	4.71	2.16	25.46	18.93	36.43	37.39	52.39	42.24	14.87	21.82	17.38	26.7	27.11	32.94	58.79	49.74	58.44	61.61	57.71	64.74	43.2	51.57	7.72	5.55	7.54	62.09	61.24	57.68	61.8	59.02	56.72	126.9	120.3	111.51	2.81	1.79	2.22	67.51	61.59	63.12	68.57	60.57	36.61	35.65	38.47
GRMZM2G001696	11.83	11.77	14.28	3.34	2.93	0	31.03	19.38	25.99	23.73	21.24	26.44	8.99	3.44	3.28	32.22	45.51	56.73	28.5	38	23.54	33.61	32.88	30.41	28.68	25.77	2.2	0	2.19	81.89	68.62	80.47	18.99	47	30.47	19.09	8.84	15.99	10.2	9.46	9.52	24.89	21.3	28.27	22.61	19.52	50.55	26.47	28.35
GRMZM2G001814	19.77	21.69	22.24	7.56	10.98	8.6	22.71	14.27	25.64	23.38	19.95	14.83	27.36	41.39	35.62	25.46	26.76	22.01	23.81	20.58	27.92	27.84	23.72	28.65	25.97	25.96	14.5	10.5	12.7	22.92	24.07	23.49	26.24	37.84	25.87	25.66	26.91	25.84	37.5	40.69	44.58	35.18	31.06	39.76	34.49	27.24	26.98	27.88	32.45
GRMZM2G341309	0	0	6.64	0	0	0	10.56	0	10.11	0	0	0	16.89	11.47	17.02	0	0	0	79.92	77.07	62.97	80.51	105.37	92.63	56.3	74.37	0	0	0	30.8	21.19	19.63	37.07	64.18	48.76	48.15	50.09	53.33	0	10.07	0	55.46	38.6	37.08	36.41	22.51	42.13	41.64	26.39
GRMZM5G815823	0	0	0	0	0	0	0	0	0	0	0	0	0	0	0	0	0	0	0	0	0	0	0	0	0	0	0	0	0	0	0	0	0	0	0	0	0	0	0	0	0	0	0	0	0	0	0	0	0
GRMZM2G474407	0	9.66	0	7.72	0	0	13.02	0	10.12	0	0	7.82	0	7.66	0	0	0	0	42.58	34.23	31.38	81.66	50.38	50.49	42.38	35.39	0	9.98	4.25	30.82	45.18	32.64	40.81	78.04	41.8	63.28	76.49	83.11	0	0	0	43.54	38.85	21.69	20.98	24.97	8.06	8.89	0
AC177941.3_FG006	0	0	0	0	0	0	0	0	0	0	0	0	0	0	0	0	0	0	0	0	0	0	0	0	0	0	0	0	0	0	0	0	0	0	0	0	0	0	0	0	0	0	0	0	0	0	0	0	0
GRMZM2G174615	12.61	18.86	8.59	9	6.04	12.54	34.85	0	16.42	24.99	26.08	17.35	0	0	0	6.87	11.26	0	32.79	49.06	24.6	22.71	26.92	23.43	36.3	25.06	14.02	29.19	19.49	17.78	11.15	11.75	15.79	32.14	16.2	35.58	42.77	44.53	0	0	0	17.78	13.26	7.18	10.08	7.35	3.26	0	0
GRMZM2G174589	156.73	141.69	162.31	251.01	250.34	234.11	102.45	79.76	113.95	98.15	74.37	80.15	120.8	105.71	117.83	182.06	147.97	138.22	117.88	101.79	110.24	97.55	91.29	110.96	125.72	116	199.1	213.86	214.72	114.22	104.69	111.3	111.1	109.9	107.4	63.84	72.98	74.77	168.68	178.53	170.42	95.71	95.81	113.18	109.8	88.73	99.27	108.28	112.65
AC177941.3_FG001	0	0	0	0	0	0	0	0	0	0	0	0	0	0	0	0	0	0	0	0	0	0	0	0	0	0	0	0	0	0	0	0	0	0	0	0	0	0	0	0	0	0	0	0	0	0	0	0	0
GRMZM5G872118	38.31	43.37	51.99	62.67	74.13	62.08	52.02	48.72	39.87	19.84	20.93	25.85	38.61	42.98	51.68	43.61	33.98	34.84	35.91	49.93	35.03	46.94	39.66	32.03	40.37	45.37	61.62	74.29	73.98	43.47	62.68	48.24	30.63	32.79	33.16	15.33	22.85	24.37	55.37	76.77	83.38	49.74	33.43	48.36	48.94	33.7	48.58	51.82	56.97
GRMZM2G338691	0	0	0	0	0	0	0	0	0	2.03	2.39	0	0	0	0	0	0	0	1.93	0	3.01	1.16	2.11	0	0	2.46	0	0	0	0	0	0	0	0	0	3.44	4.94	5.07	0	0	0	3.79	0	3.1	1.28	0	0	0	0
AC214040.3_FG009	0	0	0	0	0	0	0	0	0	1.33	2.56	0	0	1.29	0	0	0	0	0	0	2.65	2.22	2.53	2.78	0	0	1.64	1.75	1.22	0	0	0	1.53	0	2.79	7.13	4.69	6.17	3.23	0	0	6.88	3.21	4.03	3.61	4.26	1.38	0	0
GRMZM2G338702	103.44	106.12	132.36	167.95	177.89	158.9	162.46	125.64	148.21	104.14	109.54	106.09	120.26	125.23	129.26	145.97	117.64	129.13	114.01	135.12	114.63	120.84	113.89	104.67	116.42	110.35	134.77	153.28	177.5	120.02	149.59	140.91	91.02	120.27	99.51	90.92	88.33	93.92	107.51	111.58	111.52	114.97	96.66	102.74	112.95	79.38	137.1	151.97	108.43
GRMZM2G360429	123.77	140.17	99.32	126.39	94.52	70.87	213.77	212.61	158.5	120.77	126.03	100.19	50.73	73.42	66.43	109.02	149.87	105.27	136.44	156.28	124.62	200.59	193.13	128.1	152.56	169.33	94.27	106.67	95.53	98.29	176.82	112.92	108.42	153.41	99.44	142.15	142.72	160.06	87.15	87.57	72.02	163.51	139.28	177.42	176.41	106.49	132.45	180.34	116.9
GRMZM2G060138	23.45	23	17.75	0	0	0	40.69	33.56	27.72	0	1.63	0	98.07	119.62	110.84	16.97	19.68	18.47	15.28	24.96	12.61	19.84	16.18	11.2	18.32	20.88	0	0	1.27	15.91	27.75	16.51	15.25	11.44	10.41	15.42	13.51	10.38	6.09	4.78	7.02	3.3	3.79	8.36	10.73	6.04	13.43	10.94	8.3
GRMZM2G060148	29	28	36.16	12.87	13.56	13.12	47.4	52.6	46.84	40.43	47.76	33.54	50.91	52.82	60.43	27.2	25.53	19.65	82.29	79.17	68.81	73.41	77.03	86.51	48.48	75.23	12.91	10.76	9.41	50.25	50.25	48.47	46.53	61.08	47.05	84.97	80.97	85.08	11.75	18.04	14.47	73.86	55.19	53.46	61.19	53.62	60.99	69.63	62.59
GRMZM2G123595	0	11.01	10.21	20.02	0	0	18.42	0	0	0	0	0	0	10.87	0	13.52	0	0	0	8.48	12.75	11.8	12.02	0	0	0	10.45	11.02	14.47	0	0	0	0	0	0	0	0	0	0	0	0	0	0	14.69	0	0	10.87	0	0
GRMZM2G063733	0	3.18	0	4.36	9.05	8.9	0	0	0	0	0	0	0	0	0	0	0	6.66	7.46	6.82	0	2.16	7.43	5.84	0	6.69	7.95	9.69	4.8	0	0	0	0	0	0	0	0	0	0	0	0	2.78	0	0	1.44	0	1.6	0	0
GRMZM2G352678	153.54	190.27	144.77	316.03	266.35	288.61	80.34	111.52	62.66	178.27	75.06	135.26	23.77	26.4	16.31	185.75	218.48	184.74	126.74	183.21	86.61	155.82	114.61	137.01	163.49	153.86	202.58	241.35	179.97	19.78	35.55	28.47	129.51	168.05	125.47	49.14	72.06	80.54	16.35	12.25	13.47	101.07	120.34	81.95	154.76	115.16	88.93	106.19	57.93
GRMZM2G052728	0.56	0.71	0.54	0.42	0.34	0.92	1.19	0	2.04	2.39	2.64	1.68	0.49	1.2	0.5	0.99	1.65	1.76	1.25	1.03	1.02	1.21	1.19	1.35	0.94	0.75	0.83	0.69	0.69	1.44	1.72	1.66	1.87	1.59	1.93	3.33	3.06	2.43	0.55	0	0	1.46	1.38	1.29	1.57	1.15	2.9	0.59	1.38
GRMZM2G372398	114.66	116	128.17	149.55	150.29	134.31	100.63	87.56	108.01	107.55	91.46	103.47	103.77	101.9	107.66	109.47	107.63	107	116.35	122.74	114.18	112.39	138.58	130.01	108.92	115.47	124.43	134.17	141.44	92.22	96.63	90.6	113.79	117.77	105.79	84.2	87.95	88.74	120.8	129.31	118.67	116.58	91.8	108.82	114.73	113.53	113.28	112.36	94.65
GRMZM5G884432	61.56	77.97	71.71	83.68	76.92	64.2	63.69	45.37	64.09	95.06	82.69	87.44	62.67	66.46	52.85	64.73	62.76	61.24	57.38	64.57	49.16	48	58.82	64.39	63.71	53.67	62.31	59.61	64.84	45.59	45.73	50.99	60.27	51.45	58.49	57.71	51.66	62.83	47.7	35.48	30.63	46.96	36.33	39.55	51.26	56.18	55.68	64.08	38.41
GRMZM5G840610	46.26	58.84	59.44	81.5	66.83	70.78	34.72	0	48.61	54.28	52.67	49.4	14.1	18.3	0	53.04	31.28	56.9	53.52	28.92	29.46	28.47	39.16	45.6	35.5	42.42	35.34	25.51	29	16.91	23.64	30.5	17.86	34.94	25.08	24.71	26.11	42.93	20.14	0	22.57	22.07	28.84	15.29	29.14	26.45	16.14	26.38	26.93
AC209675.3_FG001	0	0	0	0	0	0	0	0	0	0	0	0	0	0	0	0	0	0	0	0	0	0	0	0	0	0	0	0	0	0	0	0	0	0	0	0	0	0	0	0	0	0	0	0	0	0	0	0	0
GRMZM2G150827	0	0	0	0	1.56	0	0	0	0	0	0	0	0	0	0	0	0	0	0	0	0	0	0	0	0	0	0	0	0.59	0	0	0	0	0	0	0	0	0	0	0	0	0	0	0	0	0	0	0	0
GRMZM2G072492	0	0	0	0	0	0	0	0	0	0	0	0	0	0	0	0	0	0	0	0	0	0	0	0	0	0	0	0	0	0	0	0	0	0	0	0	0	0	0	0	0	0	0	0	0	0	0	0	0
AC217351.3_FG010	0	0	0	0	0	0	0	0	0	0	0	0	0	0	0	0	0	0	0	0	0	0	0	0	0	0	0	0	0	0	0	0	0	0	0	0	0	0	0	0	0	0	0	0	0	0	0	0	0
GRMZM2G072456	0	0	0	0	0	0	0	0	0	0	0.1	0	0	0.13	0	0	0	0	0	0	0	0.01	0	0	0	0	0	0	0	0	0	0	0	0	0	0.11	0	0	0	0	0	0	0	0.12	0	0	0.07	0	0
GRMZM2G372509	0	0	0	0	0	0	0	0	0	0	0	0	0	0	0	0	0	0	0	0	0	0	0	0	0	0	0	0	0	0	0	0	0	0	0	0	0	0	0	0	0	0	0	0	0	0	0	0	0
GRMZM2G372502	13.08	14.08	12.44	5.6	5.13	5.56	14.57	10.42	20.28	22.59	25.62	22.96	18.26	18.48	17.83	18.34	10.25	18.75	9.28	9.66	9.65	9.65	8.67	7.44	7.63	8.39	7.46	5.57	5.99	26.59	8.87	11.75	7.63	8.56	9.03	9.4	9.26	8.46	3.49	3.24	1.93	6.46	5.66	9.01	7.93	6.25	6.48	6.62	6.17
GRMZM2G372495	0	0	0	0	0	0	0	0	0	0	0	0	0	0	0	0	0	0	0	0	0	0	0	0	0	0	0	0	0	0	0	0	0	0	0	0	0	0	0	0	0	0	0	0	0	0	0	0	0
GRMZM2G072376	13.3	16.68	0	0	0	0	8.06	0	13.42	0	0	0	0	8.73	13.73	11.51	0	0	10.36	0	0	9.76	12.03	10.2	0	9.05	0	0	8.29	10.35	12.62	0	6.46	9.88	9	0	0	0	0	0	0	13.8	10.78	10.48	10.06	13.89	6.9	11.64	24.93
GRMZM2G072342	0	2.89	4.83	3.79	4.91	0	2.89	0	4.54	0	0	0	13.95	11.44	10.32	0	0	0	3.16	2.57	0	7.14	5.21	6.42	0	6.55	7.44	4.83	6.41	7.89	0	9.21	3.31	13.76	4.3	0	0	3.36	14.81	7.85	9.94	8.94	6.16	7.21	6.27	0	11.35	7.2	13.03
GRMZM2G105362	82.15	121.69	74.58	0	0	0	167.93	207.37	185.46	73.32	108.3	76.9	56.76	177.97	90.22	10.12	16.79	11.96	320.64	324.67	409.56	659.66	564.03	482.37	369.13	382.32	0	0	2.83	182.41	150.73	171.13	326.39	490.12	317.62	664.71	677.62	719.58	0	11.73	0	103.41	78.88	126.72	192.42	119.58	160.81	191.22	98.93
GRMZM5G878205	0	0	0	0	0	0	0	0	0	0	0	0	0	0	0	0	0	0	0	0	0	0	0	0	0	0	0	0	0	0	0	0	0	0	0	0	0	0	0	0	0	0	0	0	0	0	0	0	0
GRMZM2G339344	0	0	0	0	0	0	0	0	0	0	0	0	0	0	0	0	0	0	0	0	0	0	0	0	0	0	0	0	0	0	0	0	0	0	0	0	0	0	0	0	0	0	0	0	0	0	0	0	0
GRMZM2G703555	212.4	241.92	226.8	318.78	294.43	271.01	270.28	227.2	259.76	244.81	235.81	230.7	253.84	254.35	248.47	309.42	319.05	308.35	264.34	297.19	274.75	302.59	304.94	262.45	271.88	254.89	255.03	261.28	294.25	232.42	254.65	242.42	219.73	268.22	238.71	270.97	262.46	258.49	276.56	280.11	281.75	289.08	251.89	296.65	302.32	248.52	342.34	316.49	281.98
GRMZM5G883632	89.9	94.06	96.88	109.05	73.51	86.89	123.38	149.39	113.89	56.55	46.58	56.94	349.96	278.89	363.49	106.18	78.56	110.05	101.79	84.05	77.88	102.59	89.57	88.46	151.53	126.73	108.42	72.19	84.49	71.73	85.8	105.71	56.75	84.88	77.83	54.07	74.34	74.95	243.77	255.48	283.43	29.02	24.92	27.99	42.59	38.92	88.1	49.35	22.75
GRMZM2G408305	153.34	143.87	175.98	273.75	249.03	234.41	82.08	72.38	157.21	139.09	113.5	130.79	138.04	121.19	121.7	189.03	180	170.47	124.54	78.17	111.66	87.07	94.66	124.15	126.87	126.27	202.71	212.79	192.45	152.57	146.91	136.9	97.26	114.17	110.48	83.97	78.92	77.62	150.28	150.57	152.58	119.24	108.16	127.59	111.93	118.44	99.41	111.49	138
GRMZM2G073591	12.32	9.8	8.23	8.33	14.82	9.42	7.14	12.51	9.63	3.34	1.95	3.69	20.72	17.8	17.3	11	13.53	17.02	8.95	13.57	10.05	11.93	7.9	7.23	13.72	9.73	15.32	20.97	22.24	25.4	20.92	18.49	7.54	8.96	6.38	3.83	2.34	2.38	46.28	48.79	52.01	12.06	14.65	13.42	12.79	8.89	17.37	11.99	12.32
GRMZM2G143655	57.43	66.06	74.42	88.94	84.55	79.46	87.87	74.66	74.37	61.59	57.47	62.68	65.7	60.87	56.93	63.51	69.19	69.93	83.8	94.72	74.67	85.83	101.22	77.42	71.26	70.64	72.12	65.62	81.75	71.3	69.32	65.77	60.64	70.85	71.21	73.06	76.49	79.5	72.48	92.63	77.55	87.42	81.46	65.1	82.54	55.16	84.01	77.82	64.37
GRMZM2G066120	27.58	32.86	35.47	35.75	36.84	31.17	42.21	33.95	38.72	45.66	59.51	40.82	48.86	43.86	37.35	33.72	38.14	33.18	25.98	31.73	28.75	26.52	28.74	35.81	30.7	31.19	32.99	31.4	33.2	32.45	31.51	33.39	36.9	35.51	42.97	62.1	60.53	62.7	34.37	27.16	26.7	28.43	28.22	28.02	28.21	30.09	28.21	24.76	25.58
AC215240.3_FG003	0	0	0	0	0	0	0	0	0	0	0	0	0	0	0	0	0	0	0	0	0	0	0	0	0	0	0	0	0	0	0	0	0	0	0	0	0	0	0	0	0	0	0	0	0	0	0	0	0
GRMZM2G048703	332.6	395.15	368.88	486.97	436.45	471.42	418.65	331.83	347.63	338.12	331.39	308.36	308.17	370.64	317.32	407.77	400.02	413.36	377.67	470.5	335.89	304.62	333.65	385.42	380.58	331.08	358.63	435.22	387.88	318.54	416.79	326.72	290.29	354.55	282	310.64	316.35	314.5	422.15	454.64	401.65	389.06	410.69	453.43	438.05	373.38	383.01	441.73	437.21
GRMZM2G014419	50.51	54.75	65.32	26.84	42.03	47.75	72.14	93.39	69.27	30.65	21.6	29.62	104.94	106.31	149.66	46.81	54	54.3	64.85	52.57	43.74	44.89	64.21	69.16	49.92	55.47	38.27	30.12	33.78	25.89	52.93	36.89	27.12	59.38	33.73	29.44	24.99	33.74	64.45	91.92	102.75	66.71	49.03	48.51	61.02	67.63	88.79	55.4	54.81
GRMZM2G014323	0	0.04	0	0.1	0.12	0	0.05	0	0.01	0.01	0	0.01	0	0	0	0.9	1.14	0.41	0	0.01	0.01	0.02	0.03	0	0	0	0.01	0.13	0.03	0	0.01	0.04	0	0.01	0.02	0.01	0.02	0.01	0	0	0	0	0.06	0	0.02	0	0.91	0.03	0.02
AC226346.2_FG004	0	0	0	0	0	0	0	0	0	0	0	0	0	0	0	0	0	0	0	0	0	0	0	0	0	0	0	0	0	0	0	0	0	0	0	0	0	0	0	0	0	0	0	0	0	0	0	0	0
GRMZM2G015281	38.18	28.71	29.77	55.56	80.57	108.48	0	0	13.59	8.46	0	10.63	0	9.72	0	36.86	45.7	38.86	12.04	13.64	13.43	19.53	14.16	8.84	21.24	13.63	29.83	49.95	43.13	0	0	0	17.7	11.99	0	0	0	0	0	0	0	6.86	0	0	5.42	0	5.95	0	0
GRMZM2G055263	14.05	21.04	18.99	11.5	8.74	0	22.75	0	18.49	34.78	32.28	34.93	0	0	0	8.5	7.61	9.69	17.03	20.72	19.48	12.09	20.64	23.59	22.33	21.67	10.06	8.11	10.6	8.06	8.6	6.46	9.3	12.33	11.41	11.61	11.43	10.18	0	0	0	4.17	0	0	6.69	0	0	0	0
GRMZM2G418575	0	0	0	0	0	0	0	0	0	0	0	0	0	0	0	0	0	0	0	0	0	0	0	0	0	0	0	0	0	0	0	0	0	0	0	0	0	0	0	0	0	0	0	0	0	0	0	0	0
GRMZM2G118208	35.91	35.42	46.54	60.97	75.54	75.24	51.32	38.23	37.72	43.25	46.9	38.16	26.56	30.31	30.46	46.77	46.13	42.98	37.87	41.49	36.41	38.26	39.02	32.58	38.82	33.58	48.26	65.71	65.16	35.45	41.68	35.67	39.82	31.8	38.05	34.46	46.14	41.97	52	56.34	59.56	38.34	37.8	39.45	43.12	43.44	47.22	50.38	56.12
GRMZM2G100620	158.12	157.56	179.14	199.07	195.55	178.28	203.99	161.33	161.66	180.11	170.46	143.17	181.72	150.64	142	173.41	150.32	164.75	179.14	182.55	135.35	161.23	160.04	166.05	179.64	150.45	158.62	147.62	161.31	150.9	173.09	140.35	125.81	146.8	128.66	133.83	132.18	143.96	201.15	245.83	235.3	177.8	152.85	150.21	185.51	159.18	172.51	188.91	160.89
GRMZM2G151582	170	235.35	217.61	192.43	222.3	193.85	284.05	126.95	211.24	223.79	240.37	221.36	154.49	196.23	145.23	165.39	141.34	154.02	261.1	310.27	236.05	289.83	357.44	291.19	250.16	269.77	218.03	237	241.45	181.2	223.66	245.22	284.68	360.97	275.38	318.61	379.31	310.52	268.54	274.6	304.15	265.65	223.13	269.5	256.13	210.29	176.57	182.44	132.63
GRMZM2G151576	137.59	148.6	132.75	134.65	128.53	125.57	165.59	118.58	139.65	160.86	149.86	136.73	111.06	124.72	130.76	128.38	125.75	116.42	142.83	174.82	126.09	156.36	167.97	158.57	142.33	137.96	101.29	112.71	109.16	102.5	129.57	109.07	121.65	142.92	108.13	119.5	139.39	143.92	125.17	130.86	130.09	139.06	132.7	142.83	157.4	115.18	135.98	145.82	142.12
GRMZM2G151564	42.67	47.7	49.62	74.72	60.24	54.21	34	25.8	37.1	44.54	33.94	33.76	51.82	38.89	40.55	50.68	48.32	49.17	45.94	41.12	38.95	40.89	41.85	41.96	43.8	48.22	61.63	62.67	63.9	26.45	35.75	25.85	35.45	38.27	37.38	44.01	40.17	41.5	61.99	60.19	58.14	37.08	31.97	33.61	34.47	36.4	40.53	38.9	31.24
GRMZM2G151521	32.01	33.98	37.44	45.75	50.04	56.24	43.69	33.48	35.31	52.75	61.45	29.11	31.62	36.78	30.07	41.09	47.59	40.07	22.27	30.32	34.17	26.01	26.39	26.06	25.05	23.55	37.72	45.97	38.64	19.75	19.99	32.32	30.86	38.25	36.89	42.92	49.24	44.45	26.55	29.21	22.71	31.09	26.54	31.55	32.43	33.13	26.08	30.55	26.9
GRMZM2G161452	72.9	90.59	83.71	77.04	68.86	63.96	89.24	70.08	107.55	140.12	131.36	119.23	80.91	101	82.07	76.67	84.57	71.26	80.26	67.57	84.04	77.04	88.36	82.24	73.42	77.83	85.63	92.41	89.41	63.85	80.68	79.89	87.01	93.87	92.04	111.01	112.74	108.43	46.07	55.15	48.69	105.74	102.19	106.81	104.97	91.17	89.72	95.22	105.26
GRMZM2G161337	531.89	519.06	535.15	232.51	267.73	260.34	783.53	652.44	630.61	748.86	1030.85	799.83	199.68	319.73	244.32	314.57	301.54	314.1	426.7	568.76	386.21	405.3	479.42	471.19	314.46	423.93	176.44	197.64	184.36	252.67	236.87	279.86	341.63	286.62	303.05	740.26	626.29	615.87	509.54	485.97	500.87	340.09	275.49	368.06	277.69	223.63	383.9	346.49	285.97
GRMZM2G093305	31.25	38.35	46.56	102.46	79.05	73.49	4.53	0	7.94	17.39	5.49	16.18	17.81	21.22	11.03	41.03	30.18	32.11	13.52	19.73	14.14	7.32	8.36	14.15	22.89	17.65	45.27	45.77	46.48	0	0	0	0	7.16	4.45	0	0	2.64	22.83	23.23	16.44	7.76	9.93	8.04	7.42	0	24.55	23.25	4.9
GRMZM2G093217	43.92	40.41	45.21	71.6	78.76	64.94	33.54	42.52	45.83	20.01	16.53	22.74	39.73	35.82	41.71	52.46	48.99	43.9	29.34	22.14	24.39	16.49	17.43	19.77	25.21	30.5	58.69	54.5	70.3	37.87	40.53	39.73	23.17	20.88	24.55	5.11	4.21	4.23	34.51	38.49	40.42	11.71	10.15	15.3	19.14	11.89	24.1	22.58	18.84
GRMZM2G049190	88.7	85.85	88.65	100.51	111.91	84.4	85.24	55.02	81.93	87.88	65.65	88.93	118.61	116.98	101.68	59.31	60.52	67.43	77.41	80.4	78.8	86.51	82.94	73.42	81.47	72.55	80.29	96.76	90.7	54.09	59.85	47.87	77.07	71.69	72.74	68.76	79.56	71.22	80.95	84.66	89.85	67.59	70.24	63.73	65.65	59.47	76	60.2	44.48
GRMZM2G049041	40.4	39.86	38.62	40.49	42.62	40.41	34.44	32.92	47.78	49.92	44.98	47.28	42.25	43.32	48.23	30.57	24.86	30.65	48.11	40.2	41.65	48.82	55.71	50.09	42.33	39.17	34.55	43.18	38.33	32.54	35.43	33.44	33.05	39.25	31.48	47.02	58.59	54.28	22.04	21.77	28.34	35.83	35.6	35.56	41.45	35.83	36.64	33.86	40.03
GRMZM2G397002	359.69	329.25	402.11	748.66	717.78	755.28	217.8	132.02	168.34	206.31	136.25	175.25	182.24	170.54	141.48	471.82	364.75	323.58	221.8	219.17	184.96	177.79	219.71	202.27	259.14	179.74	539.2	650.26	695.5	234.15	213.86	261.68	228.61	265.71	249.59	80.46	93.59	93.03	327.65	405.49	366.56	207.82	225.77	246.3	249.95	184.06	415.23	316.65	306.8
GRMZM2G540403	180.38	170.38	165.38	166.92	183.53	158.35	179.32	136.46	196.24	190.8	212.19	184.18	143.05	168.75	163.36	155.57	160.11	146.97	196.89	191.49	198.78	238.29	239.12	212.38	196.19	209.44	142.6	174.18	162.92	192.54	214.24	191.5	159.27	176.24	168.32	208.4	226.12	223.51	235.94	198.29	208.43	204.03	220.83	249.01	237.33	194.28	229.19	224.48	249.43
GRMZM2G079112	113.75	110.18	121.66	153.03	125.03	153.84	91.92	106.51	102.56	121.15	113.46	112.84	127.59	116.25	115.05	185.51	171.55	200.81	126.21	96.75	111.92	123.93	123.89	133.25	112.73	118.06	117.05	146.25	125.36	126.94	140.39	125.77	101.7	136.79	124.6	125.7	126.55	126.98	125.03	122.2	123.64	169.74	165.95	144.05	162.36	174.59	145.75	142.85	133.27
GRMZM2G012319	254.88	238.92	279.51	418.52	417.48	428.59	123.21	108.69	196.62	246	166.26	216.06	246.23	230.92	238.89	347.49	313.86	299.94	199.01	142.56	176.29	152.18	165.04	189.01	196.6	198.48	347.16	407.54	408.86	176.91	157.84	171.2	197.79	206.58	210.19	115.08	135.48	114.22	187.37	189.18	183.86	150.78	133.64	152.07	162.29	165.39	169.37	159.91	158.34
GRMZM2G012566	47.52	48.52	52.64	0	0	0	130.59	74.87	105.29	99.26	112.54	174.65	76.46	113.91	127.04	3.3	0	4.12	28.61	36.05	34.84	5.5	30.8	25.22	10.67	27.97	0.94	0	1.69	6.87	20.71	10.42	12.44	26.81	19.81	39.73	50.18	45.87	5.59	0	4.77	8.28	22.37	4.45	10.55	12.57	12.59	31.11	59.01
AC217897.3_FG010	0	0	0	0	0	0	0	0	0	0	0	0	0	0	0	0	0	0	0	0	0	0.49	0.8	0	0	1.06	0	0	0	0	0	0	0	0	0	0	0	0	0	0	0	5.09	0	0	0	0	0.25	0	0
GRMZM2G128444	24.91	26.37	39.31	13.79	11.61	19.76	44.46	26.25	45.21	34.86	36.73	29.32	32.88	45.21	39.91	25.92	30.08	32.98	35.51	33.5	39.73	41.91	45.42	29.3	32.93	34.66	11.01	19.3	12.52	40.34	34.11	33.15	24.05	38.82	27.5	37.15	40.24	36.44	39.8	40	46.31	42.2	35.64	45.93	39.18	32.88	36.73	40.23	46.74
GRMZM2G128206	2224.1	2780.64	2504.34	1898.94	1915.46	1785.72	3790.74	2881.94	2888.08	3142.32	3021.24	2997.34	3471.45	3341.99	3358.68	1593.01	1562.77	1709.88	2195.13	2629.06	2355.79	2312.71	2164.73	1995.54	2234.58	2226.35	1835.65	1780.75	1841.7	2265.07	2468.75	2334.26	1758.69	2276.53	1722.72	1724.22	1637.93	1529.28	554.41	669.91	618.38	951.6	1062.36	1010.84	1199.68	1076.35	1207.68	1308.35	1167.29
GRMZM2G426271	4.55	4.74	5.68	6.77	6.4	8.06	4.34	5.91	4.85	5.04	4.72	5.76	5.56	5.69	5.82	6.97	7.53	6.9	5.86	5.53	5.54	6.95	6.66	8.05	4.36	5.37	6.31	5.65	7.54	9.21	5.65	7.64	6.28	6.39	7.93	5.54	5.97	7.85	7.92	7.49	10.79	10.69	10.62	7.8	10.64	8.36	13.02	8.32	10.9
GRMZM2G128156	0	5.44	1.04	4.83	0	0	0	0	1.6	0.88	3.92	2.12	2.85	1.46	0	0.39	3.37	3.73	0	0	0	0.81	0.72	0	0	0	2.35	7.27	3.87	0	2.19	0	2.77	0	0.09	0	1.67	0.58	0	0	0.58	0.55	3.15	0	0.44	0	0.47	3.15	0
GRMZM2G481529	5.29	4.46	9.65	8.08	9.82	7.16	4.51	0	9.31	9.87	8.52	8.4	4.93	8.33	6.29	8.77	8.17	9.35	11.43	6.31	9.32	8.27	10.22	8.68	5.46	7.64	10.8	10.81	12.08	9.45	9.7	10.76	12.62	10.25	7.48	10.09	12.24	8.84	14.7	9.74	11.44	11.86	12.23	16.44	13.96	15.59	17.58	7.12	15.8
AC208204.3_FG006	103.39	155.22	136.95	66.24	97.23	47.36	231.48	205.75	184.11	107.67	140.18	133.26	275.97	289.64	255.24	139.18	149.76	135.38	334.84	363.92	380.66	702.29	447.33	337.68	488.54	347.73	104.96	114.34	125.04	209.13	199.42	191.63	224.89	258.58	193.76	381.07	279.63	245.62	3979.79	7826.33	6031.43	259.8	205.5	287.33	202.65	180.72	292.46	288.61	210.57
GRMZM2G046679	3.58	2.21	2.95	2.94	3.24	2.12	3.89	0.14	4.57	2.57	2.22	2.61	2.27	3.33	3.27	3.13	4.92	4.88	2.73	4.42	5.67	4.7	4.84	4.9	3.51	1.2	2.02	4.26	2.66	5.58	3.1	2.78	7.27	6.39	2.83	5.84	5.07	8	5.19	5.33	5.22	4.34	6.51	6.73	4.23	5.48	3.64	6.1	3.4
GRMZM2G046382	78.1	111.47	76.51	45.19	52.01	41.56	143.27	144.96	119.9	67.64	77.53	55.96	159.95	209.86	176.56	75.29	83.36	96.87	236.77	274.43	281.25	539.62	362.36	228.85	324.69	238.86	75.87	68.47	102.08	134.91	141.1	121.39	178.09	184.34	145.59	274.88	210.46	216.21	3304.27	5626.11	4385.51	201.03	165.87	243.11	169.72	149.69	186.44	169.98	126.69
GRMZM2G046274	42.25	59.1	50.44	37.14	25.48	27.27	68.23	45.88	61.94	81.69	96.06	73.38	44.55	56.02	44.8	64.58	56.3	68.71	59.6	65.51	70.22	75.22	73.67	66.03	67.03	59.31	38.12	37.39	37.34	52.24	54.59	53.34	56.97	72.52	55.65	84.61	86.47	81.66	46.7	57.05	45.3	68.96	63.14	70.12	65.4	48.55	36.03	41.07	42.33
GRMZM5G886952	111.52	121.62	114.2	176	179.32	151.52	83.54	60.88	99.05	132.14	107.16	116.23	113.52	106.19	105.72	166.28	154.09	164.78	83.75	64.24	81.19	69.64	69.64	72.93	90.62	83.58	142.6	168.06	160.75	83.06	85.4	81.08	72.47	82.05	78.88	30.87	32.25	31.56	160.8	157.66	162.14	48.43	54.17	59.61	72.09	68.89	131.01	110.18	103.7
GRMZM2G306679	0	0	0	0	0	0	0	0	6.1	0	4.77	0	0	0	0	0	0	0	4	0	0	5.87	9.29	0	0	0	0	0	0	0	0	0	0	0	0	33.03	3.79	2.87	1114.7	1779.26	1304.58	0	7.89	0	0	0	0	0	0
GRMZM2G306732	0	0	0	0	0	0	0	0	0	0	0	0	0	0	0	0	0	0	0	0	0	0	0	0	0	0	0	0	0	0	0	0	0	1.63	0	2.07	0	0	8.77	15.36	21.55	0	0	0	0	0	2.96	0	15.48
AC204035.3_FG003	0	0	0	0	0	0	0	0	0	0	0	0	0	0	0	0	0	0	0	0	0	0	0	0	0	0	0	0	0	0	0	0	0	0	0	0	0	0	0	0	0	0	0	0	0	0	0	0	0
GRMZM2G007055	40.89	34.5	43.53	19.32	13.95	29.55	44.85	40.67	51.18	33.74	38.2	32.66	27.1	50.16	40.05	49.1	55.15	62.74	37.54	45.65	26.36	31.47	68.82	57.91	19.91	38.17	8.47	11.34	11.64	15.01	32.02	22.73	24.56	44.18	29.71	31.02	50.95	59.75	31.77	44.57	37.38	89.12	45.97	50.42	66.5	47.44	61.53	57.11	102.98
GRMZM2G306806	60.33	65.86	68.67	60.62	61.9	62.4	66.3	67.85	87.12	94.48	111.54	85.54	86.42	87.84	74.4	98.17	87.34	92.35	70.7	52.55	71.51	68.34	65.67	68.43	55.64	66.89	71.66	73.68	78.69	61.75	70.64	71.24	66.38	61.44	60.36	70.71	74.02	73.04	107.82	96.14	97.29	48.39	44.02	49.66	42.7	51.92	48.87	45.44	48.1
GRMZM2G160198	23.83	20.64	27.13	31.35	38.79	37.83	20.73	17.71	19.92	28	24.56	27.63	7.65	11.64	7.2	23.44	19.79	11.23	18.84	29.21	25.76	27.38	24.3	29.39	24.35	25.77	35.82	45.86	41.62	11.52	9.24	13.22	20.58	21.49	19.6	22.47	19.42	21.7	24.98	25.42	19.59	30.1	25.87	32.33	32.05	21.9	61.55	45.72	58.24
GRMZM2G160237	282.1	280.91	327.62	395.94	420.16	387.69	280.71	262.1	321.92	250.06	229.22	232.74	328.89	358.84	349.33	319.97	287.94	323.69	340.9	357.14	372.59	467.99	423.55	366.48	338.94	327.2	406.98	496.49	459.98	352.26	387.26	319.93	327.54	389.48	306.79	359.79	398.06	354.93	422.12	427.81	425.79	536.19	539.52	504.9	509.38	397.63	354.85	339.13	450.9
GRMZM2G160324	167.51	185.2	179.02	217.7	203.72	192.76	170.15	139.4	188.15	223.19	193.95	192.45	220.48	206.29	199.37	138.68	113.29	111.34	137.92	157.57	138.04	130.74	142.9	142.04	137.72	141.59	169.3	170.24	143.83	101.52	95.1	106.8	123.94	140.09	125.99	100.29	109.71	97.75	150.98	156.3	157.8	109.86	86.95	132.63	117.63	107.11	145.97	156.26	114.76
GRMZM2G160428	54.21	54.61	52.91	32.22	42.27	39.93	47.41	47.52	65.7	79.56	82.12	75.35	66.23	78.42	67.93	60.68	53.27	64.45	121.37	90.8	109.99	120.71	125.97	112.47	77.97	100.19	57.06	66.82	63.04	83.57	76.56	82.05	114.18	92.74	99.25	178.05	166.65	164.86	54.02	50.47	49.56	78.28	83.07	95.14	96.35	76.15	73.48	61.26	81.4
GRMZM2G160452	92.81	102.4	103.54	102.48	99.59	97.2	79.33	43.2	83.29	128.37	96.31	113.08	117.43	115.45	116.54	97.15	80.62	95.61	83.22	78.46	90.83	84.2	75.12	83.23	91.51	83.87	92.08	106.55	100.77	56.49	63.22	60.13	85.33	86.41	79.16	74.76	85.77	76.87	103.75	95.41	102	73.31	73.59	62.54	72.36	66.08	55.61	70.7	66.04
GRMZM2G160506	214.19	300.96	259.09	389.8	409.03	268.73	404.38	204.41	297.13	407.95	374.43	371.1	111.2	143.64	98.43	237.36	249.03	186.03	273.88	324.59	222.94	321.81	232.41	262.42	368.19	265.5	686.14	809.62	649.06	337	383.82	293.98	277.49	313.51	281.69	230.35	219.24	246.46	255.18	321.03	289.17	222.45	378.08	246.43	283.55	333.37	316.38	296.56	254.13
GRMZM2G010855	0	37.13	34.93	0	0	0	58.16	52.31	27.66	71.46	98.36	63.16	24	53.12	26.75	171.57	219.04	176.23	10.4	22.3	70.4	46.37	11.09	10.28	17.07	8.43	2.23	0	3.06	20.46	14.14	20.86	64.07	29.2	35.95	177.76	183.44	229.6	25.02	12.57	20.19	6.62	10.11	3.74	8.46	16.25	8.8	8.07	40.84
GRMZM2G141799	218.92	263.4	250.24	179.24	190.73	192.84	366.84	264.1	299.68	350.49	323.29	319.32	195.17	199.29	200.35	246.42	254.36	241.8	235.58	280.99	245.17	230.84	232.32	218.4	243.25	246.04	186.09	171.73	187.68	215.03	257.28	235.73	192.05	220.19	182.86	216.02	216.44	215.96	183.32	163.37	161.86	212.03	165.16	202.56	216.8	162.77	228.2	224.11	216.93
GRMZM2G061202	20.82	11.98	17.86	15.56	20.48	21.83	11.73	0	12.58	14.87	14.06	16.5	13.24	10.84	14.85	17.91	17.8	13.08	14.22	15.11	12.95	16.37	16.97	12.1	10.56	15.6	16.51	24.02	22.2	5.49	0	4.54	14.33	15.88	10.5	12.55	14.57	14.45	28.13	24.76	30.02	10.21	0	5.62	17.58	19.72	58.04	39.02	67.13
GRMZM2G119168	22.82	59.89	50.09	0	0	0	134.23	104.07	91.91	62.59	113.99	67.73	14.64	32.93	9.79	26.27	39.08	33.07	59.17	64.22	41.07	44.22	64.86	72.75	28.02	39.36	3.98	6.96	4.32	20.09	18.87	27.26	15.62	24.84	19.76	59.81	71.4	99.83	70.99	53.25	79.21	43.51	25.23	19.5	38.69	26.95	54.05	60.46	41.78
GRMZM2G356459	0	0	0	0	0	0	0	0	0	0	0	0	0	0	0	0	0	0	0	0	0	0.41	0.23	0	0	0	0.65	0	0.42	0	0	0	0	0	0	0	0	0	0	0	0	0	0	0	0	0	0	0	0
GRMZM2G057646	137.24	143.62	175.19	247.86	256.75	241.1	86.95	100.84	161.18	150.57	127.07	147.09	160.24	155.68	159.44	195.46	174.49	179.24	150.38	112.73	127.89	134.9	155.75	149.39	121.71	139.94	249.84	231.18	276.29	177.5	162.44	172.03	175.98	162.3	165.59	147.45	147.24	153.05	140.52	130.04	139.89	194.97	202.79	192.72	210.77	180.27	212.9	158.49	232.95
GRMZM2G441511	0	1.52	1.62	1.59	2.09	0	2.22	0	2.16	2.39	2.52	1.94	1.47	1.13	0	4.85	6.92	5.22	1.24	1.3	1.46	1.54	1.68	1.44	1.37	1.31	1.76	2.32	1.98	2.96	1.62	2.81	2.36	1.96	1.79	3.18	1.94	2.42	4.18	0	0	2.06	2.24	1.64	0.86	1.3	1.16	0.85	1.07
GRMZM2G320960	8.4	5.91	6.01	25.23	17.64	12.51	3.15	0	0	2.88	0	4.02	0	0	0	0	0	0	2.72	5.94	7.54	4.08	5.99	3.29	5.24	8.19	18.88	16.62	18.96	0	0	0	10.57	4.51	7.59	0	0	3.19	0	0	0	2.91	5.37	0	3.13	0	3.71	0	4.25
GRMZM2G391908	0	0	0	0	0	0	0	0	0	0	0	0	0	0	0	0	0	0	0	0	0	0	0	0	0	0	0	0	0	0	0	0	0	0	0	0	0	0	0	0	0	0	0	0	0	0	0	0	0
GRMZM2G100086	0	0	0	0	0	0	0	0	0	0	0	0	0	0	0	0	0	0	0	0	0	0	0	0	0	0	0	0	0	0	0	0	0	0	0	0	0	0	0.68	0.86	0	0	0	0	0	0	0.25	0	1.67
GRMZM2G001918	67.64	63.06	59.96	116.32	130.66	111.23	47.19	53.01	57.37	41.21	37.24	39.55	52.7	43.47	41.61	67.38	57.62	51.84	43.2	61.94	49.07	49.99	52.4	39.51	53.24	47.23	96.69	116.86	120.51	57.78	56.15	59.09	36	54.71	44.9	30.04	25.83	26.05	103.11	125.46	103.86	48.78	60.41	54.66	51.01	47.05	95.74	81.02	79.56
GRMZM5G804658	4.06	3.91	3.6	1.55	1.43	0	4.22	0	2.88	4.55	6.11	5.7	2.98	2.75	3.03	1.22	1.61	2.61	5.15	5.63	4.32	6.15	5.34	5.77	4.58	3.8	2.14	1.26	1.31	2.6	3.2	2.53	2.58	3.67	3.03	12.52	11.04	9.06	47.76	54.18	41.33	4.49	2.86	4.29	3.2	3.94	2.47	3.94	3.06
GRMZM5G836424	0	0	0.93	1.15	0	0	0.75	0	1.12	0.22	0	0	2.45	2.11	0	0	0	1.06	0.14	1.94	0.49	0.4	0.44	0.72	0	0	0.5	2.51	3.4	0	0	2.46	2.02	1.7	0	0	0	0	0	0	0	0.48	0	0	0.37	0	0.65	0	0.71
GRMZM5G828820	65.48	68.75	64.16	65.62	80.01	64.65	81.97	50.44	67.89	75.24	81.36	84.84	50.3	55.08	66.14	35.22	31.57	30.61	91.41	85.45	82.84	122.73	103.41	91.86	74.52	74.24	82.27	75.08	81.59	77.69	97.49	69.29	82.99	97.92	81.18	121	111.35	113.28	70.44	55.23	38.73	85.48	99.97	85.26	96.5	84.77	73.53	76.75	66.21
GRMZM2G026911	0	5.27	0	9.95	9.6	15.65	0	0	0	8.38	0	0	0	0	0	0	0	0	0	3.95	0	0	0	0	0	0	5.68	0	3.74	0	0	0	0	0	0	0	0	0	0	0	0	0	0	0	0	0	1.42	0	0
GRMZM2G026959	0	0	0	0	0	0	0	0	0	0	0	0	0	0	0	0	0	0	0	0	0	0	0	0	0	0	0	0	0	0	0	0	0	0	0	0	0	0	0	0	0	0	0	0	0	0	0.73	0	0
GRMZM2G703559	0	0	0	0	0	0	0	0	0	0	0	0	0	0	0	0	0	0	0	0	0	0	0	0	0	0	0	0	0	0	0	0	0	0	0	0	0	0	0	0	0	0	0	0	0	0	0	0	0
GRMZM2G337425	54.49	63.75	58.34	51.97	58.97	58.52	72.71	76.75	65.61	65.57	51.53	69.47	74.5	72.03	61.45	50.75	44.6	47.25	52.33	57.92	56.41	55.87	56.63	58.37	40.13	53.22	56.87	65.31	60.76	51.24	62.74	56.39	56.72	55.06	45.28	54.84	47.05	48.46	70.48	72.08	68.18	52.39	43.3	60.91	52.48	47.98	75.8	61.94	37.21
GRMZM2G109831	41.64	51.9	46.48	33.97	47.13	41.1	54.29	37.9	65.74	58.8	68.31	59.79	50.56	64	53.52	45.41	35.12	50.03	59.69	59.74	69.89	77.29	83.67	67.62	53.22	63.76	36.77	44.21	43.25	52.66	50.58	48.96	47.84	66.3	52.02	69.29	86.98	76.15	43.59	42.44	56.18	62.35	54.17	62.23	64.3	43.4	49.05	48.14	54.17
GRMZM2G109885	148.25	112.6	146.7	248.97	272.87	261.32	96.28	74.6	121.82	92.3	76.88	82.14	106.21	95.24	96.07	139.62	130.11	131.01	103.17	92.33	114.86	101.94	110.34	117.69	107.38	103.96	192.04	227.23	238.55	149.28	137.08	140.5	106.15	121.06	109.49	81.05	92.28	79.74	157.91	168.92	181.33	134.46	120.03	141.62	125.91	87.9	111.42	127.03	158.22
GRMZM2G408887	0	2.49	2.19	0	0	0	3.9	0	2.68	4.34	3.59	5.28	0	2.88	0	3.32	0	0	5.5	7.1	5.25	6.54	7.26	6.36	3.06	3.55	2.11	0	1.08	3.27	6.6	3.57	2.74	6.84	4.59	5.66	8.8	8.8	0	0	0	4.71	4.42	5.4	5.16	3.49	3.48	6.7	3.7
GRMZM2G110413	0	7.59	9.51	0	7.83	0	8.35	0	7.7	9.7	10.37	11.71	0	16.59	12.36	8.38	14.11	0	0	7.31	7.62	11.99	15.01	9.05	11.16	12.31	8.21	0	7.67	0	0	0	7.8	11.69	0	12.23	17.44	13.58	0	0	0	8.35	10.04	9.71	6.55	0	5.48	0	0
GRMZM2G078164	29.08	33.38	30.33	26.49	21.88	22.22	18.89	52.83	24.88	26.47	33.09	36.81	28.44	33.15	35.39	18.76	15.95	8.79	31.03	39.83	36.73	44.32	33.19	34.68	34.52	25.94	27.36	47.89	27.03	19.38	28.88	19.66	22.61	29.99	21.23	39.85	60.54	52.96	82.24	120.48	148.99	18.04	26.15	20.17	31.6	26.37	51.02	56.62	41.62
GRMZM2G305526	54.33	81.71	68.95	3.78	3.28	0	107.17	180.98	121.32	2.49	6.05	10.02	406.52	446.38	486.93	21.53	39.65	24.13	60.48	55.05	35.74	56.1	53.57	69.86	74.98	52.48	3.87	2.35	2.4	90.48	57.75	90.16	136	223.08	119.37	24.07	20.39	22.44	19.94	15.71	17.75	174.9	63.21	251.32	230.44	247.86	612.53	487.41	403.2
GRMZM2G179432	2144.17	2560.71	2127.69	839.4	669.19	615.64	3843.73	2605.82	2431.51	6649.76	7264.79	5818.86	537.74	820.02	591.96	1504.59	1051.15	1405.46	2319.56	2829.23	2613.46	2046.88	3226.28	2631.06	1767.36	2061.08	696.38	442.82	586.59	1424.12	1425.26	1750.44	2500.96	2342.4	2771.04	4355.34	4416.87	4306.98	289.32	315.14	272	1367.41	1107.81	1457.16	1331.13	1433.86	875.81	921.25	642.75
GRMZM2G049159	36.22	36.63	38.18	43.4	49.91	42.58	35.4	43.17	45.96	36.85	36.65	32.1	49.53	58.9	58.13	36.66	38.58	38.23	51.15	38.48	50.7	61.76	56.2	54.04	46.47	48.43	56.15	70.92	65.51	46.64	49.89	41.19	35.6	48.67	38.46	42.67	43.03	42.5	55.46	52.29	48.79	54.06	60.81	52.07	51.85	53.71	50.37	47.31	57.78
GRMZM2G350001	8.23	8.88	8.97	13.19	11.94	11.22	4.3	0	8.06	7.95	6.98	5.22	7.06	6.09	7.82	10.02	8.69	8.4	6.75	6.29	6.45	6.44	6.67	8.23	7.88	7.38	10.33	9.8	11.5	7.24	5.02	4.86	6.01	7.13	6.7	4.44	4.89	3.88	4.95	7.49	6.76	6.08	4.74	6.22	6.41	5.75	4.3	4.88	4.98
GRMZM2G174644	514.88	562.14	550.85	903.13	960.15	916.96	501.61	429.19	436.5	541.11	406.02	458.09	368.73	369.34	323.34	615.87	485.2	491.78	495.18	615.45	485.53	469.61	503.82	438.25	494.53	459.25	757.73	864.06	795.11	336.79	351.84	348.47	519.44	503.95	553.14	464.67	495.99	454.54	272.5	288.35	277.65	462.89	390.19	393.13	460.88	433.59	643.41	594.86	407.95
GRMZM2G110309	90.74	108.17	109.12	104.51	116.27	113.34	65.93	50.47	82.14	114.37	111.92	103.29	75.97	83.37	85.54	148.16	157.22	127.67	106.67	84.37	108.83	101.06	106.99	115.81	92.55	94.06	80.72	83.64	84.96	67.53	70.48	66.1	122.54	105.63	128	134.48	138.56	136.06	62.11	49.14	53.93	83.4	73.6	80.49	93.32	95.01	86.57	86.21	89.4
GRMZM2G087600	129.39	119.97	159.59	241.21	233.24	228.16	130.05	133.59	114.71	90.23	90.47	82.58	113.41	116.53	129.28	144.61	143.11	135.69	124.43	131.36	118.36	136.97	132.8	122.45	118.38	100.18	185.59	244.94	233	127.7	115.17	103.83	105.68	113.53	101.49	83.61	87.52	76.4	202.75	227.89	205.01	135.85	140.55	131.3	150.76	116.51	173.64	170.03	173.92
GRMZM2G087459	176.89	222.66	186.9	123.52	120.96	115.2	281.63	298.78	253.75	335.48	342.29	341.67	218.05	222.66	191.94	181.44	144.71	165.56	204.01	210.9	186.93	248.87	207.28	197.87	219.75	194.65	188.13	187.85	156.92	186.67	221.63	212.41	166.93	197.44	196.48	213.34	217.35	224.38	178.9	203.36	211.57	241.88	249.71	242.6	244.07	228.28	278.98	256.58	259.04
GRMZM2G112925	7.85	11.63	6.29	6.47	4.37	5.18	17.79	0	13.92	18.77	15.1	9.42	0	0	0	3.01	0	3.18	17.73	15.1	7.88	11.74	12.07	12.12	7.92	11.2	14.04	9.74	11.78	12.59	12.75	8.45	10.24	10.73	6.32	7.64	11.55	9.73	0	0	5.66	14.83	17.95	18.48	19.92	15.68	5.17	7.35	0
GRMZM2G113002	33.88	29.65	35.61	56.81	64.31	55.59	18.72	9.53	21.84	8.91	9.46	9.64	7.36	8.39	12.62	45.21	30.33	36.71	32.46	40.36	25.7	25.63	22.21	26.1	33.12	27.35	44.03	60.57	44.26	16.46	24.89	13.45	16.34	15.96	18.08	10.84	12.07	8.04	37.41	64.12	40.65	20.59	22.47	15.47	25.08	18.62	46.16	27.07	27.34
GRMZM2G043030	108.52	123.37	120.87	149.02	156.97	125.48	130.51	112.99	138.34	126.3	135.07	122.51	121.67	131.09	116.53	98.56	83.85	80.01	144.61	151.09	144.36	135.36	144.45	139.35	134.53	136.79	138.55	172.71	157.92	140.37	151.51	158.64	162.68	133.8	176.89	172.91	187.5	168.86	106.38	130.52	135.87	158.8	158.59	167.66	177.88	143.76	140.43	124.8	128.63
GRMZM2G160906	292.8	372.61	348.56	385.32	353.72	277.76	377.71	260.42	352.11	499.23	501.45	447.84	393.24	350.2	312.82	370.77	283.05	321.32	303.34	236.25	276.79	255.85	284.58	287.67	288.92	267.41	298.31	274.14	294.05	238.84	242.65	258.85	296.56	313.06	328.69	346.85	365.7	376.29	145.04	184.42	168.01	215.82	212.3	214.68	226.39	232.93	242.5	224.17	186.79
GRMZM5G801409	693.58	627.59	707.43	1307.98	1334.53	1227.18	431.16	408.86	388.36	354.29	247.59	326.9	400.19	357.43	346.19	879.59	789.38	692.28	426.71	478.35	421.06	435.15	433.71	424.51	488.8	392.97	936.2	1107.55	1181.74	524.89	481.38	492.03	437.52	458.68	493.19	206.66	232.43	212.52	598.33	650.24	605.64	477.67	492.48	513.68	509.83	402.11	683.4	665.55	629.83
GRMZM5G891990	46.41	52.43	63.3	68.68	74.22	64.47	45.63	41.28	55.93	48.39	47.11	49.39	42.93	46.8	43.47	67.33	62.14	60.57	59.49	49.49	59.91	61.33	56.06	67.8	56.23	60.03	57.34	66.75	62.49	53.42	52.49	50.74	56.41	63.72	52.95	45.78	45.17	47.1	64.71	63.86	64.87	64.19	59.2	58.34	59.65	60.02	57.74	67.3	65.62
AC233935.1_FG005	33.31	26.3	34.1	37.99	35.77	29.01	29.44	60.07	38.26	7.7	8.22	8.46	125.77	128.24	154.24	21.18	22.68	28.37	34.28	27.64	34.36	37.13	36.84	38.47	29.24	44.37	29.62	39.57	37.17	26.52	28.75	29.53	30.85	34.78	33.2	15.37	22.37	21.38	6.25	12.36	8.93	37.54	41.75	33.68	40.6	42.8	33.83	29.13	24.69
GRMZM5G894709	0	0	0	0	0	0	0	0	0	0	0	0	0	0	0	0	0	0	0	0	0	0	0	0	0	0	0	0	0	0	0	0	0	0	0	0	0	0	0	0	0	0	0	0	0	0	0	0	0
AC213668.4_FG008	0	0	0	0	0	0	0	0	0	0	0	0	0	0	0	0	0	0	0	0	0	0	0	0	0	0	0	0	0	0	0	0	0	0	0	0	0	0	0	0	0	0	0	0	0	0	0	0	0
GRMZM2G428391	51.33	101.7	76.14	49.41	32.02	11.31	167.23	104.43	138.24	189.52	251.25	177.12	36.76	71.22	48.46	156.43	98.55	82.48	110.29	131.38	138.38	186.43	301.82	152.91	103.15	117.11	63.35	18.61	32.8	119.34	117.43	144.44	113.89	86.82	109.32	425.65	204.38	206.7	221.52	203.13	219.29	433.18	216.34	449.28	171.82	215.26	182.74	209.46	107.71
GRMZM2G428410	131.6	120.12	151.31	157.22	188.98	179.41	152.78	116.88	151.49	136.15	140.77	134.79	95.56	102.82	111.16	122.64	133.08	131.66	164.45	137.95	150.8	166.46	161.65	174.41	155.82	155.7	153.38	167.53	170.1	166.1	173.37	156.42	127	146.62	127.81	155.78	157.44	148.83	136.01	156.44	164.46	159.88	153	162.98	155.78	125.15	147.12	149.92	161.89
AC213668.4_FG007	0	0	0	0	0	0	0	0	0	0	0	0	0	0	0	0	0	0	0	0	0	0	0	0	0	0	0	0	0	0	0	0	0	0	0	0	0	0	0	0	0	0	0	0	0	0	0	0	0
GRMZM2G145275	0	0	0	0	0	0	0	0	0	0	0	0	0	0	0	0	0	0	0	0	0	0	0	0	0	0	0	0	0	0	0	0	0	0	0	0	0	0	0	0	0	0	0	0	0	0	0	0	0
GRMZM2G096261	189.48	189.75	195.23	345.04	356.64	310.56	162.67	126.34	122.52	112.32	86.21	110.28	139.94	121.63	139.86	185.26	181.69	160.29	146.23	160.18	120.95	123.51	142.5	139.9	162.96	148.01	254.96	281.76	326.3	123.51	104.27	112.62	143.89	157.79	147.3	59.51	71.39	62.28	276.03	352.08	296.78	105.74	109.31	125.34	124.81	75.58	168.04	166.54	131.72
GRMZM2G096231	0	6.19	4.94	5.17	8.12	0	8.35	0	5.92	7.05	9.13	6.91	13.51	6.43	9.84	5.86	7.52	7.87	5.68	9.2	6.17	7.04	7.24	4.3	5.99	5.2	8.54	14.13	9.92	9.94	9.49	4.91	4.88	3.79	6.48	10.78	9.85	9.98	15.55	21.33	26.21	12.7	12.8	13	11.37	13.91	29.37	18.96	14.55
GRMZM2G048482	159.21	163.39	179.04	131.28	128.68	137.93	177.97	172.28	191.08	217.79	223.91	229.64	178.41	186.52	185.03	132.35	98.15	131.63	191.36	180.04	221.69	210.59	238.19	229.84	155.43	163.03	141.34	148.71	146.88	247	238.77	244.14	297.47	296.04	279.91	410.33	425.58	388.06	115.58	98.56	103.76	483.61	382.88	445.39	345.2	379.62	313.57	283.83	260.6
GRMZM2G441827	0	0	0	0	0	0	0	0	0	0	0	0	0	0	0	0	0	0	0	0	0	0	0	0	0	0	0	0	0	0	0	0	0	0	0	0	0	0	0	0	0	0	0	0	0	0	0	0	0
GRMZM2G172574	0	0	0	0	0	0	0	0	0	0	0	0	0	0	0	0	0	0	0	0	0	0	0	0	0	0	0	0	0	0	0	0	0	0	0	0	0	0	0	0	0	0	0	0	0	0	0	0	0
GRMZM2G043857	20.7	26.59	24.93	12.31	11.78	13.87	106.39	46.88	71.42	93.76	159.41	85.5	7.94	15.61	6.44	47.89	42.21	22.5	41.38	50.46	51.12	56.4	48.74	43.27	30.22	35.66	37.32	26.99	29.1	102.94	98.61	121.93	106.19	81.2	105.9	220.54	224.34	217.96	28.98	28.75	23.03	83.97	89.23	60.14	73.65	70.86	50.24	48	54.78
GRMZM2G043878	0	0	0	0	0	0	13.83	0	0	0	0	0	0	0	0	0	0	0	8.14	18.89	15.38	17.16	36.41	33.01	6.99	9.03	9.38	9.54	6.75	0	6.52	0	6.01	14.61	12.42	19.44	21.04	35.88	18.3	0	14.89	746.49	686.05	322.4	154.12	214.24	6.05	0	0
GRMZM2G043976	0	0	9.15	0	0	0	0	0	0	0	0	0	0	0	0	0	0	0	6.23	0	0	3.87	3.97	11.02	0	0	0	0	5.36	0	7.26	0	0	0	0	0	4.11	0	0	14.8	0	7.07	11.78	7.64	7.64	0	9.5	8.97	8.14
GRMZM2G044027	3857.31	4556.57	4163.71	5028.92	4514.52	4425.26	3661.12	2218.68	3562.18	2932.83	2275.27	2677.97	8295.68	7838.91	7655.98	4439.62	4189.51	3915.15	2427.36	2096.62	2120.93	1749.67	2162.63	2232.85	2640	2442.64	3855.38	4164.09	4192.97	1523.4	1361.57	1561.31	2392.35	3067.78	2595.2	953.94	1017.16	974.8	1284.76	1081.57	1054.5	1889.88	1386.81	2143.98	2083.06	1978.84	3417.24	3569.72	2401.81
GRMZM2G044281	65.87	68.96	82.37	136.56	121.23	124.51	61.69	30.39	67.28	74.02	94.65	62.76	69.75	85.62	67.07	111.68	83.72	75.24	65.83	47.61	72.2	63.87	70.76	73.05	61.35	60.21	113.81	105.2	130.45	62.45	57.37	65.69	94.44	83.35	98.71	82.39	104.69	97.37	76.75	88.95	92.55	62.19	59.74	63.61	62.02	58.33	54.48	53.97	78.91
GRMZM2G345330	5.86	12.57	8.36	12.72	28.71	3.19	2.28	0.59	4.79	21.58	18.3	16.86	8.24	15.65	0.44	9.59	8.76	1.44	10.79	3.94	12.17	8.24	5.47	0.21	6.99	5.86	21.01	35.66	16.99	1.03	10.33	11.84	16.12	14.64	2.7	20.63	22.86	25.28	6.41	2.84	3.08	9.54	4.95	5.62	5.21	12.91	9.65	10.24	5.55
GRMZM2G157329	158.04	177.99	193.58	252.96	278.71	280.88	150.32	113.72	131.66	144.96	112.01	127.34	143.7	134.55	130.08	164.74	142.71	152.65	154.38	168.25	160.89	146.29	163.23	157.8	163.15	152.07	172.47	224.25	225.21	124.93	141.91	128.24	146.67	184.72	161.94	121.56	146.01	140.76	122.02	130.17	132.73	163.99	160.19	146.97	175.29	135.05	166.61	180.78	166.72
GRMZM5G843781	33.48	40.57	31.14	64.39	83.27	72.09	3.08	0	5.65	51.17	29.96	26.82	0	0	0	31.61	26.2	12.35	5.95	5.87	4.8	1.28	3.47	0	5.61	2.73	8.43	14.97	12.89	0	0	0	6.22	3.25	4.24	0	3.65	3.6	5.58	0	0	0	0	0	1.91	0	1.94	4.16	0
GRMZM2G119886	452.71	565.54	524.77	575.7	709.5	574.84	640.5	651.71	517.21	561.99	528.84	516.07	638.01	670.39	669.82	526.66	457.19	511.24	444.13	532.19	450.68	557.43	569.68	444.22	469.69	494.21	496.47	588.09	583.98	389.19	366.94	369.69	402.97	476.09	394.05	449.64	474.65	444.79	459.88	470.67	474.75	517.42	467.32	530.92	527.97	524.32	738.26	718.27	561.9
GRMZM2G077797	76.26	66.05	87.35	113.51	134.18	122.75	67.53	50.42	53.72	60.42	53.38	52.48	65.98	54.94	54.28	113.43	104.82	86.29	46.09	45.16	38.2	53.73	53.28	45.78	54.48	45.24	88.47	102.08	121.05	52.32	61.15	64.24	54.56	51.96	56.59	41.27	42.57	41.96	34.45	53.8	47.25	65.6	65.04	70.02	76.4	55.84	83.72	98.41	73.13
GRMZM2G078052	39.78	43.84	47.82	60.59	74.35	62.9	28.02	44.4	38.76	43.22	42.57	39.48	38.45	42.37	37.3	40.05	42.11	36.81	38.32	29.44	39.81	34.99	45.48	40.62	37	32.19	57.34	71.35	65.52	33.71	34.01	32.46	39.13	38.89	38.25	40.52	48.61	42.4	77.57	83.61	80.3	51.44	58.64	47.25	49.7	55.07	57.09	38.76	51.39
GRMZM2G044237	180.22	166.37	208.42	265.52	279.35	280.95	130.53	119.49	182.41	167.11	161.69	164.93	123.15	125.34	114.94	257.44	250.69	260.56	163.38	143.75	168.22	114.17	124.71	169.05	169.05	168.81	265.27	282.42	213.88	191.11	172.54	168.12	164.52	157.03	163.49	114.83	112.74	113.96	209.29	248.58	237.47	123.42	143.69	155.51	153.93	128.42	148.2	169.93	199.31
GRMZM2G343778	0	0	0	0	0	0	0	0	0	0	0	0	0	0	0	0	0	0	0	0	0	0	0	0	0	0	0	0	0	0	0	0	0	0	0	0	0	0	0	0	0	0	0	0	0	0	0	0	0
GRMZM2G150729	0	0	0	0	0	0	0	0	0	0	0	0	0	0	0	0	0	0	0	0	0	3.25	2.45	0	0	0	0	0	0	0	0	0	0	0	0	0	3.72	0	0	0	0	10.6	5.06	3.19	8.24	0	4.08	0	0
GRMZM2G150697	97.41	83.49	104.92	113.74	125.2	105.39	133.61	86.84	94.39	89.96	100.52	98.45	74.3	58.91	83.76	93.16	85.29	64.34	64.82	77.41	50.64	63.6	78.8	96.62	73.32	57.14	113.63	110.99	111.07	91.57	99.15	82.55	60.76	88.82	77.91	63.14	75.62	68.2	64.57	62.43	69.26	71.5	70.54	67.36	87.36	63.29	98.5	76.31	95.68
GRMZM2G048154	21.91	25.21	31.43	37.41	10.92	0	117.65	0	87.47	82.48	59.98	35.44	0	0	0	19.5	42.88	11.89	88.01	106.8	69.59	93.05	77.25	65.21	64.1	84.68	67.36	44.7	54.43	75.35	75.22	109.21	29.4	69.25	45.11	100.62	95.82	118.13	0	0	0	134.93	113.86	93.32	113.59	93.5	10.44	36.7	16.75
GRMZM2G171232	128.52	140.5	126.09	142.67	144.16	112.36	181.91	86.35	144.29	186.03	177.6	148.28	103.43	109.77	109.88	118.47	131.47	111.21	107.12	128.46	114.02	131.62	141.15	128.43	137.01	125.26	136.58	143.6	169.58	142.6	161.04	159.78	118.86	137.77	136.45	135.35	128.94	130.65	61.68	64.88	68.38	112.15	132.35	136.98	127.16	128.04	123.34	132.82	112.97
GRMZM2G471904	12.24	7.95	12.28	13.68	16.18	10.46	11.9	7.92	16.39	5.73	5.21	5.82	18.42	17.27	18.53	18.86	20.4	25.56	15.9	14.79	13.25	9.6	10.43	12.6	18.36	17.66	20.09	21.31	19.04	24.67	25.06	24.39	11.04	11.23	9.72	7.15	6.73	6.05	15.68	17.81	20.32	7.7	7.34	9.56	9.49	6.98	11.95	7.56	16.41
GRMZM2G401769	31.05	21.11	31.96	23.92	20.49	23.75	11.7	5.92	39.06	54.15	53.2	47.9	28.71	33.16	35.38	33.39	27.24	35.4	31.38	12.34	25.53	18.38	20.23	35.2	24.73	26.81	26.57	23.66	28.4	28.29	29.55	33.58	28.91	28.81	35.12	38.17	41.97	33.72	48.3	50.19	46.56	29.5	24.45	30.01	25.62	32.99	17.74	14.01	32.45
GRMZM2G096424	131.93	127.44	152.64	194.26	211.14	193.51	130.19	95.75	122.07	115.54	106.59	102.64	125.88	109.94	100.04	160.01	130.5	144.29	103.46	98.12	90.23	86.56	97.95	95.13	103.31	97.31	143.22	170.43	168.11	100.08	100.52	107.2	80.42	101.61	87.9	63.74	74.69	64.36	108.36	107.5	110.28	86.66	87.21	88.82	99.15	88.98	113.82	108.19	98.86
GRMZM2G026910	0	0	0	0	0	0	0	0	2.8	0	0	0	0	0	0	0	0	0	0	0	0	0	1.45	0	0	0	0	0	0	0	0	0	0	0	0	3.96	5.41	5.04	9.5	8.17	12.8	0	0	0	0	0	0	0	0
GRMZM2G026654	58.91	72.06	71.71	69.47	68.32	46.35	60.78	84.14	77.09	120.58	134.71	105.57	99.2	120.4	112.76	97.86	83.43	84.91	55.02	34.16	52.42	39.25	53.88	52.47	54.29	47.91	54.58	59.09	60.63	31.77	37.14	33.24	54.91	53.21	56.38	49.53	60.64	61.58	36.59	34.55	21.75	35.94	29.73	42.09	33.98	31.52	65.73	26.5	51.36
GRMZM2G338333	136.75	156.56	137.89	92.98	77.96	101.84	246.26	237.28	202.97	258.32	311	232.73	196.91	217.6	184.38	214.34	227.05	218.49	146.34	153.11	138.17	148.07	156.85	154.33	137.82	139.04	94.82	96.17	95.56	134.28	130.32	145.79	129.66	130.38	147.74	182.43	204.75	205.85	82.32	69.82	65.35	153.92	129.69	119.08	120.21	124.94	160.24	133.17	126.19
GRMZM2G042107	5.98	8.17	5.14	7.19	10.31	7.22	9.73	0	6.13	3.87	2.55	2.62	11.35	13.21	7.01	9.11	5.21	8.69	8.27	6.87	5.09	5.38	5.36	4.27	5.47	4.96	8.79	8.03	7.65	5.99	6.4	5.21	8.06	8.82	5.28	5.61	9.58	10.24	12.66	11.51	7.89	13.88	14.05	10.17	6.65	8.07	8.92	5.65	0
AC226231.2_FG002	0	0	0	0	0	0	0	0	0	0	0	0	0	0	0	0	0	0	0	0	0	0	0	0	0	0	0	0	0	0	0	0	0	0	0	0	0	0	0	0	0	0	0	0	0	0	0	0	0
GRMZM2G703561	0	0	0	0	0	0	0	0	0	3.96	0	0	0	0	0	0	0	0	0	0	0	0	1.68	0	0	0	0	0	0	0	0	0	0	0	0	0	0	4.25	0	0	0	0	0	0	0	0	0	0	0
GRMZM2G017103	89.98	126.7	77.88	114.59	118.32	78.03	85.01	0	48.2	170.46	133.8	152.73	0	0	0	14.18	0	0	41.92	51.31	43.22	5.01	12.19	6.98	37.89	32.17	90.8	67.23	92.2	0	0	0	35.93	38.72	45.82	13.12	29.08	17.92	0	0	0	0	11.01	0	0	0	3.75	9.9	0
GRMZM2G396674	10.22	4.47	6.37	5.05	0	0	7.56	0	3.51	0	4.47	5.3	0	5.48	0	5.91	10.69	14.88	0	6.76	5.79	4.22	3.43	0	0	4.07	3.21	4.39	4.78	0	0	5.59	0	3.59	0	0	0	0	13.99	21.27	15.74	0	0	0	2.54	0	4.37	0	0
GRMZM2G141704	262.05	281.19	274.06	455.06	510.58	475.43	233.63	191.54	185.21	167.89	176.27	164.38	183.95	172.5	171.57	321.22	292.51	265.99	212.02	261.7	227.62	232.28	248.72	177.13	230.48	206.23	363.79	410.79	444.65	202.17	184.94	193.99	310.6	260.26	295.64	208.5	196.06	213.59	226.45	241.72	203.09	193.95	218.05	196.09	232.25	225.6	303.91	281.16	215.09
GRMZM2G442277	0.04	0.53	0.09	0.01	0.05	0.37	57.88	11.22	10.39	3.35	40.91	3.87	0.03	2.01	1.3	0.27	0.39	0.39	0.06	0.11	0.39	0.24	0.03	0.14	0.03	0.02	0.03	0.04	0.02	0.92	2.02	1.25	0.1	0.05	0.09	25.85	28.07	44.48	0.15	0.01	0.02	0.54	0.08	0.24	0.61	0.51	0.15	0.23	0.03
GRMZM2G428096	332.88	234.74	316.49	641.35	556.28	617	75.91	24.09	140.97	156.59	118.98	151.39	137.1	176.93	151.14	329.43	244.17	247.83	225.55	111.88	184.91	162.76	170.42	211.93	204.29	217.06	474.56	490.04	565.15	190.05	165.38	184.55	324.65	276.68	336.47	116.81	106.41	104.71	271.37	263.38	265.37	131.28	152.86	174.68	177.7	174.61	123.46	149.25	202.77
AC202101.3_FG002	0	0	0	0	0	0	0	0	0	0	0	0	0	0	0	0	0	0	0	0	0	0	0	0	0	0	0	0	0	0	0	0	0	0	0	0	0	0	0	0	0	0	0	0	0	0	0	0	0
GRMZM2G136268	15.93	12.39	17	14.65	17.02	11.73	9.95	8.57	16.84	16.48	15.56	16.46	14.27	16.29	17.43	16.72	15.6	16.65	17.46	12.61	17.02	14.15	16.16	17.7	14.6	18.4	16.63	18.59	17.63	15.66	15.09	15.08	14	15.57	17.53	17.18	21.25	17.52	20.39	24.25	24.02	16.87	15.38	16.51	17.89	13.92	13.85	14.88	15.2
GRMZM2G054332	239.92	283.37	232.06	0	0	0	327.87	217.34	361.19	345.75	369.09	282.84	33.19	60.31	41.97	11.05	10.01	5.34	493.29	437.71	463.75	480.54	544.42	580.74	453.76	485.32	0	0	2.04	160.29	150.19	149.34	208.47	286.42	241.92	555.65	529.69	611.49	3.47	7.41	4.01	98.34	61.97	80.45	113.98	92.22	54.59	72.17	51.75
GRMZM2G352883	52.21	59.42	64.09	35.8	43.93	35.31	77.49	92.93	77.08	89.84	85.02	88.95	79.43	85.6	87	65.14	68.42	76.87	80.25	84.81	79.35	85.48	95.41	86.55	57.58	68.59	43.87	48	41.31	78.07	81.7	77.42	80.24	81.48	76.57	134.91	130.29	133.84	116.84	103.21	109.22	113.05	114.35	99.42	112.14	119.57	103.7	98.06	111.33
GRMZM5G873286	44.12	36.91	48.81	32.8	33.74	35.18	23.65	26.74	61.76	71.72	78.39	69.3	56.97	69.89	63.59	59.05	57.45	64.47	55.32	30.48	60.16	43.08	45.17	72.08	36.57	45.4	43.78	34.85	42.15	58.58	70.53	58.31	67.52	53.02	58.04	78.6	75.01	61.87	91.28	70.46	82.83	60.19	60.66	71.96	58.92	66.23	38.15	32.31	71.6
GRMZM2G041989	69.34	88.77	102.01	74.07	84.82	70.7	115.58	102.77	108.74	111.46	101.94	92.65	74.42	87.9	78.3	94.04	87.42	89.12	120.49	136.33	148.12	150.64	142.9	132.02	126.14	114.28	82.82	93.16	89.63	115.7	115.71	121.31	102.11	138.23	119.46	149.65	169.05	151.71	49.15	58.82	50.7	127.45	123.19	120.76	132.5	109.22	93.1	99.85	96.62
GRMZM2G338131	0	0	0	0	0	0	1.92	0	0	3.21	2.33	0	0	0	0	0	0	0	0	0	0	1.72	1.58	0	0	0	0	0	0	0	2.91	1.92	0	0	0	14.41	8.11	8.18	0	0	0	0	0	0	0.86	0	1.1	2.24	0
GRMZM2G043291	107.29	99.96	114.57	16.5	13.18	21.09	271.1	213.78	191.06	149.49	170.9	122.91	298.01	347.62	282.67	75.47	75.74	89.58	127.74	138.85	189.74	157.44	241.75	185.22	148.03	172.63	32.8	23.98	28.27	181.27	217.82	244.25	134.14	179.02	159.13	257.93	288.73	269.17	138.26	128.94	134.9	172.49	104.87	158.96	141.76	117.45	157.99	182.65	99.56
GRMZM2G042639	165.22	91.15	146.67	5.49	5.51	0	1056.13	569.88	566.99	390.54	377.12	211.52	84.38	92.49	32.89	140.96	244.3	95.2	240.74	372.08	143.98	1443.14	860.7	350.86	90.7	106.91	11.39	8.23	12.9	218.01	237.14	326.74	104.47	111.02	157.48	1355.64	1119.17	992.47	416.11	334.12	357.78	252.81	172.77	195.79	213.58	94.36	136.75	137.72	106.8
GRMZM2G042543	0	0	0	0	0	0	0	0	0	0	0	0	0	0	0	0	0	0	0	0	0	0	0	0	0	0	0	0	0	0	0	0	0	0	0	0	0	0	0	0	0	0	0	0	0	0	0	0	0
GRMZM2G042032	153.57	168.07	157.89	209.75	259.14	231.89	190.99	137.21	141.66	120.62	126.58	112.87	171.93	179.21	161.4	147.03	120.14	136.79	149.54	184.43	171.94	176.44	178.55	167.52	154.46	144.54	177.39	221.08	223.77	142.69	132.23	111.16	165.25	190.75	164.27	159.09	154.51	175.93	167.98	173.68	165.46	185.1	186.03	190.14	204.18	170.93	187.33	213.65	200.18
GRMZM2G338037	47.22	54.66	54.4	26.56	17.43	0	95.41	123.95	71.89	88.23	103.75	104.48	64.56	92.79	83.04	28.64	5.13	11.38	35.06	55.41	40.97	39.23	34.06	35.04	43.08	42.22	23.34	29.07	30.91	35.08	42.46	36.02	31.55	42.26	33.85	33.37	30.64	36.07	102.68	120.61	95.25	32.16	22.19	48.63	51.38	26.18	147.26	143.33	73.32
GRMZM2G041955	2.79	2.99	2.97	4.88	3.98	2.41	1.1	0	1.34	0.87	1.61	1.69	2.73	3.78	2.83	2.89	2.17	1.67	3.08	1.67	2.63	1.93	2.76	2.21	1.84	3.62	3.87	5.02	4.66	2.66	2.55	2.16	3.15	2.74	2.72	0.78	2.02	1.37	7.31	8.85	8.02	1.63	1.92	1.98	2.37	1.02	2.63	1.03	2.68
GRMZM2G109967	67.41	62.17	81.06	97.69	106.09	102.81	58.71	40.11	46.74	59.18	53.54	57.67	78.77	83	72.38	66.12	45.54	49.16	59.75	65.81	69.63	58.69	66.75	60.09	62.45	54.84	77.63	79.62	95.61	55.04	52.35	50.74	68.11	69.45	69.55	58.48	64.68	59.88	78.42	93.8	91.24	84.41	70.44	78.32	76.15	60.62	133.47	99.82	121.61
GRMZM2G154883	36.66	30.72	44.39	45.25	54.56	52.13	33.39	34.83	50.19	50.46	53.68	48.66	40.09	41.7	38.28	51.26	37.15	45.66	50.22	41.2	43.53	40.91	47.18	50.96	41.19	46.75	58.04	55.05	61.19	62.09	56.1	61.87	66.49	51.96	65.76	57.78	62.06	60.97	36.32	42.92	44.31	61.37	56.12	58.2	65.06	50.08	59.73	43.78	54.74
AC217300.3_FG004	0	0	0	0	0	0	0	0	0	0	0	0	0	0	0	0	0	0	0	0	0	0	0	0	0	0	0	0	0	0	0	0	0	0	0	0	0	0	0	0	0	0	0	0	0	0	0	0	0
AC217300.3_FG005	0	6.23	0	7.56	6.52	24.93	7.01	0	6.51	5.01	0	0	10.12	0	0	0	9.5	0	7.98	7.28	10.58	8.51	10.41	11.5	0	0	0	8.57	9.02	11.63	0	0	12.13	7.77	8.65	9.5	15.17	9.27	19.45	15.74	16.04	18.59	14.71	19.8	17.27	13.44	15.07	33.87	16.47
GRMZM2G052479	28.22	36.1	38.07	31.76	41.51	26.03	54.86	56.2	56.2	48.21	64.39	43.19	37.86	33.22	49.51	21.37	19.52	25.82	34.57	37.69	29.05	45.12	43.78	29.51	31.02	32.19	23.72	34.95	33.39	31.43	26.18	29.52	24.94	28.41	25.88	38.67	34.68	33.89	69.24	67.78	66.9	36.38	30.57	41.97	36.76	27.72	30.06	28.81	20.94
GRMZM2G052581	55.24	54.3	51.42	83.99	68.67	45.66	48.85	61.63	39.7	22.53	36.35	37.23	46.77	38.04	36.98	59.21	44.58	37.36	43.53	51.42	38.7	47.48	50.16	56.24	47.16	40.99	69.14	63.18	74.08	48.62	45.97	50.28	40.88	48.11	50.13	40.95	32.82	42.52	44.14	54.75	49.83	44.86	32.82	38.74	43.33	39.71	64.49	37.32	52.51
AC202041.4_FG003	0	0	0	0	0	0	0	0	0	0	0	0	0	0	0	0	0	0	0	0	0	0	0	0	0	0	0	0	0	0	0	0	0	0	0	0	0	0	0	0	0	0	0	0	0	0	0	0	0
GRMZM2G030880	8	6.38	9.7	7.85	11.85	10.3	14.27	15.14	18.89	11.46	11.68	9.29	6	8.84	6.03	13.81	8.38	13.73	24.6	35.58	22.06	42.55	37.09	24.03	12.63	24.01	14.32	20.1	11.65	17.67	18.09	25.99	37.24	42.33	42.04	34.16	37.24	35.36	15.95	8.83	13.47	17.81	20.49	23.61	21.52	12.64	15.22	13.63	18.85
GRMZM2G137839	4730.94	5379.14	4863.29	4680.2	4555.54	4146.6	6557.63	5227.9	5037.36	6601.36	6899.38	6120.48	4618.27	4593.03	4427.22	3235.93	2821.33	2708.05	3090.39	3581.13	3078.86	3239.19	2983.96	2503.36	4128.87	3244.89	4607.12	4675.83	5100.92	2330.11	2701.1	2627.73	2115.61	2508.58	2200.29	1530.72	1519.45	1604.56	4384.95	5198.95	4896.28	1405.23	1130.33	1338.67	1561.99	1348.54	3165.79	3095.17	2558.68
GRMZM5G876973	0	0	0	0	0	0	0	0	0	0	0	0	0	0	0	0	0	0	0	0	0	2.06	0	0	0	0	0	0	0	0	0	0	0	0	0	0	0	0	0	0	0	0	0	0	0	0	0	0	0
GRMZM2G017792	27.38	44.39	27.33	10.38	16.75	10.38	60.46	43.33	32.58	25.7	36.05	61.3	51.6	89.92	54.28	16.56	21.67	10.84	33.07	30.68	41.52	49.15	34.27	26.27	65.02	24.98	11.79	7.04	7.63	29.41	30.24	59.73	47.87	55.08	74.86	124.53	158.7	164.66	6.47	5.64	10.4	71.48	64.76	42.09	52.5	45.96	79	64.53	88.86
GRMZM2G141273	115.11	109.59	105.38	134.11	144.33	123.37	98.6	99.61	106.05	86.39	91.42	85.73	119.44	118.75	121.29	108.09	121.26	107.15	76.16	62.56	68.4	71.15	74.27	68.64	75.24	79.6	112.29	111.22	120.07	65.19	69.73	76.99	58.2	69.44	68.09	45.24	47.6	43.75	81.9	80.62	94.91	63.57	65.72	69.99	72.15	59.57	95.06	81.57	82.25
GRMZM2G443265	442.82	480.92	477.65	671.15	667.83	572.83	489.2	384.12	428.03	432.49	373.83	365.48	444.05	455.18	409.62	568.18	521.25	543.14	341.22	353.55	306.83	308.64	381.16	333.02	364.11	374.55	499.66	540.34	512.81	346.31	364.47	370.01	357.42	390.63	402.73	357.44	408.89	410.77	169.75	145.19	150.83	338.51	307.44	317.66	354.07	336.05	443.22	350.95	281.89
GRMZM2G141386	447.67	480.39	442.43	985.71	958.9	879.56	50.68	31.4	74.98	219.47	107.9	203.42	6.7	8.62	0	538.77	434.44	395.72	245.99	304.22	227.53	129.48	133.18	145.83	288.2	242.81	599.01	732.22	731.49	33.46	15.79	29.23	234.04	211.33	229.01	56.19	61.59	103.63	97.99	46.6	32.02	49.2	130.96	44.09	138.95	102.99	181.42	210.9	144.51
GRMZM2G179411	32.31	29.21	29.17	46.83	49.5	40.63	21.71	21.93	25.08	20.42	19.04	22.87	31.63	28.89	30.1	31.12	34.84	28.54	31.38	21.39	28.66	25.3	23.39	28.27	26.23	29.42	38.88	45.13	43.98	23.37	28.11	26.38	23.68	24.3	23.39	25.02	23.68	21.08	40.98	41.54	40.68	33.24	33.18	35.38	31.5	24.68	28.09	28.19	37.03
GRMZM2G179462	0	0	0	0	0	0	0	0	5.69	5.72	4.69	0	5.42	4.31	0	0	0	0	5.78	12.1	8.59	12.45	15.13	12.42	0	0	0	0	0	0	0	0	5.93	0	0	28.3	18.42	13.86	0	0	0	0	0	0	3.98	22.55	0	0	0
GRMZM2G319781	0	3.45	2.18	0	0	0	5.34	0	3.72	4.15	6.91	4.62	0	0	0	0	0	0	22.36	25.43	37.31	41.45	31	22.58	27.68	15.4	0	0	0	14.24	12.97	21.86	15.34	19.66	18.02	49.27	59.61	60.65	21.41	13.4	21.67	31.13	19.66	24.31	25.27	13.91	8.13	13.97	20.45
GRMZM2G021095	0	0	0	0	7.07	0	0	0	0	0	0	0	0	0	0	0	0	0	0	6.09	0	4.73	8.72	8.29	0	0	0	7.57	7.41	0	0	0	0	0	0	0	0	4.64	0	0	0	4.65	0	5	3.52	0	2.75	0	0
GRMZM2G001079	270.13	321.63	266.41	174.5	154.68	161.28	417.66	438.2	332.27	443.8	567.08	432.48	430.11	471.99	495.27	428.66	425.63	346.06	167.64	159.64	184.64	179.96	164.17	158.87	168.85	173.78	194.37	156.65	162.17	130.23	159.77	190.54	207.9	226.75	202.04	214.24	195.08	217.14	90.95	79.92	77.95	146.3	104.55	168.25	169.66	172.57	331.58	283.23	246.92
GRMZM2G443655	425.57	493.79	535.64	760.37	712.32	605.84	578.39	674.74	418.21	429.54	376.23	383.4	526.38	478.95	453.55	461.4	442.77	483.99	442.76	626.29	399.73	514.32	528.83	472.81	452.6	454.22	599.08	669.81	734.46	394.48	426.98	403.19	416.96	546.38	435.65	414.73	415.15	431.79	388.5	312.68	320.67	520.41	401.68	487.45	578.12	389.2	692.1	590.47	509.26
GRMZM2G073628	586.86	642.84	678.74	831.98	846.23	696.3	575.86	389.02	508.8	520.46	459.37	528.13	571.21	632.41	624.95	598.75	586.85	676.58	539.37	640.1	504.24	548.53	614.75	527.93	541.34	546.82	730.67	844.43	891.17	453.93	566.33	478.23	519.57	695.87	517.46	405.14	508.14	446.62	450.31	428.85	390.11	598.83	540.94	620.69	641.18	462.3	706.7	607.26	537.04
GRMZM2G158197	183.34	187.17	186.82	267.34	279.19	228.86	109.66	71	114.89	249.38	178.33	249	65.39	70.09	65.97	188.07	170.43	194.42	150.57	156.07	130.29	105.38	115.47	135.52	143.91	126.81	205.31	232.89	204.22	78.13	90.34	90.26	125.96	121.22	123.01	97.8	90.01	93.01	107.73	85.19	81.21	97.31	101.77	109.47	118.18	141.38	170.05	199.69	167.95
GRMZM2G158261	68.84	64.86	87.44	115.71	130.42	103.83	62.45	40.36	77.52	69.62	78.38	69.83	68.33	89.37	73.66	82.84	77.28	85.95	87.5	71.91	73.43	85.82	74.37	76.28	78.38	89.51	155.04	144.12	140.7	80.68	92.86	89.33	85.66	74.45	88.74	73.34	72.57	70.39	118.89	122.19	139.46	78.22	87.45	105.64	89.97	77.58	82.71	65.36	96.77
GRMZM2G065552	61.61	58.49	62.33	89.18	85.52	72.29	42.15	61.44	79.81	69.66	52.22	44.64	53.5	66.52	50.53	48.18	74.37	76.83	56.24	62.56	75.36	102.43	80.4	92.18	81.17	97.03	106.63	124.5	120	87.61	69.82	60.91	71.74	83.34	73.95	70.83	58.81	62.35	76.85	92.42	82.52	65.89	79.52	86.6	86.88	53.48	78.86	66.21	84.49
GRMZM2G107731	80.68	78.62	77.17	88.49	97.92	83.95	75.54	74.26	74.98	86.37	85.76	78.7	97.27	90.93	93.69	99.49	87.67	86.15	70.07	77.91	74.5	77.66	87.71	83.33	74.48	77.54	91.55	96.84	103.75	74.82	77.88	78.34	66.26	73.37	73.58	63.27	63.25	63.45	78.51	88.04	79.29	84.1	82.82	90.35	92.35	81.8	104.16	91.21	95.14
GRMZM2G107838	154.53	191.37	161.67	207.8	198.71	164.57	154.58	78.08	127.43	221.26	170.77	177.7	81.79	101.79	87.23	178.12	143.02	162.91	148.56	147.43	127.25	109.58	136.64	150.62	117.18	140.44	168.41	187.32	163.48	104.78	107.28	104.44	149.7	170.28	158.23	126.75	152.88	123.69	76.62	95.12	75.47	123.3	122.67	121.09	126.3	134.04	93.6	135.39	105.11
GRMZM2G107867	55.41	60.39	56.97	54.51	46.27	42.05	67.43	34.01	80.45	74.56	78.85	73.64	48.7	53.31	50.46	75.17	67.49	73.55	110.21	99.41	97.94	107.27	123.59	122.4	92.3	102.89	59.78	60.41	63.41	96.35	125.9	94.24	64.49	90.74	81.97	118.87	108.49	107.9	66.42	65.19	70.24	134.53	118.49	130.64	124.32	110.1	78.25	90.51	101.27
GRMZM2G173251	289.91	307.68	317.16	425.38	432.73	440.72	274.13	113.15	300.96	323.02	269.22	274.4	286.83	279.23	273.45	349.21	302.19	282.96	239.73	184.98	229.45	195.87	216.37	208.71	235.88	227.18	369.93	372.14	415.44	217.53	254.55	248.87	207.47	241.13	226.91	164.53	154.12	149.82	199.3	194.2	203.39	212.05	177.4	206.61	236.87	158.02	171.89	247.83	157.82
GRMZM2G024159	118.77	149.2	123.35	202.22	222.98	161.33	87.42	88.16	95.69	104.55	96.38	97.49	101.5	105.21	116.2	158.79	116.56	136.42	102.92	100.05	81.07	98.45	115.37	106.64	105.23	108.59	159.7	198.99	187.54	88.09	86.02	88.08	116.47	105.55	103.83	75.64	65.51	77.2	125.35	117.38	110.63	114.44	109.03	108.99	100.41	103.48	112.58	118.07	97.67
GRMZM2G024440	0	0	0	0	0	0	0	0	0	0	0	0	0	0	0	0	0	0	0	0	0	0	0	0	0	0	0	0	0	0	0	0	0	0	0	0	0	0	0	0	0	0	0	0	0	0	0	0	0
GRMZM5G876389	0	0	1.15	1.88	0	0	1.48	6.17	1.31	1.69	1.64	0	1.6	1.79	0	1.41	0	1.56	1.85	3.57	2.78	4.37	3.91	3.18	2.57	2.25	1.96	2.93	2.17	3.02	0	2.46	2.17	3.14	4.51	8.68	5.95	4.14	2.71	7.09	6.76	5.13	5.39	5.65	5.47	6.89	3.36	2.43	3.4
GRMZM5G847302	0	0	1.31	1.87	0	0	1.47	4.6	0.98	1.68	1.63	0	1.14	2.09	0	0	0	1.87	2.38	2.99	2.59	4.64	3.76	3.91	2.29	2.4	1.8	2.71	1.96	3.24	0	2.45	1.84	2.82	4.71	7.46	5.26	3.46	2.34	6.24	5.51	5.35	5.61	5.76	5.44	5.9	3.34	2.66	2.8
GRMZM2G074401	27.35	36.55	54.38	44.91	46.57	42.15	154.52	75.31	61.45	114.04	190.03	70.96	54.01	155.9	47.83	164.29	175.18	71.66	39.33	60.19	82.15	57.25	58.37	43.11	39.05	47.46	48.05	48.47	55.17	84.51	71.47	94.12	115.82	80.85	126.11	337.54	382.9	361.31	47.48	32.95	31.16	91.61	62.84	81.62	40.49	66.38	77.44	53.12	36.52
GRMZM2G305267	0	0	0	0	0	0	0	0	0	0	0	0	0	0	0	0	0	0	0	0	0	0	0	0	0	0	0	0	0	0	0	0	0	0	0	0	0	0	0	0	0	0	0	0	0	0	0	0	0
GRMZM5G850850	0	0	0	0	0	0	0	0	0	0	0	0	0	0	0	0	0	0	0	0	0	0	0	0	0	0	0	0	0	0	0	0	0	0	0	0	0	0	0	0	0	0	0	0	0	0	0	0	0
AC212219.3_FG005	20.95	19.74	12.63	0	0	0	113.53	100.57	42.54	111.57	95.9	43.82	6.59	20.65	0	32.46	72.05	15.72	41.24	77.54	43.97	18.46	100.95	36.09	12.18	71.96	13.32	13.65	9.71	61.32	63.82	93.45	38.67	39.28	77.64	129.33	206.33	245.2	0	0	0	203.2	91.48	201.85	51.39	101.01	34.36	38.29	0
GRMZM2G114354	10.2	8.28	7.07	3.63	6.17	3.89	12.65	12.19	12.52	17.24	19.84	13.13	4.54	7.08	6.83	5.96	4.65	6.78	5.96	6.48	4.86	4.46	5.48	4.15	3.4	4.91	5.76	6.81	5.45	3.07	4.08	5.66	7.6	6.18	8.3	9.06	10.2	10.03	2.53	1.5	1.74	7.4	6.69	8.36	6	3.87	4.04	4.48	3.15
GRMZM2G380955	22.71	18.59	29.39	30.89	29.37	26.5	4.33	18	24.97	42.7	38.54	35.93	32.91	37.99	31.45	30.83	26.18	35.82	22.67	11.56	13.14	10.74	14.64	17.15	6.8	23.24	41.87	59.08	39.97	30.44	25.53	30.66	23.42	18.91	28.74	14.1	22.29	18.64	29.23	32.33	31.82	20.02	16.99	23.2	18.38	22.95	19.96	19	27.14
AC208436.3_FG007	2.84	1.93	2.09	4.8	5.07	3.44	1.44	0	2.23	1.57	2.09	1.48	1.76	1.95	2.9	3.11	2.79	2.63	1.19	1.39	2.04	1.91	2.33	2.5	0.83	1.56	3.3	4.27	4.77	3.21	2.77	2.4	1.31	1.49	2.11	1.12	0.75	0.5	11.88	14.43	16.47	1.03	2.07	1.92	1.69	0	1.99	0.63	3.1
GRMZM2G053669	1130.46	1795.08	913.39	21.03	28.91	20.15	831.32	864.76	1050.26	2732.52	4234.63	2856.32	24.65	83.78	43.65	1748.15	1487.04	1281.65	248.46	463.24	434.44	143.92	423.36	345.98	61.15	214.09	31.01	26.51	30.78	68.03	111.12	45.58	314.68	139.1	169.04	458.38	333.09	316.58	199.77	35.38	69.4	183.75	75.12	119.96	71.9	106.02	74.95	85.78	72.81
AC208201.3_FG003	264.83	294.71	304.09	42.26	25.01	35.71	376.35	411.23	439.48	85.32	112.52	146.61	1160.51	1153.36	1117.61	132.5	143.8	166.9	246	201.04	176.51	189.35	211.99	237.95	191.72	229.75	71.83	49.22	47.06	152.34	120.53	168.16	241.14	357.02	259.35	127.06	128.54	125.39	52.23	59.99	67.14	169.36	78.75	223.04	242.04	285.07	649.75	565.3	372.79
AC208201.3_FG002	31.75	91.77	95.27	40.52	37.43	36.86	117.78	77.11	96.08	170.42	270.78	210.6	42.69	58.58	42.41	331.75	339.31	327.68	63.67	65.46	102.74	125.8	32.03	36.4	70.17	48.71	78.29	63.57	67.22	127.38	108.75	102.1	174.17	102	116.48	429.27	502.69	481.77	34.3	21.5	24.21	36.77	41.46	35.24	33.87	32.87	35.27	35.79	37.59
AC208201.3_FG001	99.32	131.55	114.96	217.35	186.37	192.37	94.62	60.77	80.69	115.68	111.91	122.96	70.17	65.72	58.86	141.09	112.97	110.05	78.72	70.55	74.57	74.24	65.56	54.19	78.59	56.07	167.18	176.28	191.1	59.83	50.97	51.17	78.44	84.85	80.68	56.15	55.08	57.86	57.18	54.86	52.51	55.02	64.93	49.96	64.88	47.67	95.02	102.43	77.01
GRMZM2G459824	0	9.72	8.08	0	0	0	17.76	0	4.71	0	0	0	0	0	0	0	0	0	5.83	7.97	4.57	4.03	10.5	8.71	0	9.85	0	0	0	0	7.72	0	0	4.31	5.36	0	0	0	0	0	0	4.65	0	3.67	4.37	0	5.03	11.16	10.84
GRMZM2G094388	976.42	1094.79	1057.41	1886.22	2078.27	1714.14	733.12	705.05	648.82	755.78	511.12	681.05	848.88	667.95	683.12	1237.47	1095.16	990.6	703.07	771.1	704.33	619.05	702.09	616.34	801.83	808.45	1463.88	1633.3	1800.84	562.43	581.75	572.7	626.9	704.87	683.45	332.25	327.29	330.22	581.76	670.78	688.46	577.87	550.19	576.83	697.4	606.45	955.74	945.22	585.68
GRMZM2G087079	0	0	0	0	0	0	0	0	0	0	0	0	0	0	0	0	0	0	0	0	0	0	0.99	0	0	0	0	0	0	0	0	0	0	0	0	0	0	2.95	8.29	0	9.75	0	0	0	0	0	0	0	8.21
GRMZM2G087161	21.6	17.32	20.82	19.54	17.9	14.44	20.38	17.72	21.85	19.42	22.15	19.37	26.63	26.37	24.48	24.94	22.3	26.6	18.54	15.9	16.04	17.99	21.7	23.43	15.55	18.02	16.31	17.14	18.31	20.81	22.49	18.64	18.85	17.26	18.05	22.94	23.35	24.99	23.13	20.32	19.86	25.31	26.18	25.38	24.53	23.38	24.01	23.51	30.72
GRMZM5G832375	0	0	0	0	0	0	0	0	0	0	0	0	0	0	0	0	0	0	0	0	0	0	0	0	0	0	0	0	0	0	0	0	0	0	0	0	0	0	0	0	0	0	0	0	0	0	1.98	0	0
GRMZM2G087186	1013.36	1033.98	1161.07	1238.3	1228.68	936.78	1369.01	1051.7	1362.3	1322.71	1323.55	1394.21	837.51	776	807.03	1043.65	1177.92	1063.88	1055.96	979.48	709.36	1060.77	1138.39	1111.41	1124.25	1178.73	1537.65	1791.43	1835.31	956.11	1219.83	1078.23	476.66	569.4	499.21	407.15	381.05	378.38	797.81	943.72	774.27	550.47	804.94	632.95	646.38	613.01	1135.19	1053.68	745.38
GRMZM5G850640	20.05	17.88	17.57	13.74	13.41	12.81	15.95	16.99	26.04	11.18	13.73	13.9	37.62	40.74	30.2	13.21	20.66	22.61	15.69	14.46	15.95	20.15	18.45	14.93	14.68	19.49	17.35	28.01	20.23	9.2	11.4	15.06	15.56	23.94	20.53	10.23	8.81	12.84	12.39	10.58	10.97	36.49	37.64	38.31	42.22	33.28	66.52	62.54	54.87
GRMZM5G824405	94.15	101.99	98.16	97.62	98.94	87.86	87.34	63.85	114.75	131.72	122.88	115.22	95.21	108.18	94.71	89.74	78.67	81.84	99.74	87.28	86.39	90.81	96.38	101.62	86.56	96.35	89.66	89.31	85.03	64.22	80.35	66.33	77.71	80.02	80.76	86.11	92.81	80.09	79.57	78.95	75.33	90.04	67.01	95.97	78.49	76.26	66.39	72.66	57.1
GRMZM2G313272	4.78	0	0	0	0	0	5.8	0	3.79	12.11	0	0	0	1.61	0	2.9	4.02	2.43	0	0	0	0.96	0.48	0	0	0	0	0	0	0	0	0	0	0	0	0	0	0	0	0	0	0	0	0	0	0	2.78	0	0
AC196161.3_FG002	0	0	0	0	0	0	0	0	0	0	0	0	0	0	0	0	0	0	0	0	0	0	0	0	0	0	0	0	0	0	0	0	0	0	0	0	0	0	0	0	0	0	0	0	0	0	0	0	0
GRMZM2G452695	5.5	5.97	3.79	6.64	8.94	6.27	5.04	0	9.67	8.64	7.14	3.91	6.22	6.38	3.96	12.83	12.97	11.21	5.46	4.69	5.06	5.34	5.4	4.45	0	3.37	4.44	9.18	5.26	0	3.71	4.33	4.22	3.65	3.62	3.64	3.37	4.07	0	0	0	4.61	4.99	3.95	3.68	0	5.17	4.8	5.45
AC196161.3_FG004	0	0	0	0	0	0	0	0	0	0	0	0	0	0	0	0	0	0	0	0	0	0	0	0	0	0	0	0	0	0	0	0	0	0	0	0	0	0	0	0	0	0	0	0	0	0	0	0	0
GRMZM2G135456	11.54	16.37	14.82	17.24	15.95	20.48	7.71	11.92	7.2	21.39	18.79	22.82	5.4	5.3	9.66	12.76	9.14	13.18	8.26	7.24	5.64	4.62	4.79	6.6	4.59	5.14	11.37	12.21	11	0	2.93	2.17	7.86	5.63	7.36	4.05	4.27	3.75	2.68	0	0	1.04	1.85	0.97	3.16	0	2.37	0	0
GRMZM2G135359	253.83	312.68	302.6	194.8	184.53	160.34	251.44	277.99	305.74	345.93	311.6	337.9	573.7	593.7	576.22	194.54	147.63	156.69	153.58	133.05	151.9	149.41	126.27	130.36	156.04	135.4	167.54	165.69	165.42	108.46	105.89	121.66	163.8	201.47	154.05	72.39	62.95	62.48	99.01	95.89	102.91	122.21	87.12	146.59	158.61	155.09	317.6	331.71	263.94
GRMZM2G135337	20.6	16.72	23.84	32.59	34.85	35.23	12.22	11.48	16.59	18.18	15.4	19.66	21.37	15.33	15.69	26.53	15.32	15.72	14.94	12.09	14.95	13.12	13.71	9.69	15.22	16.91	28.45	35.07	33.67	16.38	14.35	15.92	19.24	15.16	20.69	7.63	8.09	6.98	17.76	25.13	25.94	15.06	10.31	19.89	14.02	12.01	14.45	11.9	12.55
GRMZM2G006085	452.07	579.47	509.03	719.35	608.48	608.38	707.61	589.07	493.43	562.01	485.91	527.11	421.23	425.67	390.61	575.08	536.59	417.51	436.41	571.95	451.52	441.49	410.95	392.28	507.63	448.97	609.45	631.19	706.6	418.48	478.11	388.11	384.17	485.74	385.62	271.88	263.18	286.96	434.16	447.12	435.9	388.45	366.08	399.81	458.51	352.75	593.67	628.38	435.5
GRMZM2G006370	57.86	51.05	51.31	93.65	112.86	104.15	19.02	12.82	23.23	41.52	28.62	42.24	10.77	11.91	14.6	51.36	38.03	39.61	46.29	41.71	43.26	37.1	42.8	40.53	41.42	45.54	109.31	112.87	120.23	30.3	28.79	25.6	62.76	45.67	54.37	26.86	26.67	25.51	62.7	57.02	54.81	37.76	52.69	44.27	51.9	65.48	53.36	57.54	41.74
GRMZM2G307992	240.06	246.68	238.73	138.99	215.61	145.54	222.91	123.96	228.15	348.83	323.09	365.95	165.84	165.9	191.42	139.19	131.84	176.02	284.51	292.51	280.85	163.85	399.39	280.91	190.24	270.82	205.31	248.41	282.64	143.7	136.75	130.36	242.76	211.44	250.56	255.42	239.93	224.5	263.16	266.78	185.8	298.99	249.18	249.1	235.97	224.96	260.95	283.4	301.88
GRMZM2G308034	0	0	0	0	0	0	0	0	0	0	0	0	0	0	0	0	0	0	0	0	0	0	0	0	0	0	0	0	0	0	0	0	0	0	0	0	0	0	0	0	0	0	0	0	0	0	0	0	0
GRMZM2G006981	25.71	24.16	30.18	34.63	45.49	32.38	31.66	41.52	28.17	12.57	14.5	15.19	49.64	52.09	38.14	100.21	88.12	66.52	22.76	34.07	26.49	39.27	27.06	30.29	30.9	25.86	58.98	49.31	55.21	29.03	18.49	19.47	69.81	59.95	64.02	12.4	9.58	13.3	18.57	22.11	21.97	17.62	30.89	17.49	33.06	27.9	33.23	37.99	23.69
GRMZM2G007080	85.94	81.98	83.24	133.24	147.2	139.82	60.58	43.11	61.75	40.9	36.02	40.75	57.53	44.49	50.86	98.91	88.58	92.95	55.3	69.73	58.31	64.47	63.15	53.28	66.27	58.25	74.7	93.25	109.62	68.67	56.81	57.77	42.91	63.57	58.39	35.79	42.36	36.94	64.64	87.41	87.99	76.92	63.09	65.81	74.99	59.1	80.77	79.38	75.1
GRMZM2G007206	153.56	207.81	155	245.42	205.73	190.94	203.33	148.57	144.39	152.29	119.24	129.51	162.89	219.16	153.2	157.13	104.5	81.76	268.36	316.19	252.77	266.01	283.27	240.22	232.86	211.7	225.38	227.18	233.02	152.32	182.22	168.91	197.25	208.84	231.27	306.87	341.69	339.04	119.74	130.51	114.61	257.34	313.57	227.66	298.23	268.56	277.11	342.48	248.06
GRMZM2G058138	311.45	280.23	328.97	530.41	460.3	438.31	260.16	173.49	213.31	235.02	206.82	227.15	220.99	193.18	195.68	316.62	333.28	269.73	233.83	227.81	211.29	213.53	233.26	197.71	248.05	211.61	386.13	382.35	446.26	257.15	247.5	250.55	229.07	250.13	238.7	147.62	145.97	147.55	193.65	202.86	202.11	236.25	232.37	235.4	255	219.26	404.16	296.23	296.44
GRMZM2G110000	6.95	9.71	11.86	17.46	16.5	21.67	4.98	11.3	9.46	5.01	5.23	4.09	7.96	5.98	5.9	17.47	14.14	11.77	11.89	13.73	11.75	11.36	11.05	12.12	12.65	12.15	23.52	32.94	29.08	17.08	17.11	14.21	11.97	15.84	9.99	3.17	3.23	1.78	14.92	24.74	16.38	12.78	17.7	18.58	15.37	14.55	21.26	24.06	12.5
GRMZM2G032182	125.69	143.22	137.97	167.81	148.62	128.92	197.62	132.75	152.49	164.37	181.59	148.9	89.7	101.84	77.46	113.31	86.45	93.08	132.03	115.46	107.22	103.05	126.42	120.27	130.65	114.91	112.33	125.28	121.75	102.85	120.1	109.1	110.44	121.35	105.02	128.86	121.44	143.08	44.35	70.34	59.04	105.61	86.48	79.49	104.27	95.15	100.63	83.14	83.38
GRMZM2G032047	31.68	57.08	43.73	0	0	0	147.75	46.25	96.64	64.58	85.25	59.75	26.99	39.95	49.15	22.17	23.4	28.9	87.58	154.66	104.59	113.27	144.39	103.7	83.28	88.5	13.84	7.39	5.34	67.06	94.68	80.12	63.15	83.13	79.06	254.94	300.13	333.3	50.05	49.88	37.02	233.6	182.58	196.57	165.36	126.48	52.38	66.41	72.87
GRMZM2G030016	2857.39	2797.74	3047.09	5666.24	5899.52	5645.21	1707.73	1555.49	1429.08	1368.91	1022.76	1399.26	1510.72	1304.05	1257.41	3275.8	2760.26	2227.8	1848.43	2048.19	1874.64	2076.18	1851.02	1711.2	2137.89	1798.36	4314.48	5181.85	5872.21	2044.01	1843.35	1878.56	1880.4	2035.28	2002.94	859.93	869.64	846.77	2531.64	2906.21	2765.2	2194.95	2388.62	2341.52	2333.72	1509.82	3064.68	2734.17	3170.87
GRMZM2G029543	342.37	370.34	390.21	836.47	766.35	826.59	122.37	105.63	126.84	160.68	104.7	158.79	128.36	104.02	87.41	370.27	296.71	238.82	227.17	217.51	191.17	98.62	132.61	180.93	272.98	233.62	587.65	635.4	495.9	163.74	135.56	147.62	243.93	219.94	238.98	78.32	88.94	85.94	218.65	232.42	204.29	116.08	128.49	133.69	192.41	152.21	142.47	179.7	133.93
GRMZM2G373621	0	0	0	0	0	0	0	0	0	0	0	0	0	0	0	0	0	0	0	0	0	0	0	0	0	0	0	0	0	0	0	0	0	0	0	0	0	0	0	0	0	0	0	0	0	0	0	0	0
GRMZM2G144224	131.06	206.38	173.81	274.82	258.54	174.16	253.02	268.02	249.32	200.95	151.66	173.57	135.85	116.87	133.44	91.07	60.7	71.07	315.61	376.65	219.11	403.92	317.11	282.58	459.72	359.45	223.68	224.11	265.89	233.47	246.88	242.26	154.46	205.69	161.98	226.35	227.93	250.44	57.33	46.35	55.47	481.66	513.53	381.6	478.02	409.45	326.52	347.11	169.64
GRMZM2G066274	51.03	43.61	50.09	141.4	135.36	114.45	8.58	10.05	9.54	5.36	3.9	6.98	9.86	6.49	4.83	57.37	53.09	36.64	41.49	45.17	41.81	34.72	34.3	40.05	60.92	37.3	102.28	122.55	128.64	60.36	39.23	47.38	76.07	52.56	75.61	4.11	5.74	5.6	38.24	45.72	49.93	11.27	20.03	21.4	32.27	21.67	48.76	38.64	28.17
GRMZM5G814718	267.58	324.03	305.85	163.48	84.97	80.39	367.36	522.98	339.72	335.8	309.98	274.88	36.92	81.52	63.38	208.46	207.45	240.79	263.44	286.62	127.31	177.85	213.95	214.77	274.65	262.32	190.34	136.78	110.32	51.42	86.42	85.13	119.36	196.59	127.48	118.24	108.18	129.21	0	0	0	96.91	71.32	64.73	117.26	97.32	107.24	118.41	44.57
GRMZM2G365240	37.28	18.86	49.19	15.21	21.59	23.88	12.28	0	14.92	9.77	0	16.16	21.86	28.65	25.67	0	0	0	10.78	19.6	0	4.92	11.38	11.63	18.14	9.32	18.58	9.13	17.82	0	0	0	0	0	0	0	0	0	0	0	0	5.55	0	0	4.32	0	3.48	0	0
GRMZM2G417082	0	0	6.52	0	11.32	0	0	0	0	0	7.31	0	0	0	0	22.91	25.49	43.53	0	0	0	4.91	3.35	0	0	0	0	0	7.52	0	0	0	0	9	0	0	0	0	0	0	0	0	0	0	0	0	2.16	0	0
GRMZM2G104373	363.34	365.58	369.6	392.77	368.08	375.35	418.63	299.8	401.59	364.75	363.03	348.34	404.48	387.08	374.14	370.65	340.78	313.52	331.95	345.63	345.33	311.57	330.38	347.78	338.26	355.89	310.4	332.99	329.23	321.75	346.84	319.63	268.52	329.73	280.95	295.01	299.08	317.32	238.51	245.19	228.49	332.81	278.17	332.13	347.02	288.44	356.94	355.59	367.14
GRMZM2G104464	58.19	61.92	64.21	83.5	74.54	69.09	56.45	48.99	65.06	37.02	41.97	54.54	96.8	84.69	84.44	48.38	40.62	30.17	50.94	42.2	37.02	48.29	59.43	63.94	51.78	55.58	60.24	73.08	70.06	58.16	44.5	42.43	34.62	58.93	37.59	32.59	39.48	34.59	55.66	70.7	54.47	62.93	55.88	50.85	52.79	56.26	66.98	59.06	65.32
GRMZM2G104534	9.85	11.67	10.18	2.71	2.01	4.37	10.44	10.33	14.11	22.27	20.56	19.98	3.4	5.02	3.83	3.5	2.74	2.44	20.08	15.37	21	24.69	20.5	24.67	15.43	18.19	4.65	2.57	3.03	14.5	13.66	16.18	30.58	31.77	30.5	35.44	30.9	26.94	41.5	38	35.54	9.01	5.92	10.67	9.51	10.41	8.38	6.59	9.69
GRMZM2G153450	195.1	213.39	207.65	225.36	223.72	222.31	298.67	195.66	220.97	233.21	211.27	204.22	232.33	223.47	220.52	242.15	232.91	227.88	162.15	199.63	172.37	183.04	179.16	163.49	184.89	157.89	202.19	204.68	223.08	170.08	190.96	179.79	140.75	170.79	150.15	133.21	131.38	122.87	278.19	343.31	309.61	191.48	181.81	203.09	191.8	155.06	271.19	279.56	264.09
GRMZM2G153531	0	0	0	0	0	0	0	0	0	0	0	0	0	0	0	0	0	0	0	0	0	0	0	0	0	0	0	0	0	0	0	0	0	0	0	0	0	0	0	0	0	0	0	0	0	0	0	0	0
GRMZM2G455809	100.84	105.77	85.28	56.54	52.93	39.92	225	163.48	148.29	199.79	184.83	174.29	7.74	9.07	0	151.81	157.54	140.07	54.66	68.4	65.91	65.29	50.35	45.7	48.92	30.62	31.73	14.94	20.62	27.1	36.52	34.9	67.41	81.13	83.7	76.79	62.2	63.42	0	0	0	16.46	13.06	19.96	29.45	20.64	34.75	32.15	21.81
GRMZM2G455828	2769.29	2885.83	2652.91	5172.69	5171.98	4872.42	1905.82	1868.62	1436.36	1450.84	1031.84	1452.01	1723.96	1530.6	1472.52	3043.14	2547.81	2308.05	1674.73	2018.47	1689.71	2256.96	2034.44	1695.2	2157	1780.02	3865.39	4760.31	5383.47	2071.15	1928.59	1979.84	1942.31	2165.61	1847.49	1159.61	1024.33	1009.24	1849.45	2537.65	2326.09	2313.43	2568.33	2668.03	2663.08	1919.86	3552.54	3020.85	2755.95
GRMZM2G010909	152.03	120.96	154.78	78.32	68.16	72.49	403.79	387.58	303.2	107.99	93.42	90.3	250.12	219.91	244.52	92.39	106.81	86.54	103.57	128.84	90.11	116.86	92.22	80.76	139.19	107.93	67.09	70.54	74.49	138.96	161.24	156.56	51.57	91.44	74.11	156.41	152.16	207.46	167.96	122.48	113.96	441.77	348.55	252.95	387.89	249.68	77.22	65.51	28.45
GRMZM2G010545	7.4	7.85	7.22	5.36	6.21	0	15.91	0	12.64	4.59	5.19	8.63	10.43	17.35	13.88	4.52	9.85	10.26	18.56	22.72	18.61	22.45	16.38	17.53	17.11	24.42	13.68	14.29	10.22	17.67	21.04	14.24	25.16	20.09	23.14	46.09	48.51	48.88	0	0	0	45.95	37.67	21.07	31.68	25.27	6.61	5.38	5.35
GRMZM2G313934	3.23	1.6	3.54	0.93	0.36	0	1.37	0	0.9	1.26	0.1	0.43	2.68	6.1	1.02	3.16	3.61	1.09	7.76	1.45	8.72	3.63	8.05	6.1	4.28	5.72	6.06	0.25	1.91	1.7	6.67	5.74	3.1	4.79	0.66	7.11	6.23	12.21	0	0	0	6.09	6.27	13.97	3.75	7.75	0.78	0.38	1.22
GRMZM2G010328	204.09	176.48	206.86	398.71	388.06	331.64	102.26	91.13	129.19	109.34	84.78	97.64	92.34	75.81	85.6	225.44	193.72	175.38	144.24	127.15	128.15	144.59	152.89	158.16	162.93	155.84	277.92	297.77	348.16	171.46	142.84	162.25	155.37	136.91	159.73	75.13	85.16	77.07	180.24	207.8	241.39	127.67	131.07	142.5	156.42	105.87	164.82	154.27	138.21
GRMZM2G129302	114.7	117.23	132.09	177.24	172.85	145.69	60.44	62.13	69.7	95.47	77.15	97.29	66.51	72.59	68.44	107.23	72.94	64.11	56.09	49.15	53.48	56.87	51.73	54.48	64.54	52.03	127.06	135.09	144.36	64.28	51.35	61.65	101.97	77.39	102.85	43.83	37.73	38.33	77.65	75.03	83.85	27.89	45.07	38.12	48.88	42.08	74.58	51.46	43.88
GRMZM2G113364	41.84	32.12	33.63	66.22	70.47	65.74	22.43	15.69	28.31	26	21.78	20.07	34.18	35.35	39.89	37.64	43.85	30.14	22.34	19.73	21.3	25.15	26.1	31.16	25.73	28.39	53.69	59.77	58.93	36.38	31.47	32.93	32.04	27.19	23.29	23.74	27.97	28.08	35.11	41.44	41.75	34.56	36.33	37.56	35.94	27.44	35.44	23.09	45
GRMZM2G095043	74.23	58.8	77.76	143.95	147.13	126.42	54.82	37.64	53	41.66	30.82	34.32	44.88	41.1	38.03	103.01	96.46	97.48	47.48	50	52.18	50.49	50.52	48.59	56.31	54.73	96.84	115.73	129.87	80.21	82.37	74.97	48.85	58.14	52.15	28.41	34.43	34.85	82.24	82.89	80.54	53.51	61.46	55.05	60.62	47.47	59.78	60.84	80.89
GRMZM2G112538	526.55	621.59	541.46	32.14	7.35	17.27	1591.28	1251.56	1240.45	479.29	538.52	524.51	1006.29	1264.53	1314.15	836.81	957.25	917.25	763.43	874.31	574.47	601.11	1317.86	856.53	602.27	1066.02	201.13	89.24	60.87	589.14	937.86	645.03	358.82	645.62	386.37	827.81	544.7	572.57	130.32	60.45	56.04	1762.85	1078.09	1554.02	1059.47	1153.2	871.23	1114.45	553.8
GRMZM2G112524	421.99	507.7	429.4	31.82	12.82	14.79	1263.86	950.29	989.07	411.45	458.91	420.85	884.58	1151.88	1111.09	503.21	675.49	624.62	652.6	821.59	506.8	509.53	1162.94	723.57	492.84	969.75	108.87	56.72	38.61	377.31	629.08	460.24	295.2	523.49	318.01	624.2	416.54	465.26	116.74	50.96	49.16	1227.05	813.54	1149.18	809.6	821.95	782.22	1075.64	509.12
GRMZM2G112488	72.43	47.57	51.27	0	0	0	245.01	166.68	152.24	12.7	20.55	19.66	171.3	247.24	183.22	35.96	149.04	157.78	164.45	351.95	120.43	79.41	455.09	233.57	95.06	305.15	6.45	19.8	2.9	70.62	135.62	81.7	71.19	170.58	75.99	527.81	120.15	148.1	40.7	20.49	21.08	696.19	425.81	701.31	271.65	373.33	304.49	321.74	64.45
GRMZM2G412784	0	0	0	0	0	0	0	0	0	0	0	0	0	0	0	0	0	0	0	0	0	0	0	0	0	0	0	0	0	0	0	0	0	0	0	0	0	0	0	0	0	0	0	0	0	0	0	0	0
GRMZM2G321753	79.03	75.05	89.65	71.74	92.19	68.31	87.97	113.66	90.86	102.88	113.48	95.17	103.72	98.19	87.09	83.09	69.62	83.63	79.18	85.13	98.72	94.9	105.66	92.48	77.68	81.38	60.12	76.49	73.93	87.17	77.49	81.92	83.98	76.03	79.8	112.16	113.48	115.41	103.62	111.98	102.79	110.5	109.48	100.44	112.7	103.95	112.85	103.62	81.93
GRMZM2G321870	0	0	0	0	0	0	0	0	0	0	0	0	0	0	0	0	0	0	0	0	0	0	0	0	0	0	0	0	1.18	0	0	0	0	0	0	0	0	0	0	0	0	0	0	0	0	0	0	0	0
GRMZM2G016734	322.02	355.98	349.02	129.73	149.65	162.69	582.36	415.96	473.26	493.9	540.81	415.82	151.91	236.23	192.63	56.87	62.93	48.87	242.2	309.89	283.28	263.63	364.43	287.01	208.37	269.33	78.41	91.51	93.33	149.93	216.07	171.37	153.73	205.21	154.94	303.01	386.02	453.05	268.65	268.12	272.2	150.78	136.61	125.79	141.51	112.32	108.18	133.15	128.45
GRMZM2G017044	0	0	0	0	0	0	0	0	0	0	0	0	0	0	0	0	0	0	0	0	0	0	0	0	0	0	0	0	0	0	0	0	0	0	0	0	0	0	0	0	0	0	0	0	0	0	0	0	0
GRMZM2G169173	0	0	0	0	0	0	0	0	0	0	0	0	0	0	0	0	0	0	0	0	0	0	0	0	0	0	0	0	0	0	0	0	0	0	0	0	0	0	0	0	0	0	0	0	0	0	0	0	0
GRMZM2G169167	0	0	0	0	0	0	2.67	0	3.45	3.47	5.72	4.32	0	0	0	0	0	0	5.43	3.6	2.58	2.01	3.9	3.53	0	0	0	0	0.59	2.19	0	2.35	1.69	1.85	2.19	4.16	3.39	3.3	0	0	0	1.11	0	2.21	1.71	0	0	0	0
GRMZM2G300692	62.86	92.1	79.63	77.13	55.92	60.8	84	56.3	91.88	76.86	73.94	49.76	55.26	57.03	63.81	71.62	73.04	62.93	56.27	61.17	51.28	48.27	54.23	59.11	71.84	57.38	40.77	45.69	45.92	15.95	38.74	21.56	32.74	52.27	28.22	20.39	26.35	40.73	17.11	20.42	23.94	28.4	19.1	28.29	36.78	24.44	36.98	61.58	46.47
GRMZM2G000632	96.34	111.14	125.14	131.26	131.85	115.55	102.84	89.68	121.66	65.58	55.44	58.77	309.69	290.88	282.79	107.66	81.67	83.69	92.47	87.62	79.66	81.39	85.05	88.42	89.1	98.75	106.64	101.5	108.45	81.74	79.74	83.06	119.1	137.12	129.09	60.06	62.11	62.39	65.67	57.34	60.54	71.2	59.15	86.71	91.85	84.42	184.65	129.28	103.51
GRMZM2G377215	103.11	154.73	142.66	172.96	175.93	144.1	186.2	87.17	146.85	190.35	249.59	193.06	70.36	122.11	71.11	438.84	615.25	537.12	79.13	102.26	137.69	113.35	71.65	69.94	111.18	65.99	128.7	123.65	139.43	134.86	114.86	140.36	200.43	148.89	155.77	296.44	278.29	277.41	124.41	71.35	86.41	42.2	48.89	41.31	51.29	50.03	67.81	58.14	47.03
GRMZM2G076537	78.41	74.83	72.78	119.64	97.94	114.25	62.1	37.55	58.03	43.91	48.3	45.99	84.51	86.59	79.87	82.8	73.18	81.44	58.59	64.14	48.46	53.83	61.63	52.87	56.58	59.65	85.24	85.79	104.84	66.83	54.74	56.63	56.6	60.06	59.64	39.62	40.72	39.76	79.37	95.02	80.69	51.03	53.07	50.06	56.54	54.98	60.06	51.36	49.98
GRMZM2G427438	0	0	0	0	0	0	0	0	0	0	0	0	0	0	0	0	0	0	0	0	0	0	0	0	0	0	0	0	0	0	0	0	0	0	0	0	0	0	0	0	0	0	0	0	0	0	0	0	0
GRMZM2G427418	3.16	3.05	3.05	8.9	4.3	9.08	1.31	0	0	0	0	0	0	0	0	3.13	2.69	2.18	8.5	6.44	7.17	12.98	8.25	9.32	8.99	5.88	7.67	6.85	11.41	15.89	6.59	10.47	8.18	13.44	10.17	0	1.05	1.66	7.29	7.27	7.16	4.72	5.29	4.25	5.5	2.35	9.15	5.19	4.66
GRMZM2G122965	132.73	149.8	144.75	224.2	208.21	177.89	87.42	97.59	125.21	122.57	51.87	113.19	321.87	287.02	310.3	190.8	172.87	198.07	116.03	95.13	103.35	84.61	72.32	94.4	124.69	111.76	179.33	200.45	187.46	87.55	92.97	87.42	93.42	117.45	91.78	29.79	26.4	28.31	66.57	57.98	57.17	61.35	55.85	69.08	80.63	85.33	121.06	99.78	67.84
GRMZM2G036086	62.4	65.66	51.36	25.7	23.78	22.36	103.34	67.32	75.03	77.61	86.25	81.12	52.34	56.85	57.89	38.99	55.58	58.3	57.52	69.09	60.08	69.09	70.75	78.08	56.47	62.94	36.16	23.5	29.34	50.05	62.58	59.86	46.45	55.27	51.81	88.23	84.05	100.34	32.44	24.35	29.65	58.31	63.43	56.67	56.06	60.65	77.6	84.15	46.14
GRMZM5G807260	22.91	15.63	31.01	11.24	14.44	0	66.7	98.71	57.98	23.87	28.84	25.45	79.91	75.74	77.16	28.59	39.9	55.4	56.73	54.25	55.7	67.63	52.62	32.29	45.96	41.08	15.44	15.88	12.69	60.2	79.85	65.36	42.35	60.16	39.44	69.57	77.38	68.53	24.59	20.38	38.23	82.76	61.63	60.84	58.33	29.93	62.74	59.24	38.83
GRMZM2G162356	57.36	45.04	39.92	91.4	100.33	74.13	33.16	38.74	42.41	14.91	22.87	22.13	27.12	21.24	30.86	65.52	66.83	53.77	38.51	41.86	53.55	45.46	40.1	47.72	38.08	35.15	59.04	92.63	84.13	52.02	52.49	34.59	32.98	50.96	38.39	29.72	21.89	25.64	75.59	101.17	99.34	44.07	55.69	45.21	43.74	22.22	68.55	50.74	78.78
GRMZM5G819965	17.65	17.88	25.21	25.33	31.05	37.11	38.27	0	15.54	26.16	66.99	27.63	0	26.78	0	259.52	211.82	186.73	11.7	12.41	23.66	30.05	5.33	9.67	15.38	5.62	24.93	17.77	21.21	25.37	23.32	21.01	36.65	37.41	22.5	99.63	119.56	149.03	47.75	14.86	37.39	3.38	0	0	3.03	0	6.79	0	11.11
GRMZM2G311465	0	0	0	0	0	0	0	0	1.51	0	1.68	0	0	0	0	3.69	4.98	5.11	2.71	2.26	1.94	2.24	2.2	2.2	1.51	1.48	0	0	0	1.78	1.45	1.37	2.28	1.29	1.74	2.86	3.05	2.26	0	0	0	1.79	1.91	1.31	1.53	1.36	1.3	1.93	2.21
GRMZM2G017536	18.8	13.53	19.56	34.52	38.39	40.24	13.82	8.55	12.24	4.33	2.57	4.8	15.3	12.77	11.88	45.38	43.77	41.12	21.22	17.31	16.41	14.28	14.1	17.96	22.39	21.28	35.88	52.57	45.97	38.29	29.38	30.07	22.33	21.26	24.46	2.02	3.76	2.46	47.57	60.03	65.49	9.97	11.54	11.18	13.3	11.8	22.93	17.43	19.82
GRMZM2G017400	10.16	9.57	14.85	14.37	13.98	26.51	9.1	0	7.92	7.45	0	11.55	0	0	0	6.11	12.77	0	9.02	7.34	5.89	5.48	5.8	7.04	0	9.51	5.97	18.71	12.43	0	6.24	0	7.08	8.69	10.3	0	0	0	61.6	53.13	51.91	6.23	0	0	5.51	0	13.57	9.5	10.41
GRMZM2G129872	0	0	0	0	0	0	0	0	0	0	0	0	0	0	0	0	0	0	0	0	0	0	0	0	0	0	0	0	0	0	0	0	0	0	0	0	0	0	0	0	0	0	0	0	0	0	0	0	0
GRMZM2G016020	0	0	0	0	0	0	0	0	0	0	0	0	0	0	0	0	0	0	0	0	0	0	0	0	0	0	0	0	0	0	0	0	0	0	0	0	0	0	0	0	0	0	0	0	0	0	0	0	0
GRMZM2G335358	0	0	0	0	0	0	0	0	0	0	0	0	0	0	0	0	0	0	0	0	0	0	0	0	0	0	0	0	0	0	0	0	0	0	0	0	0	0	0	0	0	0	0	0	0	0	0	0	0
GRMZM2G057027	0	0	0	0	0	0	0	0	0	0	0	0	0	0	0	0	0	0	0	0	0	0	0	0	0	0	0	0	0	0	0	0	0	0	0	0	0	0	0	0	0	0	0	0	0	0	0	0	0
GRMZM2G064597	0	0	0	0	0	0	0	0	0	0	0	0	0	0	0	0	0	0	0	0	0	0	0	0	0	0	0	0	0	0	0	0	0	0	0	0	0	0	0	0	0	0	0	0	0	0	0	0	0
GRMZM2G084799	0	0	0	0	0	0	0	0	0	0	0	0	0	0	0	0	0	0	0	0	0	0	0	0	0	0	0	0	0	0	0	0	0	0	0	0	0	0	0	0	0	0	0	0	0	0	0	0	0
GRMZM2G111990	0	0	0	0	0	0	0	0	0	0	0	0	0	0	0	0	0	0	0	0	0	0	0	0	0	0	0	0	0	0	0	0	0	0	0	0	0	0	0	0	0	0	0	0	0	0	0	0	0
GRMZM2G112263	0	0	0	0	0	0	0	0	0	0	0	0	0	0	0	0	0	0	0	0	0	0	0	0	0	0	0	0	0	0	0	0	0	0	0	0	0	0	0	0	0	0	0	0	0	0	0	0	0
GRMZM2G066352	0	0.02	0.02	0.06	0.06	0.05	0	0	0.02	0	0	0	0	0	0	0.2	0.13	0.1	0.03	0.01	0	0	0.02	0.02	0.03	0.03	0	0	0.01	0	0.11	0.02	0	0.01	0	0	0	0.01	0.06	0	0	0.01	0	0	0.02	0	0.01	0	0
GRMZM2G452170	0	0.54	1.01	1.03	0	0	0.62	0	0.54	0.87	0.63	1.16	0.74	0.79	0	0	0	0	1.55	0.42	0.51	0.88	1.05	0.85	0	0.96	0.58	0.27	1.19	0.65	0.78	1.08	0.88	1.03	1.26	1.41	1.25	1.26	0	0	0	1.74	0.96	0.91	1.03	1.65	1.04	0.89	1.03
GRMZM2G021433	130.64	159.49	117.59	0	0	0	240.7	174.25	185.07	200.74	219.2	203.21	25.15	32.95	31.11	0	8.65	0	265.76	292.37	287.19	228.15	333.51	345.55	191.81	285.91	0	0	0	58.79	67.24	47.64	104.92	146.72	96.44	265.99	257.89	246.43	0	0	0	36.32	22.79	36.52	41.65	17	31.67	43.48	23.09
GRMZM2G317487	6.38	0	4.31	8.95	9.07	0	0	0	4.5	0	0	0	5.99	4.94	0	10.2	0	7.38	0	0	2.64	1.41	2.18	4.91	0	2.91	14.29	11	13.51	7.45	4.65	4.65	7.2	3.57	5.08	0	0	0	0	12.07	9.76	0	0	5.45	2.13	0	3.72	0	5.47
GRMZM2G022945	9.9	7.35	9.78	17.55	20.23	16.53	5.34	4.73	5.95	3.65	3.07	3.86	7.21	8.5	8.49	12.62	13.9	11.3	7.88	8.23	6.19	5.85	5.39	6.93	9.6	9.95	16.72	20.3	22.22	13.73	13.87	10.19	9.82	6.34	9.42	2.02	1.93	1.48	14.8	16.07	15.62	3.72	6.52	3.33	5.58	4.11	8.83	5.8	7.05
GRMZM2G010000	91.05	80.35	75.79	153.22	169.51	117.36	28.11	18.83	28.59	46.07	27	44.24	19.06	29.61	26.25	68.66	65.91	76.48	71.52	75.43	65.76	56.92	66.89	69.3	71.29	67.8	92.07	98.43	101.46	39.31	37.6	30.91	63.06	69.85	70.71	59.63	43.35	51.97	43.15	77.83	41.48	33	39.34	32.58	47.01	47.63	59.63	67.44	41.62
GRMZM2G013957	153.98	177.37	139.75	0	3.02	0	249.22	179.79	199.12	156.99	205.91	169.04	224.96	321.78	284.35	146.42	60.33	59.5	126.08	155.14	131.87	155	257.34	160.06	111.9	110.31	6.73	2.75	3.66	66.31	85.36	77.76	138.47	164.2	153.58	195.41	153.01	164.44	109.69	107.06	92.11	125.41	130.59	188.62	245.64	113.24	408.2	491.31	231.51
GRMZM2G013783	117.09	126.94	123.8	125.58	130.56	117.26	155.55	111.66	142.73	132.73	137.34	133.07	77.67	74.19	71.76	88.5	58.74	58.2	177.98	233.71	160.49	157.99	226.52	201.79	152.46	179.45	111.62	100.34	114.35	145.51	152.26	138.84	156.9	149.65	155.51	198.61	186.14	201.48	43.85	50.51	53.18	208.29	142.66	151.77	159.62	152.9	94.5	105.6	73.88
GRMZM2G475971	0	0	0	0	0	0	10.6	0	7.2	0	7.48	9.42	0	0	0	0	0	0	9.97	11.63	6.74	12.91	12.57	10.4	0	13.28	0	0	0	0	0	0	7.22	9.46	11.76	13.45	13.17	13.9	0	0	0	6.54	0	5.2	4.41	0	3.69	0	0
AC219108.3_FG001	0	0	0	0	0	0	0	0	0	0	0	0	0	0	0	0	0	0	0	0	0	0	0	0	0	0	0	0	0	0	0	0	0	0	0	0	0	0	0	0	0	0	0	0	0	0	0	0	0
GRMZM2G084389	0	0	0	0	0	0	0	0	0	0	0	0	0	0	0	0	0	0	0	0	0	0	0	0	0	0	0	0	0	0	0	0	0	0	0	0	0	0	0	0	0	0	0	0	0	0	0	0	0
GRMZM2G383790	27.56	26.83	32.74	75.19	80.83	49.87	0	0	5.78	0	0	4.74	0	0	0	34.98	17.35	27.7	20.42	26.62	18.06	26.48	31.33	21.45	35.34	28.14	62.11	86.56	78.09	39.85	31.8	22.35	39.53	36.01	41.14	0	4.23	6.78	8.76	9.24	0	20.73	26.4	22.19	30.11	18.21	24.71	24.9	29.34
GRMZM2G003984	2.63	3.28	2.88	1.05	1.8	0	3.1	0	5.59	0.72	0.73	0	19.39	16.03	18.22	3.68	3.82	3.6	3.61	2.66	2.43	2.5	2.03	2.83	2.55	3.28	2.19	1.87	1.95	4.13	3.7	3.13	3.24	3.11	2.84	1.46	2.82	1.72	2.23	0	1.33	1.22	2.27	1.65	1.92	1.72	1.6	2.58	1.09
GRMZM2G439819	3.05	2.87	3.52	3.55	3.78	2.52	2.5	2.46	4.47	3.74	3.47	4.29	5.52	5.26	5.21	5.07	4.74	4.37	3.18	2.45	3.96	4.38	4.76	5.42	3.43	4.66	3.75	3.38	4.23	3.75	2.94	3.46	3.92	3.61	3.53	4.59	4.47	4.04	4.09	3.04	3.29	3.97	4.69	4.64	4.14	3.5	4.5	2.58	3.67
GRMZM2G038015	0	0	0	0	0	0	0	0	0	0	0	0	0	0	0	0	0	0	44.1	47.46	42.52	97.56	62.24	52.2	81.2	57.97	0	0	5.71	25	28.98	38.53	15.31	15.85	24.48	54.88	50.86	59.1	0	0	0	63.94	61.1	40.53	34.97	59.02	3.78	0	9.23
GRMZM2G301823	25.86	26.23	17.54	16.54	33.55	33.76	27.18	63.72	29.16	12.34	14.56	24.07	38.55	32.99	28.34	32.87	38.53	27.66	49.77	47.23	34.14	35.71	65.35	48.19	30.07	54.21	35.28	36.35	42.95	35.8	38.84	15.56	32.64	31.1	31.9	39.35	35.24	32.42	157.11	135.39	165.93	57.97	43.46	68.75	98.47	51.79	239.58	238.72	393.77
GRMZM2G179155	45.5	56.62	50.85	36.09	44.86	40.38	75.41	47.11	58.38	67.64	66.91	63.08	65.19	64.74	62.84	80.36	104.01	124.96	69.06	75.63	71.29	67.72	73.82	72.65	61.01	63.81	30.46	44.38	41.46	56.44	55.01	49.69	48.95	64.08	55.24	86.73	81.97	77.03	68.18	68.19	57.43	75.6	56.35	78.38	76.03	55.15	67.03	76.15	79.26
GRMZM2G140432	167.42	151.36	177.15	191.36	179.61	185.32	101.13	67.64	168	172.13	152.16	166.4	179.78	191.27	202.24	178.41	161.75	163.99	158.16	107.1	143.24	117.13	142.1	159.56	133.86	150.8	191.71	196.9	206.31	145.82	152.66	153.65	131.86	141.43	149.91	131.74	137.42	121.26	106.89	99	94.67	109.22	107.18	118.76	122.49	124.13	90.86	94.61	110.49
GRMZM2G140427	0	0	0	0	0	0	0	0	0	0	0	0	0	0	0	0	0	0	0	0	0	0	0	0	0	0	0	0	0	0	0	0	0	0	0	0	0	0	0	0	0	0	0	0	0	0	0	0	0
GRMZM5G854284	68.77	93.84	109.61	124.34	143.89	116.47	75.98	51.4	61.65	56.03	55.01	66.44	91.36	110.48	105.99	89.47	99.41	88.35	68.21	62.56	88.26	96.42	105.14	84.78	91.51	77.88	129.81	149.16	183.85	80.21	105.63	85.08	89.64	67.25	105.91	98.44	100.18	73.64	121.58	200.09	174.47	145.68	175.07	145.7	156.34	122.55	185.94	167.95	154.28
GRMZM2G440330	0	0	0	0	0	0	0	0	0	0	0	0	0	0	0	0	0	0	0	0	0	0	0	0	0	0	0	0	0	0	0	0	0	0	0	0	0	0	0	0	0	0	0	0	0	0	0	0	0
GRMZM5G807294	0	0	0	0	0	0	0	0	0	0	0	0	0	0	0	0	0	0	0	0	0	0	0	0	0	0	0	0	0	0	0	0	0	0	0	0	0	0	0	0	0	0	0	0	0	0	0	0	0
GRMZM2G030036	0	0	1.95	0	0	0	5.07	8.02	4.96	1.41	0	1.83	0	0	0	4.43	2.9	0	377.45	308.4	264.33	336.86	487.86	471.9	480.41	286.84	9.79	8.23	28.69	346.12	351.63	340.9	657.12	334.6	571.46	813.34	592.85	742.41	0	0	0	2030.67	1900.53	2306.26	3357.22	2288.42	3064.04	4051.87	417.84
GRMZM2G124785	0	0	1.34	0	0	0	4.43	0	6.05	0	0	0	0	1.78	0	10.31	8.87	8.75	384.6	318.35	272.2	346.67	491.03	476.99	484.55	299.58	13.41	8.57	28.61	414.51	400.52	386.63	710.67	381.5	613.76	826.41	604.84	779.94	0	0	0	2063.11	1976.34	2442.72	3488.01	2306.95	3005.6	4061.9	440.49
GRMZM2G092442	26.89	58.47	40.21	94.24	86.75	68.63	13.45	13.39	9.6	35.96	14.78	28.56	0	2.86	0	34.33	36.02	29.22	30.71	38.08	28.53	33.89	29.1	25.02	43.35	29.49	42.97	67.35	80.41	7.3	7	4.01	27.1	29.34	29.85	13.23	7.13	9.96	16.95	22.63	17.23	11.39	20.87	12.94	31.72	20.02	30.57	33.91	10.94
GRMZM2G043484	31.28	28.27	26.83	18.61	17.14	14.61	18.18	23.14	37.64	34.41	37.52	35.46	39.25	41.21	44.43	28.65	32.33	30.75	25.43	17.7	22.75	25.15	24.1	26.62	24.36	27.18	16.62	17.02	14.39	23.74	24.06	22.89	22.01	19.91	23.74	30.62	29.86	28.21	27.49	30.04	30.77	23.81	19.97	25.19	25.89	22.27	31.39	21.6	28.64
GRMZM5G824629	157.86	203.35	177.9	123.26	158.15	152.47	241.5	162.06	191.63	244.65	229.99	183.5	288.12	318.21	292.56	182.29	163.79	170.81	212.18	220.95	250.93	261.12	260.11	224.09	192.86	178.84	145.68	142.73	177.16	215.99	228.7	202.45	244.42	268.41	226.07	327.34	361.98	350.21	151.64	164.09	151.4	313.44	275.89	309.04	297.54	261.78	292.02	252.79	249.56
GRMZM2G056373	68.02	73.7	79.97	79.93	65.84	66.91	114	57.17	74.79	97.11	100.91	97.76	63.47	78.49	82.04	85.67	57.82	70.58	83.26	59.47	67.1	62.39	71.24	63.04	63.83	60.12	73.02	102.95	82.71	66.16	88	80.07	69.25	80.05	70.95	44.68	67.57	67.51	76.47	109.03	130.78	74.67	48.46	74.61	52.32	56.23	97.14	100.26	78.78
GRMZM2G011483	116.64	103.54	122.18	233.1	249.28	234.72	42.79	63.58	61.81	64.3	46.24	62.57	71.22	60.39	70.82	143	118.86	111.87	103.51	91.47	97.07	81.16	78.61	105.56	96.79	108.39	204.27	233.82	212.08	113.08	99.34	109.04	95.67	91.76	97.3	38.76	42.11	43.12	289.09	341.75	326.69	70.9	76.64	85.75	79.81	76.94	95.87	84.81	107.85
GRMZM2G121871	29.46	29.88	30.92	44.01	46.02	32.99	18.45	17.48	26.8	25.94	23.79	24.86	25.26	26.03	27.62	35.71	26.6	30.39	26.82	23.24	27.68	30.13	32.79	37.89	25.37	32.49	31.32	33.27	36.67	29.43	27	25.99	28.96	28.41	28.08	31.06	31.74	28.09	38.47	51.41	46.35	34.58	32.51	34.03	31.52	24.46	29.55	24.5	28.58
GRMZM2G422295	0	0	0	0	0	0	0	0	0	0	0	0	0	0	0	0	0	0	0	0	0	0	0	0	0	0	0	0	0	0	0	0	0	0	0	0	0	0	0	0	0	0	0	0	0	0	0	0	0
GRMZM2G121957	0	0	0	0	0	0	0	0	0	0	0	0	0	0	0	0	0	0	0	0	0	2.07	2.19	0	0	0	0	0	0	0	0	0	0	0	0	0	2.45	4.14	0	0	0	0	0	0	2.37	0	1.3	0	0
GRMZM2G121960	8.12	6.93	9.34	14.65	15.98	12.13	6.47	6.71	10.4	6.24	7.29	7.43	9.91	8.37	9.48	7.63	9.75	8.17	7.17	5.89	8.65	9.12	9.71	8.68	10.49	9.5	11.68	13.58	14.86	10.12	9.86	8.15	7.07	8.56	8.62	9.68	9.31	9.23	22.85	23.6	25.84	13.32	13.79	13.17	12.24	9.69	11.66	10.34	13.29
AC225345.3_FG009	0	0	0	0	0	0	0	0	0	0	0	0	0	0	0	0	0	0	0	0	0	0	0	0	0	0	0	0	0	0	0	0	0	0	0	0	0	0	0	0	0	0	0	0	0	0	0	0	0
GRMZM2G013853	0	0	0	12.05	16.49	0	0	0	11.12	0	0	0	0	0	0	0	0	0	0	0	0	2.87	6.45	0	0	0	9.92	0	11.69	0	12.2	0	0	11.62	13.08	0	0	8.96	0	0	0	10.62	12.04	10.94	5.32	18.4	6.78	0	0
GRMZM2G013639	234.12	265.71	259.24	384.32	435.16	390.24	191.47	122.29	208.39	269.56	233.34	236.77	69.56	79.33	62.27	259.06	229.61	203.8	228.89	241.65	242.84	212.75	229.65	235.28	274.76	247.07	329.09	401.84	360.07	182	185.73	180.8	199	255.16	201.31	207.73	213.87	198.36	89.66	78.73	65.85	194.55	176.92	190.42	184.97	170.57	168.57	202.17	144.52
GRMZM2G069568	0	0	0	0	0	0	0	0	0	0	0	0	0	0	0	0	0	0	0	0	0	0	0	0	0	0	0	0	0	0	0	0	0	0	0	0	0	0	0	0	0	0	0	0	0	0	0	0	0
GRMZM2G124532	44.52	41.69	45.92	27.58	27.48	32.29	42.87	58.7	55.53	50.97	59.24	58.58	45.74	50.87	44.62	43.58	41.29	53.68	54.56	54.86	53.45	52.68	57.83	59.21	48.73	49.43	32.92	45.37	34.83	37.59	39.61	37.48	46.93	48.74	44.34	72.93	64.4	67.36	61	53.83	43.03	67.28	54.34	63.23	67.05	62.1	83.57	65.58	54.79
GRMZM2G394203	6.14	28.16	0	0	0	0	3.1	0	4.62	0	7.47	0	0	0	0	0	0	0	0	0	0	0	0.84	0	0	0	0	0	0	0	0	0	0	0	0	0	0	0	75.21	111.28	96.71	0	0	0	0	0	8.46	5.48	0
GRMZM2G394212	59.86	58.55	73.37	85.59	102.79	94.97	48.63	62.79	62.08	79.34	82.61	80.16	68.13	71.13	70.08	108.17	127.28	112.45	54.61	44.22	56.18	45.48	56.76	54.76	37.25	55.09	96.76	114.95	105.27	63.07	56.17	57.99	52.53	49.21	60.86	57.13	52.57	50.74	108.95	117.68	107.63	90.35	91	87.03	74.29	67.5	91.7	80.51	82.73
GRMZM2G394237	0	0	0	0	0	0	0	0	0	0	0	0	0	0	0	0	0	0	0	0	0	0	0	0	0	0	0	0	2.18	0	0	0	0	0	0	0	0	0	0	0	0	0	0	0	0	0	0	0	0
GRMZM2G033491	218.32	208.35	222.82	184.23	170.76	154.99	314.2	186.01	279.74	288.98	265.03	245	174.42	167.13	176.52	183.85	192.23	190.16	235.16	273.55	226.82	234.48	253.48	221.15	253.41	247.52	143.03	165.06	167.24	186.01	188.5	169.41	157.84	206.28	160.02	200.33	194.18	207.51	138.6	113.48	114.54	151.88	115.88	164.99	160.89	128.96	169.66	204.81	140.37
GRMZM2G135968	151.11	135.89	143.61	182.41	185.52	181.64	125.23	67.3	157.85	162.74	134.86	148.45	124.02	122.33	125.47	139.13	115.46	116.93	125.79	112.18	115.02	105.82	114.06	128.7	122.22	122.84	139.42	151.82	155.05	108.96	108.79	111.59	99.82	110.91	102.03	84.27	87.64	89.27	140.46	159.06	148.84	102.69	77.17	103.53	97.97	95.12	75.12	93.51	106.54
GRMZM2G089720	12.03	12.18	13.42	6.28	4.91	0	14.26	0	10.79	13.73	19.17	14.67	0	0	0	0	0	0	3.8	3.98	6.78	4.21	2.7	4.83	0	0	0	0	3.45	0	0	0	12.45	8.9	11.72	14.62	12.77	18.98	0	0	0	4.04	0	0	3.44	0	0	0	0
GRMZM5G878582	16.62	16.82	20.62	27.26	34.84	30.37	9.96	16.83	11.2	11.35	6.63	9.3	15.08	10.3	13.15	11.86	7.53	5.22	12.44	13.15	12.25	13.07	13.88	13.9	14.6	8.01	24.92	45.71	38.37	18.81	13.83	14.83	9.38	14.86	12.25	8.81	10.87	9.76	18.57	21.58	22.17	18.26	25.92	17.65	24.32	13.29	24.01	21.11	41.21
GRMZM2G329040	43.06	50.44	49.05	54.01	43.8	39.05	48.3	28.18	58.8	53.11	62.75	54.06	72.08	64.53	57.1	27.87	19.79	15.33	60.08	53.32	51.41	63.33	65.14	62.81	66.08	58.58	39.33	42.47	43.42	64.3	52.36	51.88	48.87	47.74	52.7	62.27	61.64	57.32	83.14	85.82	88.63	67.89	57.15	65.82	59.04	42.81	48.08	46.03	44.96
GRMZM2G703565	0	0	0	0	0	0	0	0	0	0	0	0	0	0	0	0	0	0	0	0	0	0	0	0	0	0	0	0	0	0	0	0	0	0	0	0	0	0	0	0	0	0	0	0	0	0	0	0	0
GRMZM2G008490	32.85	34.49	35.73	36.37	35.63	34.08	20.22	26.14	27.34	32.97	31.38	39.19	26.75	24.98	27.84	27.94	24.05	33.25	27.28	26.44	32.47	25.74	27.87	30.77	26.28	21.61	27.73	36.44	32.47	15.61	19.15	14.69	22.8	25.89	23.19	16.28	15.38	15.22	51.65	67.51	62.23	20.86	18.84	21.08	22.53	20.73	27.68	23.05	34.85
AC208571.4_FG001	15.63	25.52	25.93	18.12	20.86	12.16	27.12	55.86	30.28	36.56	38.25	33.94	37.45	45.21	30.8	26.07	31.07	42.32	35.51	42.48	41.87	47.85	40.37	38.71	36.93	30.71	26.56	30.66	21.62	35.87	28.85	40.72	33.92	34.61	26.94	55.68	53.6	55.59	38.65	37.05	27.16	56.01	45.11	47.77	52.24	42.99	56.53	43.17	50.39
GRMZM5G851485	63.11	66.99	69.78	149.34	135.19	173.79	20.82	0	24.68	35.69	20.29	30.12	25.04	23.82	20.7	54.99	42.99	46.26	55.85	76.86	59.26	76.22	73.52	67.95	59.5	57.17	120.62	94.7	134.98	38.55	34.79	27.38	134.23	91.93	101.56	35.31	39.69	50.91	108.11	130.14	125.38	57	57.1	63.64	62.87	50.82	66.36	60.52	58.26
GRMZM2G550861	130.31	222.33	133.67	250.86	321.34	266.27	41.88	22.37	39.07	470.69	270.49	323.31	43.85	31.2	41.04	86.97	52.28	58.92	86.03	105.59	80.98	67.28	87.94	86.63	54.68	40.15	113.76	145.26	169.58	11.44	0	0	226.42	196.79	178.83	81.6	79.45	107.52	0	0	0	28.98	46.11	33.56	55.51	33.56	46.1	50.45	45.86
GRMZM2G018941	1357.27	1529.51	1539.28	1888.59	2068.01	1901.31	1830.05	1924.34	1471.13	1490.53	1349.1	1393.81	1736.61	1711.86	1692.11	1460.18	1243.94	1171.11	1195.58	1366.07	1202.43	1167.44	1072.96	1020.67	1327.79	1236.73	1698.82	1910.6	2011.1	1047.83	1204.64	1164.8	1046.8	1149.16	1033.29	775.31	745.19	756.51	1308.08	1325.62	1314.7	969.72	941.95	1020.22	1104.09	795.89	1714.44	1607.61	1118.3
GRMZM2G317160	0	2.11	5.09	0	0	0	8.95	18.02	8.54	2.69	0	2.75	12.08	6.9	12.2	5.92	6.55	10.89	2.28	3.54	2.31	1.44	1.3	0	0	0	0	0	0	5.95	5.19	4.55	0	0	0	0	0	0	0	0	0	1.62	0	1.9	0	0	1.4	0	0
GRMZM5G835810	69.94	81.53	75.13	78.03	70	74.09	66.72	66.3	86.73	125.42	125	112.42	87.63	80.61	91.96	85.24	90.72	89.64	57.3	47.7	51.39	45.75	59.4	60.43	52	64.57	63.08	63.36	60.11	40.01	52.93	53.21	45.63	43.67	49.94	60.59	68.34	63.34	45.41	52.35	48.85	65.44	50.95	63.93	58.51	67.8	50.77	52.2	40.21
GRMZM5G895991	64.47	48.54	74.55	95.61	108.32	95.74	47.64	27.6	56.82	34.56	30.29	37.26	53.95	47.95	46.25	67.13	65.22	66	46.14	32.58	41.72	42.63	43.81	43.87	52.96	39.58	80.69	86.2	93.85	64.7	56.74	61.08	48.33	50.86	43.95	26.26	32.88	28.41	49.31	52.5	59.64	51.44	52.84	57.17	51.41	32.92	59.12	44.88	52.95
GRMZM2G030794	9.55	19.08	27.4	25.47	21.12	25.49	32.32	31.17	28.31	26.18	21.3	22.84	16.88	29.05	29.62	9.95	8.79	0	20.85	25.27	28.19	19.89	25.07	20.66	22.79	24.46	15.77	11.48	18.72	16.47	10.59	13.8	15.19	24.65	11.95	36.23	35.78	29.66	60.17	70.85	82.27	28.42	28.52	23.7	20.78	19.95	25.94	18.05	58.58
GRMZM2G385931	111.44	104.7	125.85	181.29	171.1	177.09	82.1	60.71	109.81	111.58	107.91	104.68	86.93	81.06	77.37	152.98	164.75	161.27	100.42	89.02	96.69	89.23	112.9	110.1	87.35	97.26	144.37	142.54	163.61	101.59	113.64	100.29	90.76	96.17	109.02	88.93	96.27	85.55	147.37	142.2	145.84	125.78	119.44	123.91	118.77	107.59	114.25	103.68	114.28
GRMZM2G084783	81.88	89.3	103.49	85.65	113.11	91.82	126.35	110.71	112.07	102.19	97.6	83.36	105.36	124.43	102.84	84.86	85.9	80.95	71.76	101.64	79.76	85.83	98.87	84.6	64.85	88.72	92.57	91.09	91.25	87.47	78.26	95.79	63.73	84.66	65.43	85.87	81.29	90.47	51.8	63.65	68.19	114.6	118.09	93.43	112.1	83.35	121.24	122.05	73.56
GRMZM2G084821	15.56	13.6	25.5	8.67	12.57	0	34.63	50.29	33.13	3.37	4.69	5.55	45.69	37.21	46.07	15.17	30.25	28.8	36.49	34.45	29.18	51.7	35.42	37.28	33.86	39.59	11.77	9.51	10.11	102.14	106.25	96.08	14.97	73.68	17.62	0	0	0	93.5	123.91	149.69	88.23	77.21	130.99	96.81	63.86	165.85	135.3	158.49
GRMZM5G833991	0	2.97	3.98	0	7.39	0	7.66	0	6.49	0	0	0	15.39	4.61	16.29	4.07	0	0.39	7.5	3.91	8.86	6.48	7.2	16.06	5.58	12.78	3.73	0	2.25	19.08	27.04	13.55	0.64	9.17	4.75	0	0	0	20.56	20.64	6.58	17.29	12.22	25.78	27.77	9.11	28.46	0.45	28.65
GRMZM2G084940	56.57	51.75	49.51	49.89	58.19	53.24	36.25	31.93	55.5	64.15	70.59	73.04	66.81	72.71	71.57	75.76	32.05	67.33	55.87	50.81	53.69	52.75	75.55	67.23	46.42	62.89	57.19	61.5	59.29	53.12	60.83	53.27	63.5	46.42	60.79	64.71	66.18	64.62	168.07	151.03	158.56	70.68	57.9	66.36	67.53	55.3	57.01	51.53	58.89
GRMZM2G070849	0	0	3.02	0	0	0	11.46	11.05	7.01	0	5.39	3.84	21.92	33.81	23.51	8.43	15.06	10.91	20.06	19.91	29.99	48.24	57.65	51.78	9.95	13.88	3.43	0	4.03	18.48	20.23	17.84	37.5	30.2	37.87	153.84	168.8	172.72	11.28	0	0	47.77	36.62	41.22	25.72	23.35	9.35	6.49	19.82
GRMZM2G165919	24.61	17.4	26.93	0	0	0	21.67	27.13	44.17	2.49	3.48	2.64	64.71	97.91	91.03	10.07	5.62	9.02	24.65	16.68	19.93	15.99	20.43	16.93	18.2	23.52	0	0	0	15.78	14.32	20.51	21.48	35.37	16.12	13.21	13.83	16.74	11.34	7.9	6.48	24.86	9.5	26.69	24.59	19.96	22.69	25.74	24.93
GRMZM2G476593	2.83	6.15	8.08	8.76	9.86	2.87	4.57	0	7.75	2.5	2.11	2.62	7.42	5.67	10.56	2.73	3.11	0	8.36	7.52	7.03	5.36	8	6.52	2.32	5.58	8.62	8.45	8.93	4.02	2.48	9.32	4.32	6.74	5.99	3.87	6.67	3.82	5.43	5.64	13.33	7.49	1.19	5.08	4.49	2.36	4.66	0	6.98
GRMZM2G174284	157.86	150.39	147.32	155.48	147.84	117.32	154.62	121.75	174.31	234.29	242.38	212.65	108.52	124.34	100.22	117.62	88.62	106.03	210.26	220.88	212.44	235.92	236.36	239.95	192.62	198.24	190.43	188.13	165.6	197.87	197.93	198.67	222.91	222.9	218.18	322.3	328.37	304.35	96.24	112.23	105.12	265.06	252.48	253.14	259.92	223.59	184.88	192.41	169.67
GRMZM2G318652	18.29	35.59	31.97	5.67	0	0	128.63	25.79	55.57	48.39	69.9	42.92	0	5.34	0	8.15	19.46	7.06	45.06	81.6	57.11	69.88	57.8	47.07	50.75	29.33	7.15	0	4.11	80.96	79.32	79.12	73.27	91.5	61.17	253.01	245.72	290.85	0	0	0	21.84	7.02	16.96	9.8	6.91	1.51	0	8.88
GRMZM2G327206	0	0	0	0	0	0	0	0	0	0	0	0	0	0	0	0	0	0	0	0	0	0	0.28	0	0	0	0	0	0	0	0	0	0	0	0	0	0.44	0	0	0	0	0	0	0	0	0	0	0	0
GRMZM2G327199	0	0	0	0	0	0	0	0	0	0	0	0	0	0	0	0	0	0	0	0	0	0	0.39	0	0	0	0	0	0	0	0	0	0	0	0	0	0.56	0.78	0	0	0	0	0	0	0	0	0	0	0
GRMZM2G138814	61.06	76.87	78.51	88.01	81.56	72.71	64.1	91.87	68.72	78.26	65.98	76.09	98.46	89.85	97.91	83.25	74.83	70.22	70.12	85.91	72.3	82.31	86.99	74.56	63.11	68.93	68.43	72.73	76.39	63.36	57	60.01	89.6	70.48	79.39	81.25	89.31	82.7	65.41	70.73	60.63	98.26	87.63	93.28	94.87	97.01	119.29	99.36	80.44
GRMZM2G160466	0	3.84	6.65	0	3.58	0	0	0	4.8	2.27	0	3.65	5.52	7.16	6.79	0	0	0	5.73	3.9	2.41	5.21	4.03	3.77	5.2	2.3	0	3.52	4	3.84	0	6.41	2.92	2.65	0	0	0	0	32.53	34.92	34.24	1.68	0	2.9	2.71	0	5.98	0	0
GRMZM2G152891	2779.88	3553.91	2696.13	5568.73	5095.79	4389.16	2532.2	1808.85	1611.6	4036.16	2993.34	3559.89	1616.24	1245.61	1171.86	3767.53	3167.02	3050.7	1699.29	2469.68	1897.37	1849.51	1972.61	1550.66	2317.19	1737.24	4618.18	4447.67	5248.62	1588.66	1641.85	1855.93	2249.11	2085.08	2202.12	2010.32	2142.17	2189.66	1579.56	1477.75	1410.85	1322.15	1418.45	1459.46	1482.04	1606.09	2171.38	1873.19	848.04
GRMZM2G174896	705.26	745.43	724.31	323.4	305.23	305.42	613.38	672.81	748.28	991.32	1044.16	1169.3	145.04	150.29	141.9	406.14	295.79	308.91	309.05	304.52	371.26	320.95	332.9	299.25	345.82	310.32	270.54	266.65	248.88	253.52	249.7	216.43	299.56	314.78	271.25	648.23	632.64	575.13	181.03	206.92	224.48	389.14	266.52	397.18	408.7	355.16	498.79	487.32	511.5
GRMZM2G175019	0	0	6.41	0	0	0	5.6	0	0	5.94	6.3	10.51	0	0	0	0	0	0	0	0	0	0	3.09	0	0	0	0	0	0	0	0	0	0	0	0	0	0	0	0	0	0	0	0	0	0	0	1.44	0	0
GRMZM2G175038	98.55	132.69	106.53	147.93	141.33	121.41	123.24	107.63	98.27	134.6	120.8	133.3	50.76	51.02	52.84	108.45	91.89	81.82	105.87	141.54	91.22	102.83	109.72	112.38	109.81	94.25	112.24	163.79	142.89	74.15	74.8	83.74	84.32	102.16	87.52	67.91	63.94	66.7	56.27	55.56	54.17	84.34	80.01	81.03	89.09	74.12	115.83	128.2	90.24
GRMZM2G180889	189.72	213.41	178.36	20.78	14.13	9.18	338.66	221.41	346.31	365.45	372.85	343	208.88	225.71	212.32	148.71	147.41	189.92	437.81	532.24	497.13	447.9	455.94	461.35	393.86	440.87	48.38	20.94	22.39	333.93	336.06	306.93	391.98	382.31	404.36	681.94	626.39	604.12	32.43	40.76	43.87	220.51	199.49	259.44	279.46	275.54	167.81	190.23	156.55
GRMZM2G128644	37.16	38.06	21.91	6.89	11.48	10.22	51.26	54.61	49.1	32.25	23.64	37.28	67.47	61.54	81.18	9.76	0	0	49.91	64.27	53.53	51.52	59.33	54.4	49.74	46.87	9.07	5.01	8.48	24.51	11.4	23.36	47.47	58.68	43.96	64.06	54.91	55.41	24.41	13.82	19.06	38.48	23.42	29.96	22.31	25.45	16.62	7.78	7.33
GRMZM2G314064	6.72	5.59	4.32	0	0	0	4.48	0	5.72	4.37	8.18	6.11	0	4.11	0	5.11	8.53	0	7.9	3.95	10.59	9.58	15.32	9.26	5.21	3.08	3.4	3.92	3.06	4.37	6.16	6.66	7.51	10.26	5.96	15.1	30.17	32.8	11.15	0	10.71	53.08	41.11	32.47	19.88	22.81	11.18	9.2	25.63
GRMZM2G009060	37.11	40.92	42.47	18.72	17.09	11.17	55.43	41.55	56.99	9.87	5.64	10.58	190.03	181.22	222.96	39.07	44.53	51.24	40.29	35.37	45.92	36.66	54.94	54.23	35.96	58.66	35.43	27.19	26.31	32.94	48.61	37.98	28.89	31.08	32.31	40.82	48.31	42.96	48.93	44.43	54.54	78.47	84.93	57.57	62.3	65.26	47.79	32.91	24.48
GRMZM2G309363	0	0	0	0	0	0	0	0	0	0	0	0	0	0	0	0	0	0	0	0	0	0	0	0	0	0	0	0	0	0	0	0	0	0	0	0	0	0	0	0	0	0	0	0	0	0	0	0	0
GRMZM2G009253	174.59	193.81	173.62	271.49	286.86	260.48	178.76	125.89	142.49	152.58	111.36	134.76	203.4	201.98	204.42	237.99	180.46	163.92	150.19	164.62	135.71	148	134.85	126.81	162.76	142.26	275.06	303.68	328.45	127.59	138.35	135.71	146.71	171.02	147.28	92.41	90.71	81.55	121.82	128.3	123.37	151.05	128.32	163.79	174.25	117.35	213.09	213.45	182.51
GRMZM2G009690	8.4	10.86	8.32	27	28.54	23.79	2.38	0	2.79	2.85	1.68	3.83	2.61	4.37	3.47	13.34	14.12	14.05	8.7	6.47	5.74	5.32	5.04	6.5	7.16	5.38	16.07	13.96	20.73	4.7	4.16	4.68	11.39	10.48	10	3.55	1.98	2.97	14.03	11.66	13.13	3.59	6.99	5.7	7.08	5.3	13.3	11.63	9.95
GRMZM2G421779	0	0	0	0	0	0	0	0	0	0	0	0	0	0	0	0	0	0	0	0	0	0	0	0	0	0	0	0	0	0	0	0	0	0	0	0	0	0	0	0	0	0	0	0	0	0	0	0	0
GRMZM2G033519	3.08	2.9	3.3	3.43	1.54	2.48	8.06	4.02	4.81	5.78	6.12	4.88	3.4	4.11	5.39	5.86	6.9	4.17	4.54	5.27	5.5	5.33	5.18	6.01	3.72	3.46	3.56	3.52	3.87	7.15	7.44	6.58	4.87	5.72	5.28	5.75	8.87	7.51	2.34	4.24	4.22	4.21	3.08	4.51	4.05	4.41	2.68	2.71	3.01
GRMZM2G033570	347.94	386.2	356.03	252.8	257.44	257.8	524.48	356.39	412.04	635.87	678.6	572.44	326.74	372.59	328.67	310.42	294.56	253.94	446.96	471.09	465.63	486.14	550.63	518.65	401.79	411.92	267.19	257.74	262.56	369.23	392.67	375.86	432.07	434.85	455.5	846.46	884.47	915.52	433.01	465.54	418.78	572.87	532.25	549.62	494.37	533.27	430.68	495.56	484.32
GRMZM2G174680	0	0	0	0	0	0	0	0	0	0	0	0	0	0	0	0	0	0	0	0	0	0	5.3	0	0	0	0	0	0	0	0	0	0	0	0	0	0	0	0	0	0	0	0	0	0	0	0	0	0
GRMZM2G174696	136.29	122.09	134.99	269.69	269.31	267.48	76.59	51.28	88.01	77.97	47.46	65.78	80.6	70.89	81.55	163.79	164.57	146.86	82	75.26	71.56	63.96	67.13	63.56	100.82	75.72	181.02	201.85	224.21	110.71	97.5	90.56	86.65	93.47	87.98	36.08	43.47	39.55	78.42	67.3	71.97	79.54	76.5	88.15	93.95	79.73	151.35	103.77	99.58
GRMZM5G881180	0	0	0	0	0	0	0	0	0	0	0	0	0	0	0	0	0	0	0	0	0	0	2.9	0	0	0	0	0	0	0	0	0	0	0	0	0	0	0	0	0	0	0	0	0	7.31	0	0	0	0
GRMZM2G144997	19.92	29.51	26.22	0	0	0	48.91	47.68	43.07	52.77	66.6	52.9	13.62	24.62	16.98	59.75	80.08	101.4	51.69	62.48	55.44	110.87	65.23	56.52	52.83	54.48	13.64	21.29	39.65	32.69	31.56	32.04	37.53	36.83	22.23	113.36	113.83	118.26	16.38	11.86	14.84	16.83	19.44	24.54	17.5	21.15	23.95	23.37	18.24
GRMZM2G145008	57.6	56.51	56.96	17.22	11.4	14.18	61.99	64.44	85.3	88.79	77.38	68.29	10.97	22.5	13.03	11.08	4.96	2.23	99.45	70.41	103.42	95.67	95.59	113.35	77.31	90.25	23.67	24.19	22.11	41.82	37.69	40.11	73.01	104.37	80.84	121.78	111.22	103.51	10.57	15.52	8.31	16.97	15.75	17.47	22.95	25.88	13.85	12.5	9.63
GRMZM2G145024	210.21	273.66	222.81	163.69	178.14	154.13	415.59	261.32	438.44	542.3	616.37	407.42	384.3	430.43	303.98	315.35	313.48	281.95	318.42	265.18	346.45	330.08	317.19	344.55	271.36	267.32	214.34	185.9	185.14	248.89	315.97	319.48	309.16	265.71	310.46	651.7	646.93	647.28	119.95	106.73	102.58	232.96	208.18	217.55	210.56	161.34	134.92	161.21	160.34
GRMZM2G145065	13.23	13.73	11.69	8.4	9.48	8.46	15.59	4.63	14.98	14.42	14.63	14.47	11.79	10.23	13.51	14.61	13.65	13.05	13.47	11.48	13.09	11.65	14.21	16.47	9.72	10.64	7.13	8.19	9.92	7.67	8.74	7.2	12.58	10.25	7.82	14.34	15.52	16.27	5.28	6.84	4.72	9.74	5.69	9.72	12.32	10.51	9.17	10.44	8.09
GRMZM2G018678	15.69	16.39	18.4	8.18	9.23	8.87	21.27	17.99	28.29	27.07	33.1	33.73	24.84	22.42	19.46	7.42	10.65	8.11	12.87	16.49	15.98	13.39	16.99	16.98	15.07	11.84	9.66	8.77	9.2	14.16	11.85	14.74	17.57	14.87	14.95	27.23	27.24	27.9	16.94	16.36	13.46	13.69	10.77	11.22	12.58	10.29	13.08	14.02	12.34
GRMZM2G018728	586.59	678.21	666.1	1033.97	1276.32	998.27	713.39	602.2	521.82	353.12	329.12	364.07	604.57	584.56	647.83	735.12	745.57	733.86	672.66	904.5	738.32	801.51	776.37	636.98	735.62	708.93	934.18	1089.73	1279.1	694.54	686.59	672.54	754.17	817.9	727.23	585.44	632.42	581.84	771.98	811.49	801.79	688.39	624.26	755.35	727.96	489.52	744.31	708.43	615.94
GRMZM2G030272	82.42	132.18	96.92	141.61	106.25	87.9	264.81	157.58	144.63	230.42	249.85	191.25	56.62	101.71	56.61	134.24	116.74	87.8	74.76	92.59	85.46	101.76	105.24	67.18	101.35	78.26	119.5	102.13	144.8	79.51	128.61	123.98	121.62	118.53	123.12	188.66	172.82	193.2	43.97	38.53	36.6	83.72	78.11	80.49	66.08	74.02	67.74	68.98	73.95
GRMZM2G122740	29.09	29.06	29.24	41.63	41.99	33.75	21.95	20.81	32.81	39.47	38.66	33.35	31.34	32.97	29.16	42.51	37.12	35.93	25.13	18.08	22.75	23.16	21.28	23.93	22.16	24.34	35.81	43.6	37.48	18.75	20.19	24.53	22.86	19.67	23.15	26.09	28.25	26.3	29	26.85	26.03	20.53	20.6	19.78	19.54	22.36	26.88	24.12	20.27
GRMZM2G122734	0	0	0	0	0	0	0	0	0	0	0	0	0	0	0	0	0	0	1.39	1.41	0	0.74	0.7	0	0	0	0	0	0	2.12	0	0.85	0	0	0	0	0	0	0	0	0	0	0	0	0	0	0	0	0
GRMZM2G407825	60.25	73	71.3	35.13	31.09	34.5	121.64	69.74	126.12	161.85	205.63	144.64	38.43	54.86	33.48	89.02	87.41	89.18	118.5	100.92	101.69	112.69	107.29	108.74	111.32	104.28	94.07	72.18	67.99	147.08	147.65	154.94	123.41	101.58	109.76	224.78	188.44	185.26	14.04	13.45	11.37	83.26	66.86	73.17	68.85	71.76	29.64	39.71	29.75
GRMZM2G107481	18.57	13.45	10.67	0	5.04	0	14.82	15.58	23.7	37.47	47.35	26.25	0	4.7	0	26.87	24.03	18.35	26.13	22.85	19.71	15.48	24.42	35.31	16.69	19.55	12.37	12.1	9.34	19.43	23.73	26.57	18.98	17.66	24.86	45.16	37.89	45.07	0	0	0	13.07	12.27	12.99	9.99	10.11	2.46	0	10.02
GRMZM2G107463	58.09	76.65	62.88	44.53	42.76	24.09	107.09	105.43	87.07	108.64	110.61	88.41	114.52	117.09	126.21	49.7	52.59	47.49	89.03	126.23	107.99	105.62	134.57	104.81	73.55	84.12	55.31	58.68	54.73	88.35	87.82	101.19	91.55	96.13	93.7	147.07	156.39	151.18	94.82	99.07	97.18	107.46	103.85	115.62	106.52	106.13	124.66	103.12	89.28
GRMZM2G102365	34.83	44.43	45.15	5.6	9.32	10.84	45.91	42.68	44.81	43.32	52.99	38.51	45.04	53.85	51.72	44.31	53.08	50.32	88.55	87.91	84.09	104.22	115.56	88.26	60.82	77.13	20.84	19.44	19.79	50.33	61.81	51.03	65.78	68.14	53.39	115.72	110.71	101.84	56.43	55.89	73.35	118	78.53	95.88	83.99	70.78	74.57	74.52	78.32
GRMZM2G042615	46.89	48.05	61.27	97.71	100.87	96.54	27.55	38.6	39.17	41.8	37.64	36.64	42.69	44.17	39.48	76.64	77.95	62.22	46.86	39.76	48.83	47.34	45.53	38.29	36.97	43.52	94.55	102.6	111.44	53.36	54.3	61.68	54.51	57.02	58.09	43.73	50.6	50.15	55.22	53.61	59.44	64.57	62.01	56.57	63.67	62.87	69.76	54.53	70.81
GRMZM2G031001	47.11	68.73	52.2	10.4	18.04	21.54	89.55	62.21	76.98	96.32	119.66	83.31	14.56	29.14	17.52	48.9	91.14	73.78	91.64	85.75	90.51	131.2	123.92	113.18	80.53	76.66	22.88	20.75	28.04	75.78	82.48	80.65	91.2	95.62	103.22	171.81	182.75	203.18	26.06	22.22	25.21	99.94	87.75	89.74	83.03	78.08	56.11	41.74	45.76
GRMZM2G020940	2549.15	3018.11	2656.1	1204.29	1161.05	894.11	3515.5	5078.15	3090	1382.05	1515.06	1245.08	7423.55	9031.48	8301.35	1066.48	944.6	809.84	1944.48	1882.02	2015.93	1542.01	2138.32	1757.08	2116.62	2070.5	1592.91	1734.99	1931.39	1496.59	1824.71	1642	1344.77	1847.24	1361.38	1811.26	1862.65	2007.9	3966.08	6501.73	6252.04	1388.6	1708.26	1353.58	1429.27	1607.07	2622.66	2110.71	1566.94
GRMZM2G011598	0	0	0	0	0	0	0	0	0	0	4.54	0	0	0	0	0	0	0	8.01	9.22	5.58	11.26	13.02	7.67	0	5.24	0	0	0	6.27	0	5.64	6.8	6.59	8.82	36.43	54.45	57.68	0	0	0	45.62	28.92	22.2	24.48	19.74	2.56	0	0
GRMZM5G880803	0	0	0	0	0	0	0	0	0	0	0	0	0	0	0	0	0	0	0	0	0	0	0	0	0	0	0	0	0	0	0	0	0	0	0	0	0	0	0	0	0	0	0	0	0	0	0	0	0
GRMZM2G010149	50.46	54.98	51.32	97.49	121.36	131.6	10.96	16.14	15.41	12.32	9.34	19.35	9.16	10.09	11.48	71.31	72.38	49.24	30.7	30.76	32.76	31.81	31.22	32.98	46.45	32.1	85.44	100.7	115.62	51.08	45.16	40.48	42.31	49.21	50.25	7.69	14.7	11.92	40.29	48.92	48.19	24.79	40.64	39.5	41.53	25.8	48.84	50.77	54.05
GRMZM2G010657	34.31	28.18	44.31	70.34	69.27	65.04	16.75	5.77	39.43	38.65	26.58	30.83	47.83	45.45	42.26	64.5	42.97	60.78	37.2	14.48	27.24	17.94	17.99	37.89	28.08	32.73	60.21	66.57	78.1	44.28	42.65	39.33	42.06	43.18	48.44	22.69	25.53	17.36	72.86	75.41	87.81	24.59	27.52	29.69	23.37	25.57	26.51	19.33	37.16
GRMZM2G559436	48.17	46.71	63.15	73.15	66.36	70.52	13.3	0	41.45	46.57	37.83	52.07	50.56	55.48	56.73	84.23	65.67	69.4	49.54	15.98	40.84	27.52	35.3	57.41	36.39	48	88.57	68.8	102.15	59.17	45.65	50.53	57.42	55.01	61.94	24.54	33.41	18.77	69.58	67.61	72.16	44.66	31.68	50.26	38.75	35.59	37.13	19.34	48.22
GRMZM2G110406	75.27	64	78.54	106.91	113.49	106.48	43.74	57.99	61.64	51.25	41.98	53	77.19	79.28	76.5	87.02	84.68	93.59	70.67	58.11	67.55	62.08	67.52	74.35	67.73	68.18	89.21	117.53	111.35	71.05	63.71	62.58	72.15	70.83	72.18	48.34	52.89	49.82	108.6	126.48	122.74	73.44	60.32	76.55	80.62	70.02	104.62	76.48	77.89
GRMZM2G473036	0	0	0	0	0	0	0	0	0	0	0	0	0	0	0	32.39	10.77	77.33	0	0	0	0	0	0	0	0	0	0	0	0	0	0	0	0	0	0	0	0	0	0	0	0	0	0	0	0	0	0	0
GRMZM2G423851	28.36	28.39	28.71	33.01	33.87	33.41	20.33	26.01	27.57	36.74	25.36	30.84	20.63	21.46	25.74	23.56	20.45	17.97	20.1	16.78	17.21	15.97	17.45	20.53	16.05	17.31	26.71	26.53	26.84	14.08	15.91	18.73	19.42	19.28	18.8	10.7	14.08	12.53	22.87	18.29	21.07	11.52	14.9	14.56	14.44	13.19	17.07	16.78	16.15
GRMZM2G124209	47.97	49.47	48.57	86.35	89.8	86.04	30.08	40.12	39.4	47.78	37.26	36.64	42.2	36.82	50.14	46.18	48.71	43.43	38.34	27.41	33.95	27.82	33.07	38.03	41.65	33.71	68.95	83.78	75.42	33.07	23	30.29	39.95	45.94	44.87	29.86	31.75	33.73	53.17	52.28	46.32	34.44	29.73	36.18	30.16	35.75	31.39	29.08	27.95
GRMZM2G003424	74.32	63.54	67.72	81.67	83.24	73.59	53.6	97.22	58.35	55.83	74.68	76.22	90.48	84.5	86.97	72.81	53.16	45.82	69.92	61.99	63.07	74.67	58.03	62.7	68.6	63.4	100.6	91.53	87.45	87.04	70.56	78.78	80.94	59.19	75.48	52.12	52.12	58.38	128.99	164.47	161.77	41.72	62.75	49.49	46.63	63.9	69.25	48.51	64.72
GRMZM2G003379	2	1.36	3.7	3.28	2.9	0	5.38	4.9	3.49	0	0	0	7.88	6.08	2.91	11.63	13.42	16.77	7.5	4.24	3.63	6.63	5.7	7.1	4.41	5.63	3.77	2.98	2.72	7.97	6.09	8.6	4.01	3.64	4.4	2.04	1.39	1.36	26.51	39.82	36.18	4.35	1.6	4.82	3.7	2.74	3.76	2.64	3.34
GRMZM2G326335	0	0	0	0	0	0	0	0	0	0	0	0	0	0	0	0	0	0	0	0	0	0	0	0	0	0	0	0	0	0	0	0	0	0	0	0	0	0	0	0	0	0	0	0	0	0	0	0	0
GRMZM2G023884	76.96	96.22	89.46	150.36	158.54	144.37	47.12	36.86	52.56	70.41	48.91	64.19	77.07	60.66	65.92	102.55	97.06	80.84	58.94	52.73	61.17	55.97	58.19	54.66	72.83	70.83	122.12	137.51	138.37	51.82	50.43	43.77	75.07	71.61	78.07	45.34	44.87	48.84	39.14	40.37	43.02	43.83	53.43	44.85	55.73	56.81	61.75	64.9	53.1
GRMZM2G023715	305.42	385.12	316.57	174.7	125.99	127.44	459.25	464.33	398.11	165.73	141.18	176.64	1412.26	1290.11	1356.07	304.95	293.34	340.05	301.17	322.73	276.48	293.43	273.86	290.63	259.47	274.67	188.38	138.56	123.81	312.79	279.11	304.35	302.76	481.28	313.81	123.99	117.44	113.06	118.18	144.29	124.23	217.76	175.99	214.12	240.13	235.14	313.84	319.16	281.48
GRMZM2G006404	1.48	1.22	0.86	1.44	1.16	1.09	2.32	0	2.17	1.59	3.13	1.88	1.82	1.85	1.42	3.02	4.54	2.63	0.83	1.33	1.14	1.07	1.56	0.97	1.59	1.35	1.28	1.11	1.26	1.58	1.61	2.09	1.89	1.61	1.34	4.17	3.75	3.8	0.79	0.53	0.66	0.96	0.79	0.97	1.01	1.07	0.67	0.73	0.72
AC204931.3_FG004	0	0	0	0	0	0	0	0	0	0	0	0	0	0	0	0	0	0	0	0	0	0	0	0	0	0	0	0	0	0	0	0	0	0	0	0	0	0	0	0	0	0	0	0	0	0	0	0	0
GRMZM2G006477	132.54	138.32	136.7	100.62	96.42	98.94	192.6	164	185.56	203.89	207.51	179.17	185.59	183.91	178.15	120.98	99.9	108.08	157.89	152.95	156.93	172.99	183.16	167.81	140.35	151.44	114.7	120.33	115.08	149.19	149.29	149.48	148.45	161.41	148.93	179.52	193.56	189.1	100.84	77.54	83.63	180.11	165.5	174.31	175.42	172.75	153.86	144.14	130.47
GRMZM2G012807	0	0	0	0	0	0	0	0	0	0	0	0	0	0	0	0	0	0	0	0	0	0	0	0	0	0	0	0	0	0	0	0	0	0	0	0	0	0	0	0	0	0	0	0	0	0	0	0	0
AC204931.3_FG002	0	0	0	0	0	0	0	0	0	0	0	0	0	0	0	0	0	0	0	0	0	0	0	0	0	0	0	0	0	0	0	0	0	0	0	0	0	0	0	0	0	0	0	0	0	0	0	0	0
GRMZM2G008501	33.25	34.3	38.73	63.23	66	65.08	15.5	15.03	24.77	24.93	16.73	24.97	33.58	31.14	26.32	43.64	35.21	40.54	24.43	17.45	22.03	21.81	19.17	19.33	26.23	26.25	47.66	55.14	50.51	23.83	20.66	20.12	25.08	26.54	26.96	10.12	10.89	10.97	31.18	36.22	35.99	16.02	15.93	17.67	22.21	18.65	26.51	23.51	29.19
GRMZM2G050077	16.05	23.04	17.37	0	0	0	17.8	16.71	17.1	22.53	32.86	23.22	15.55	28.02	23.81	3.65	0	2.99	6.76	4.76	9.03	7.92	9.5	4.42	4.78	6.94	0	0	0	0	0	3.53	5.1	3.61	6.13	11.64	7.52	9.86	50.69	44.13	29.8	6.66	5.07	4.38	3.82	8.1	10.51	6.93	12.71
GRMZM2G141094	22.53	29.05	25.53	19.58	11.31	13.73	30.43	18.32	31.26	23.37	24.73	26.22	84.31	75.45	81.79	28.6	29.09	33.18	26.83	22.69	33.06	31.24	26.62	24.12	25.73	25.45	17.83	11.77	17.41	23.15	20.29	27.91	31.1	38.94	33.77	27.21	28.7	26.05	7.86	5.77	10.29	25.96	20.47	34.31	35.85	32.98	44.45	53.67	45.36
GRMZM2G010196	34.61	27.23	19.48	29.85	30.8	25.55	23.51	15.65	19.07	23.51	21.81	22.19	20.21	17.09	19.39	32.94	16.38	13.94	13.1	22.18	15.41	20.62	17.9	17.95	15.76	16	35.96	26.29	36.9	11.18	17.47	19.3	13.52	22.32	19.82	15.5	12.35	10.33	103.57	71.06	76.19	8.92	12.71	9.65	13.52	8.4	37.19	24.11	40.65
GRMZM2G312661	125.17	290.26	291.46	155.07	141.99	127.55	558.15	200.77	353.06	628.52	646.41	429.2	64.98	165.4	97.31	635.51	602.89	510.71	290.71	357.68	315.16	367.15	254.46	260.95	291.73	221.54	169.54	165.66	149.32	294.63	320.64	338.13	445.36	515.66	491.83	845.52	1051.86	1147.82	50.72	42.62	46.24	122.25	119.69	112.45	130.93	126.03	138.39	169.1	151.01
GRMZM2G106283	191.84	197.78	166.03	301.85	354.3	289.05	127.33	91.45	130.76	180.6	150.82	153.8	148.31	125.38	131.85	218.3	161.01	205.25	132.49	148.99	142.44	148.95	136.12	118.31	163.47	118.83	273.79	293.63	317.96	111.98	123.77	112.88	165.13	205.71	163.26	121.93	131.67	129.08	98.27	102.35	82.27	99.17	120.64	110.5	152.21	103.46	161.88	155.05	108.17
GRMZM2G106408	128.8	140.36	122.48	2.14	1.87	3.04	151.94	119.89	168.7	225.67	250.52	243.92	42.01	65.08	47.27	50.17	43	60.03	108.11	111.39	169.16	127.21	165.62	144.14	88.62	109.92	2.59	3.3	3.53	49.13	41.97	49.7	60.82	67.37	56.72	192.19	181.94	171.41	93.03	74.61	72.53	28.52	26.39	31.37	38.55	27.47	46.53	47.65	77.62
GRMZM2G317033	37.63	46.56	33.03	9.93	20.66	23.71	35.19	36.31	66.89	32.68	40.79	18.38	14.29	21.74	17.2	16.52	0	0	30.92	29.17	45.19	36.83	40.4	47.43	25.35	34.72	0	10.63	3.66	0	21.12	9.76	14.88	25.57	11.13	26.49	35.84	46.08	17.09	20.12	16.13	34.85	21.17	13.07	29.98	0	12.01	10.29	20.53
AC209460.3_FG002	113.62	120.08	126.33	120.42	115.19	75.82	72.79	26.06	136.65	156.66	208.55	169.72	107.1	95.02	106.1	135.09	139.03	127.8	110.22	53.85	88.09	70.36	80.82	89.92	72.3	105.52	109.05	96.67	103.55	111.65	113.58	126.83	86.59	91.33	105.7	104.18	102.17	91.08	69.45	70.05	65.1	65.27	77.8	77.17	80.48	99.89	53.51	53.22	56.95
GRMZM2G032936	93.96	112.72	113.4	90.97	86.77	83.98	117.99	88.81	139.06	154.62	156.57	146.39	101.02	91.75	104.74	102.94	94.57	112.13	118.05	95.8	102.56	83.15	101.72	103.48	99.99	111.73	92.25	82.53	89.83	106.11	99.76	104.62	81.43	83.59	80.65	104.65	105.87	100.26	81.49	73.91	78.16	82.43	71.35	92.58	88.02	89.43	91.51	98.08	77.23
GRMZM2G032912	0	0	0	0	0	0	0	0	1.65	0	0	0	0	0	0	0	0	0	0	0	0	0	0.69	0	0	0	0	0	0.66	0	0	0	0	0	0	0	0	0	0	0	0	0	0	1.53	1.2	0	1.9	0	0
GRMZM2G031825	267.29	290.04	307.93	110.45	103.7	119.53	513.38	282.53	459.39	457.82	485.34	427.32	333.87	372.11	374.5	236.72	227.27	245.19	435.47	424.55	423.16	384.57	425.9	437.23	429.2	404.03	153.84	152.04	139.42	451.7	477.1	477.14	299.03	388.3	337.04	452.24	444.81	410.49	313.76	365.05	384.37	416.81	335.57	444.67	391.47	313.92	425.15	500.66	363.03
GRMZM2G017223	0	0	0	0	0	0	0	0	0	0	0	0	0	0	0	3.96	5.6	0	0	0	0	2.51	2.05	0	0	0	0	0	0	0	0	0	0	0	0	2.82	2.21	3.43	159.99	180.9	210.72	24.82	34.49	35.34	72.49	32.63	14.81	0	0
GRMZM2G320325	101.17	117.6	115.02	115.4	117.48	114.04	141.42	101.45	133.66	159.04	131.28	126.38	110.03	121.87	98.1	104.34	107.25	95.74	100.04	117.17	109.19	106.84	116.38	137.71	111.65	129.89	101.12	111.42	109.04	99.92	124.98	117.4	79.9	93.85	107.64	136.19	146.82	136.18	94.95	80.17	80.11	111.38	99.99	112.62	116.24	118.07	103.09	140.43	110.12
GRMZM2G016480	181.7	181	187.71	76.17	79.08	74.19	255.46	239.19	261.83	51.04	34.51	48.54	776.59	756.89	870.91	166.49	167.32	199.95	262.55	242.9	246.88	284.62	253.56	266.61	234.01	277.19	108.34	96.62	97.18	313.51	344.13	304.5	189.8	262.47	178.15	151.67	133.92	131.64	346.05	385.88	378.57	211.05	253.13	275.77	245.96	254.19	257.4	226.05	189.01
GRMZM2G019991	77.16	68.25	78.16	111.83	112.6	108.3	56.22	32.9	63.09	77.36	56.47	64.99	58.43	61.23	69.92	84.61	72.03	71.21	66.21	65.98	70.72	59.81	65.98	70.46	64.51	71.16	97.91	101.42	100.19	56.49	56	61.35	69.41	75.36	68.41	48.33	56.66	51.19	47.43	41.85	43.9	61.45	51.7	65.45	65.69	60.63	50.88	58.65	68.61
GRMZM2G369884	0	0	0	0	0	0	0	0	0	0	0	0	0	0	0	0	0	0	0	0	0	0	0	0	0	0	0	0	0	0	0	0	0	0	0	0	0	0	0	0	0	0	0	0	0	0	0	0	0
AC211001.3_FG002	0	0	0	0	0	0	0	0	0	0	0	0	0	0	0	0	0	0	0	0	0	0	0	0	0	0	0	0	0	0	0	0	0	0	0	0	0	0	0	0	0	0	0	0	0	0	0	0	0
GRMZM2G109121	271.23	246.24	280.59	406.56	440.91	404.14	181.83	144.86	245.04	215.04	201.17	210.66	226.27	223.28	222.34	320.7	293.32	267.29	235.56	193.59	221.76	213.34	224.86	229.06	214.15	224.12	334.18	376.25	417.33	223.74	218.76	212.52	226.52	227.91	215.95	168.15	183.98	168.11	252.18	263.36	274.85	217.49	204.55	231.82	218.08	176.43	248.07	212.15	237.7
GRMZM2G399320	55.45	42.42	64.38	105.5	103.65	115.64	29.82	25.44	49.28	34.36	28.35	31.87	40.63	33.4	35.17	84.06	79.45	81.7	39.44	32.2	38.73	35.95	38.48	40.74	40.34	35.98	85.74	97.15	107.84	60.35	51.39	59.35	42.19	40.95	44.8	25.58	29.54	27.67	66.21	67.47	67.32	45.1	49.89	48.37	50.43	43.98	50.47	38.21	67.5
GRMZM2G100288	469.98	578.97	572.8	840.06	770.56	698.54	378.96	206.66	398.06	753.33	599.15	634.14	326.66	304.21	244.45	545.88	404.49	385.15	381.79	328.03	322.86	276.91	294.81	346.79	407.08	358.1	773.76	822.68	749.38	275.88	306.99	335.07	388.19	394.44	418.12	354.39	412.91	398.99	377.67	433.05	428.41	258.64	250.04	228.59	249.37	289.02	313.29	284.92	261.34
GRMZM2G056462	209.5	224.6	244.9	292.36	318.89	295.62	318.46	200.6	253.87	239.49	207.18	217.25	218.66	204.62	182.97	276.67	259.05	270.75	217.98	229.39	207.77	192.25	214.84	198.11	210.92	196.4	268.56	299.86	292.84	224.87	252.76	235.04	141.99	203.56	155.33	140.18	159.47	137.45	166.98	175.9	199.37	211.42	211.03	216.54	228.91	204.64	233.31	261.61	194.13
GRMZM2G056424	0	0	0	0	0	0	0	0	0	0	0	0	0	0	0	0	0	0	0	0	0	0	0	0	0	0	0	0	0	0	0	0	0	0	0	0	0	0	0	0	0	0	0	0	0	0	0	0	23.62
GRMZM2G056355	106.68	120.67	120.4	176.26	172.35	172.73	116.31	106.57	99.42	115.14	109.39	99.1	92.95	111.76	92.28	129.31	119.13	144.03	109.66	144.5	129.1	107.89	144.6	116.17	112.22	109.62	116.47	133.11	139.19	100.66	96.86	91.28	123.13	123.22	138.95	135.04	145.69	153.91	102.86	96.17	89.88	100.88	111.62	94.53	113.87	79.25	124.34	103.54	89.9
GRMZM2G075262	2.23	2.89	3.9	2.24	0	2.94	14.7	4.65	9.52	14.65	25.07	9.5	2.11	4.28	4.99	5.66	6.15	2.73	12.39	12.98	19.84	15.61	20.47	17.95	6.48	7.68	4.89	2.32	3.78	6.82	10.74	11.76	24.75	20.28	24.51	50.88	55.12	56.55	10.53	10.42	10.08	16.7	15.21	14.61	10.43	9.63	4.35	2.21	9.98
GRMZM2G075245	0	0	0	0	0	0	0	0	0	0	0	0	0	0	0	0	19.37	0	7.34	16.92	10.42	17.22	10.87	13.7	16.8	18.16	0	0	0	0	0	0	0	11.99	0	23.45	21.73	21.13	0	0	0	8.71	0	0	16.23	0	2.65	0	0
GRMZM2G072892	30.87	36.96	37.86	32.01	36.79	39.22	25.67	13.66	43.18	29.95	30.81	33.4	55.33	59.51	64.78	37.83	45.28	42.45	43.97	32.05	42.92	46.25	37.98	43.15	37.94	43.81	35.97	40.2	39.88	35.64	43.94	40.66	29.86	28.3	30.15	26.16	31.75	28.84	83.75	89.63	90.51	32.2	34.2	40.64	36.94	41.75	36.33	39.27	56.26
GRMZM2G043456	57.78	51.47	62.47	97.14	113.42	103.3	39.54	39.16	45.99	37.88	30.63	34.49	34.56	29.74	28.92	61.98	47.54	47.1	38.84	45.65	40.03	43.03	47.34	42.04	46.3	39.9	70.05	85.03	84.4	50.88	42.77	43.73	41.93	39.01	43.75	29.84	35.26	31.8	53.23	60.76	64.13	49.38	43.3	41.12	50.29	44.18	55.13	50.97	42.41
GRMZM2G028132	34.8	16.97	31.42	69.88	67.25	58.74	3.81	4.47	23.04	24.29	21.17	21.02	20.87	15.19	17.43	44.11	32.16	32.03	22.46	7.8	16.3	6.76	8.01	22.13	12.35	17.59	59.34	50.25	53.61	37.24	31.4	34.51	24.45	22.33	31.34	9.7	11.66	12.21	40.69	34.93	43.69	9.53	9.76	14.19	15.28	12.38	9.49	7.22	18.87
GRMZM2G703575	0	6.07	6.37	9.18	10.23	0	4.86	0	7.92	5.93	0	0	6.95	0	0	0	0	0	9.47	6.41	5.36	6.53	6.96	10.69	0	8.63	5.83	5.3	5.21	9.11	0	12.09	9.33	10.82	10.24	4.81	3.91	0	0	0	0	3.79	0	0	4.82	7.98	4.73	0	0
GRMZM2G049211	147.9	140.4	134.66	98.18	107.24	107.24	124.58	47.49	193.9	263.05	288.81	239.78	49.94	58.48	72.98	170.73	176.51	202.67	125.68	99.69	127.86	88.03	109.1	110.78	103.24	139.43	126.85	117.28	122.91	134.8	157.63	160.97	109.23	110.71	110.29	112.02	121.04	95.85	96.52	98.94	96.92	159.14	119.64	193.47	137.43	155.07	124.63	138.44	87.01
GRMZM2G136270	127.91	168.76	156.12	136.45	136.27	148.73	389.01	300.19	257.83	318	274.38	277.11	73.73	60.96	52.12	256.27	223.16	250.66	175.84	321.37	188.11	158.01	202.46	154.13	178.71	198.49	128.13	140.01	155.98	175.43	203.85	209.85	151.93	156.93	160.3	172.16	191.24	178.24	98.26	96.88	86.49	299.71	214.76	304.92	230.38	250.38	337.62	347.08	149.74
GRMZM2G119850	31.66	23.79	37.27	48.71	50.51	44.31	26.21	35.48	33.22	10.48	5.52	9.91	49.62	41.77	45.13	54.4	51.86	68.61	30.1	29.56	27.48	29.11	29.54	28.8	44.48	33.59	46.2	52.82	51.03	63.26	69.15	57.66	24.43	27.42	28.93	3.32	2.95	3.33	181.52	206.7	206.11	19.13	25.93	25.06	22.71	26.99	47.37	32.93	43.95
GRMZM2G353195	0	0	0	0	0	0	0	0	0	0	0	0	0	0	0	0	0	0	0	0	0	0	0	0	0	0	0	0	0	0	0	0	0	0	0	0	0	0	0	0	0	0	0	0	0	0	2.14	0	5.09
GRMZM2G054916	0	0	0	0	0	0	0	0	0	0	0	0	0	0	0	0	0	0	0	0	0	0	0	0	0	0	0	0	0	0	0	0	0	0	0	0	0	0	0	0	0	0	0	0	0	0	0	0	0
GRMZM2G062391	74.63	77.14	69.77	127.13	130.91	119.01	54.22	48.51	41.5	47.9	36.6	40.37	56.26	59.58	46.14	92.98	81.53	72.74	54.19	59	58.02	58.74	51.41	53.93	70.25	50.79	112.67	128.69	139.96	48.41	34.09	42.64	83.54	70	75.22	42.74	47.51	51.33	77.23	70.26	54.33	52.21	44.94	47.13	57.45	59.62	83.48	65.14	59.14
GRMZM2G062425	280.52	261.13	345.93	415.47	478.44	427.65	345.15	211.48	261.78	183.11	230.14	174.87	246.73	267.71	281.4	409.03	395.26	389.49	254.3	283.99	260.23	264.32	280.42	269.79	265.99	250.35	375.62	462.65	484.48	230.47	237.95	237.44	193.87	216.85	198.48	129.89	146.79	181.94	547.37	584.56	634.64	289.79	257.82	254.79	246.08	171.96	304.12	299.09	384.69
GRMZM2G063657	12.4	12.9	15.53	6.51	6.68	8.34	22.29	19.36	30.07	32.78	47.84	25.32	29.59	35.56	22.65	13.52	15.86	17.65	12.51	10.93	14.65	16.97	17.53	16.5	10.63	11.56	13.8	11.89	13.23	20.74	20.17	24.48	19.07	13.37	15.21	35.14	41.58	36.42	29	30.63	27.84	30.47	35.86	28.84	33.32	29.09	13.54	12.17	14.61
GRMZM2G075988	14.17	0	4.06	6.87	14.04	0	0	0	4.23	0	0	0	0	11.82	0	11.03	10.87	9.21	0	0	6.76	2.72	2.04	0	0	0	4.59	6.31	5.81	0	0	0	0	0	0	0	4.17	4.76	13.85	0	0	4.52	0	0	5.55	0	0	7.26	0
GRMZM2G076056	0	0	0	0	0	0	0	0	0	0	0	0	0	0	0	0	0	0	0	0	0	0	0	0	0	0	0	0	0	0	0	0	0	0	0	0	0	0	0	0	0	0	0	0	0	0	0	0	0
GRMZM2G315279	0	0	0	0	0.34	0	0	0	0	0	0.37	0	0.14	0	0.73	0.52	0	0	0.05	0.04	0.03	0	0	0	0.35	0	0	0	0.09	0.12	0.24	0.08	0	0	0.1	0	0	0	0	0	0.21	0.24	0.23	0.15	0.33	0	0.03	0.24	0
GRMZM2G413154	0	0	0	0	0	0	0	0	0	0	0	0	0	0	0	0	0	0	0	0	0	0	0	0	0	0	0	0	0	0	0	0	0	0	0	0	0	0	0	0	0	0	0	0	0	0	0	0	0
GRMZM2G173387	105.19	107.8	109.91	158.21	190.34	161.25	69.99	56.49	75.7	86.58	92.86	90.74	69.37	68.38	65.13	109.86	113.56	93.35	82.82	77.11	78.62	67.58	74.54	72.18	79.39	76.99	119.34	123.22	150.06	80.69	70.1	71.2	111	82.75	108.46	36.16	38.49	35.23	227.75	252.06	239.84	61	65.61	68.52	79.8	82.49	95.51	83.03	96.3
GRMZM2G044074	45.46	55.46	51.35	69.53	71.86	68.41	39.31	31.35	47.78	57.31	48.84	57.66	28.44	29.62	25.12	40.02	36.94	32	54.93	55.29	56.43	53.12	61.74	55.16	51.21	52.55	68.87	78.15	79.99	40.59	45.99	43.87	54.44	53.29	51.76	48.89	55.91	46.91	50.14	39.76	38.58	49.81	44.79	43.42	47	39.78	38.39	39.57	39.88
GRMZM2G044038	139.9	162.95	139.83	78.52	86.7	70.64	114.29	119.9	174.8	141.75	165.41	150.45	235.14	265.2	275.67	71.6	71.7	69.07	408.04	357.64	441.66	376.61	480.67	450.72	229.97	367.57	78.12	88.65	93.54	214.99	251.89	202.45	262.97	330.41	248.67	645.48	634.4	612.47	83.35	89.68	110.05	221.06	177.68	192.97	183.21	132.76	111.03	101.22	122.12
GRMZM2G043948	11.92	13.07	17.92	28.36	28.02	27.9	10.01	15.61	14.02	10.02	10.78	14.81	13.54	14.13	17.2	22.99	26.11	15.75	13.09	14.62	15.98	15.09	16.98	15.83	18.42	14.03	20.41	34.3	26.36	19.16	15.8	17.73	15.56	11.25	12.82	16.89	13.91	12.79	43.27	44.53	39.4	16.77	18.33	18.2	18.97	18.01	23.69	18.52	16.65
GRMZM2G043493	25.94	40.45	41.76	53.58	92.51	66	46.23	21.63	27.27	39.66	24.82	27.38	0	0	0	36.47	32.14	43.97	27.52	39.02	25.02	44.32	34.76	39.21	46.82	40.17	35.25	49.57	34.34	36.16	26.23	37.73	18.1	24.69	23.29	3.18	4.69	3.75	200.53	337.71	309.75	22.47	30.96	28.88	38.7	25.84	95.86	64.38	70.49
GRMZM2G030571	313.7	269.22	272.68	0	0	0	317.73	314.04	317.5	250.68	385.66	282.62	564.12	576.63	623.98	196.88	167.42	241.32	149.8	196	226.74	223.28	183.61	139.63	165.72	133.03	7.31	5.32	5.09	164.9	236.23	170.34	72.88	100.53	61.86	209.19	139.22	178.03	98.26	78.4	33.31	45.54	41.46	46.27	93.91	46.87	102.48	91.07	107.81
GRMZM2G010823	428.1	421.49	466.1	751.09	756.07	712.71	360.65	232.48	376.93	474.07	392.85	453.98	299.48	251.81	288.96	479.12	369	331.15	319.57	312.98	302.03	242.65	283.41	280.82	302.64	313.57	501.56	573.96	559.98	246.96	240.28	242.4	299.72	334.27	308.46	215.65	211.24	191.13	255.08	257.02	274.73	250.85	192.54	268.61	246.67	206.71	275.35	299.61	243.65
GRMZM2G011025	0	0	0	0	0	0	0	0	0	0	0	0	0	0	0	0	0	0	0	0	0	0	0	0	0	0	0	0	0	0	0	0	0	0	0	0	0	0	0	0	0	0	0	0	0	0	0	0	0
GRMZM2G311182	13.85	14.73	15.55	2.21	1.24	0	25.42	17.95	21.92	9.99	10.75	9.7	50.38	52.89	49.15	15.49	14.52	11.06	20.15	21.13	43.88	25.67	39.8	24.21	12.77	24.69	1.37	1.12	1.63	7.33	10.88	11.86	13.17	10.52	9.56	33.89	40.85	40.16	54.5	51.3	45.27	17.88	12.41	9.62	8.66	37.46	2.35	3.76	6.65
AC204306.3_FG007	0	0	0	0	0	0	0	0	0	0	0	0	0	0	0	0	0	0	0.93	1.31	0	0	0.09	0	0	0	0	0	0	0	0	0	0	0	0	0	0	0	0	0	0	0	0	0	0	0	0	0	0
GRMZM2G011240	9.71	10.15	15.77	0	1.49	0	13.55	4.76	18.75	8.64	9.14	7.21	34.72	42.59	30.27	13.51	9.26	13.86	13.34	8.59	32.54	18.43	28.41	21.98	8.75	20.94	1.51	0	1.43	8.67	10.57	10.14	6.71	6.85	9.52	20.4	28.7	25.61	52.07	49.15	47.12	15.08	10.73	8.25	4.9	37.28	0.92	2.87	5.51
GRMZM2G013299	0	0	0	0	0	0	8.5	0	4.83	0	3.93	3.72	0	0	0	0	0	0	0	0	4.05	0	0	0	0	0	0	0	0	9.21	13.47	8.87	0	0	0	0	0	0	0	0	0	0	0	0	0	0	0	0	0
GRMZM2G318767	0	0	0	0	0	0	0	0	0	0	0	0	0	0	0	0	0	0	0	0	0	0	0	0	0	0	0	0	0	0	0	0	0	0	0	0	0	0	0	0	0	0	0	0	0	0	0	0	0
GRMZM2G318780	17.7	21.96	25.22	2.51	2.45	0	30.29	25.27	31.8	11.22	11.46	9.79	78.49	93.75	81.28	19.52	19.51	17.82	21.13	19.66	47.27	24.09	44.66	29.49	14.99	23.59	2.67	2.57	2.75	9.77	10.39	10.98	12.46	11.75	12.11	35.08	50.6	45.36	96.95	86.9	79.64	24.91	15.97	13.57	11.69	55.17	2.7	3.37	6.3
AC215638.3_FG007	0	0	0	0	0	0	0	0	0	0	0	0	0	0	0	0	0	0	0	0	0	0	0	0	0	0	0	0	0	0	0	0	0	0	0	0	0	0	0	0	0	0	0	0	0	0	0	0	0
GRMZM2G069618	181.63	184.32	195.03	272.45	247.68	231.77	128.98	83.89	150.76	194.02	130.95	153.43	168.68	178.02	158.66	152.39	153.07	144.59	164.87	127.66	126.88	108.62	162.86	160.02	160.28	157.68	182.2	206.6	186.71	95.39	93.78	97.33	129.7	164.5	141.82	105.97	126.4	133.32	91.91	92.05	96.19	109.22	101.08	90.55	103.07	99.27	111.58	114.68	94.42
GRMZM2G353147	11.39	13.76	14.46	12.59	13.89	14.17	9.12	6.8	14.29	18.66	16.02	16.6	10.17	11.72	8.81	11.47	10.68	9.26	14.02	9.3	12.91	13.2	14.34	16.75	12.92	12.93	12.8	13.73	15.74	14.64	12.62	11.55	13.49	13.77	14.41	14.49	16.1	14.93	15.6	14.69	16.83	16.15	18.63	17.04	16.95	13.94	14.99	9.52	17.43
GRMZM2G013588	8	6.48	8.31	13.44	14.3	11.84	4.82	5.69	8.72	3.74	3.01	3.85	10.64	8.22	8.99	11.06	11.3	11.12	7.69	4.64	5.27	5.15	4.17	4.9	7.45	8.8	11.4	11.78	13.59	10.74	10.66	11.11	3.87	4.01	5.08	0.63	0.47	1.07	9.06	9.08	11.51	2.36	2.14	4.7	2.95	3.66	6.05	3.92	4.3
GRMZM2G107597	15.09	23.83	23.85	0	0	0	17.12	25.92	20.71	33.4	38.83	35.75	0	9.55	0	11.76	5.34	12.57	7.88	14.83	34.29	15.99	24.43	16.46	12.06	15.28	0	0	0	0	5.14	0	5.47	14.87	6.36	32.12	50.25	53.36	0	0	0	12.53	5.96	9.32	6.91	0	3.42	0	6.63
GRMZM2G015226	0	0	0	0	0	0	0	0	0	0	0	0	0	0	0	0	0	0	0	0	0	1.28	0	0	0	0	0	0	0	0	0	0	0	0	0	0	0	0	0	0	0	0	0	0	0	0	0	0	0
GRMZM2G073969	0	0	0	0	0	0	0	0	0	0	0	0	0	0	0	0	0	0	0	0	0	0	0	0	0	0	0	0	0	0	0	0	0	0	0	0	0	0	0	0	0	27.15	24.95	11.96	9.77	0	3.59	0	0
GRMZM2G073755	47.59	40.68	41.74	24.55	25.42	17.81	77.28	69.5	65.1	31.22	28.31	36.3	66.02	86.63	89.72	40.92	38.31	55.75	192.63	190.75	191.57	227.49	218.5	253.33	115.26	158.95	63.03	78.68	61.37	116.38	144.07	99.79	164.11	222.47	144.29	159.13	151.71	139.28	174.74	197.77	211.35	314.78	256.71	281.45	327.61	283.83	312.39	285.51	316.77
AC206840.3_FG002	97.49	110.88	129.99	148.34	130.14	126.04	142.44	101.82	104.31	82.49	92.61	82.03	110.59	108.52	70.41	109.05	92.72	102.6	82.17	106.92	108.41	92.34	105.92	64.4	91.39	68.65	123.58	177.46	156.72	99.38	89.87	98.8	88.7	86.89	105.87	108.78	93.88	83.15	82.7	108.79	94.83	151.29	151.35	132.01	135.95	113.47	170.74	135.63	144.71
GRMZM5G838433	0	0	0	0	0	0	0	0	0	0	0	0	0	0	0	0	0	0	0	0	0	1.28	0	0	0	0	0	0	0	0	0	0	0	0	0	0	0	0	0	0	0	0	0	0	0	0	0	0	0
GRMZM2G158676	96.02	74.57	94.35	158.42	177.2	164.83	61.5	77.59	58.85	47.48	40.35	52.82	52.31	73.94	57.66	95.7	104.25	85.16	67.79	71.97	46.54	67.39	64.15	66.94	72.58	58.39	112.06	136.23	149.37	82.53	56.67	70.75	61.26	61.59	59.57	46.16	44.14	53.07	83.54	88.15	87.78	65.58	60.95	78.2	73.66	62.75	106.53	98.15	77.39
GRMZM2G158662	277.75	262.37	257.89	281.48	270.72	212.06	277.2	219.19	246.54	271.24	278.66	283.17	224.96	221.03	217.68	246.46	217.94	222.09	221.13	248.18	183.82	171.03	244.89	214.88	212.4	227.44	230.8	233.33	232.64	125.85	151.81	147.52	151.11	165.5	153.65	122.73	114.53	114.66	185.95	183.04	192.36	144.68	105.82	133.17	142.89	135.3	258.01	255.91	160.79
GRMZM2G018229	154.4	137.67	154.77	258.41	298.69	277.78	121.22	75.26	103.75	80.69	82.38	87.3	92.09	90.28	72.31	200.76	174.21	160.12	99.4	123.72	91.98	101.52	117.83	100.13	112.24	103.53	205.83	238.44	237.82	128.67	114.44	126.51	86.24	120.4	98.6	71.21	83.27	80.72	124.81	124.48	124.23	116.73	125.8	117.76	128.75	104.58	163.88	151.65	141.76
GRMZM2G322917	28.51	17.42	27.44	38.8	42.32	23.17	22.58	34.45	8.18	9.99	0	0	42.36	33.64	35.78	23.69	15.98	22.19	26.07	17.82	17.47	11.51	10.59	13.35	16.9	8.68	25.17	29.69	40.04	17.36	19.69	0	9.57	12.34	0	0	6.86	15.43	44.91	44.83	34.65	0	0	13.69	8.39	0	22.66	24.6	19.49
GRMZM2G019027	0	0	0	0	0	0	0	0	0	0	0	0	0	0	0	0	0	0	0	0	0	0	0	0	0	0	0	0	0	0	0	0	0	0	0	0	1.54	0	0	0	0	0	0	0	0	0	0	0	0
AC214145.2_FG002	0	0	0	0	0	0	0	0	0	0	0	0	0	0	0	0	0	0	0	0	0	0	0	0	0	0	0	0	0	0	0	0	0	0	0	0	0	0	0	0	0	0	0	0	0	0	0	0	0
GRMZM5G828060	0	0	0	0	0	0	0	0	0	0	0	0	0	0	0	0	0	0	0	0	0	0	0	0	0	0	0	0	0	0	0	0	0	0	0	0	1.7	0	0	0	0	0	0	0	0	0	0	0	0
GRMZM2G552469	0	0	0	0	0	0	0	0	0	0	0	0	0	0	0	0	0	0	0	0	0	0	0	0	0	0	0	0	0	0	0	0	0	0	0	0	0	0	0	0	0	0	0	0	0	0	0	0	0
GRMZM2G417219	0	0	0	0	0	0	0	0	0	0	0	0	0	0	0	0	0	0	0	0	0	0	0	0	0	0	0	0	0	0	0	0	0	0	0	0	0	0	0	0	0	0	0	0	0	0	0	0	0
GRMZM2G439988	0	0	0	0	0	0	0	0	0	0	0	0	0	0	0	0	0	0	0	0	0	0	0	0	0	0	0	0	0	0	0	0	0	0	0	0	0	0	0	0	0	0	0	0	0	0	0	0	0
GRMZM2G421429	0	0	0	0	0	0	0	0	0	0	0	0	0	0	0	0	0	0	0	0	0	0	0	0	0	0	0	0	0	0	0	0	0	0	0	0	0	0	0	0	0	0	0	0	0	0	0	0	0
GRMZM5G849959	46.27	45.56	48.6	51.94	65.41	73.96	44.33	42.97	50.71	48.43	46.22	51.73	47.24	47.4	51.47	67.3	56.93	54.4	42.56	39	38.4	46.14	40.22	44.09	40.14	44.92	53.12	64.64	53.28	50.85	51.82	47.64	36.8	47.06	42.93	42.26	56.78	50.72	46.96	57.72	53.27	54.38	50.6	56.35	59.49	36.57	48.96	55.37	68
GRMZM2G064814	19.71	15.6	21.57	0	0	0	42.01	32.56	34.23	8.96	0	0	0	17.18	18.28	32.26	51.09	30.28	44.35	40.86	16.12	31.59	70.45	54.08	10.81	47.73	6.62	0	0	8.76	35.54	8.99	0	0	0	0	11.97	12.16	0	0	0	12.96	33.84	12.64	18.5	12.75	2.45	0	0
GRMZM2G042074	200.12	201.86	228.18	253.05	244.35	213.1	157.97	112.42	226.76	303.23	275.91	281.29	210.96	210.49	216.65	229.27	211.92	225.74	199.04	159.55	176.74	149.97	168.53	200.15	171.01	189.59	201.95	208.81	188.91	156.8	150.21	162.32	196.32	189.09	207.53	187.62	202.07	185.12	127.69	116.23	120.34	156.1	151.45	176.54	168.97	170.79	135.75	142.76	138.15
GRMZM2G030072	56.07	46.07	68.96	97.77	92.34	96.39	39.3	54.48	48.84	40.28	29.64	40.46	41.89	47.31	35.71	65.33	59.9	49.31	66.42	46.85	55.08	50.9	62.87	61.64	59.17	68.41	75.86	82.31	75	47.27	53.04	52.71	53.17	56.04	57.35	47.57	51.51	45.94	88.37	72.47	71.8	59.42	58.44	64.88	68.12	46.18	50.69	47.53	69.78
GRMZM2G133978	0	0	0	11.59	0	0	0	0	0	0	0	0	0	0	0	0	0	0	5.94	0	0	5.23	6.56	0	0	0	0	14.49	8.29	0	0	0	11.39	9.96	13.59	0	0	0	0	0	0	0	0	0	0	0	6.37	0	0
GRMZM2G133986	20.68	15.45	15.28	22.03	31.43	20.68	9.23	12.48	13.94	7.81	8.78	3.61	6.47	17.2	13.84	21.24	13.76	22.1	15.28	11.75	11.77	12.88	18.97	10.82	21.17	18.27	30.18	28.06	30.98	16.46	16.67	24.7	15.69	12.49	12.51	6.3	7.64	6.93	23.75	30.41	23.54	16.37	21.3	18.09	20.31	11.64	17.5	11.35	35.26
GRMZM2G134109	1437.31	1362.44	1728.97	3124.21	3536.97	3569.18	1216.71	765.01	744.3	799.37	555.57	804.88	831.27	651.84	628.56	2031.48	1493.19	1294.3	892.77	1125.19	1023.8	920.69	1032.29	844.09	1041.74	868.58	2136.4	2864.44	2953.29	1094.84	1125.53	1145.72	910.92	1048.83	1039.93	353.71	412.17	415.99	912.7	919.63	924.99	949.64	1027.39	1054.79	1119.38	708.4	1566.03	1481.79	1156.4
GRMZM2G075290	0	0	0	0	0	0	0	0	0	0	0	0	0	0	0	0	0	0	0	0	0	0	0	0	0	0	0	0	0	0	0	0	0	0	0	0	0	0	0	0	0	0	0	0	0	0	0	0	0
GRMZM2G075502	119.52	120.14	109.74	56.04	46.07	38.78	138.76	123.51	150.77	109.8	100.26	104.16	192.84	238.84	227.53	38.83	48.46	62.15	121.07	119.2	99.23	169.55	184.45	141.5	120.76	98.13	43.82	37.98	55.56	163.98	157.47	166.99	117.51	158.82	129.51	174.84	178.66	195.98	174.33	207.65	208.38	374.18	313.32	303.63	323.94	379.47	283.06	276.26	252.68
GRMZM2G155680	0	0	0	0	0	0	0	0	0	0	0	0	0	0	0	0	0	0	0	0	0	0	0	0	0	0	0	0	0	0	0	0	0	0	0	0	0	0	0	0	0	0	0	0	0	0	0	0	0
AC209438.4_FG002	0	0	0	0	0	0	0	0	0	0	0	0	0	0	0	0	0	0	0	0	0	0	0	0	0	0	0	0	0	0	0	0	0	0	0	0	0	0	0	0	0	0	0	0	0	0	0	0	0
GRMZM5G893926	0	0	0	0	0	0	0	0	0	0	0	0	0	0	0	0	0	0	0	0	0	0	0	0	0	0	0	0	0	0	0	0	0	0	0	0	0	0	0	0	0	0	0	0	0	0	0	0	0
GRMZM2G177532	65.77	91.39	99.68	108.3	118.31	120.66	89.5	86.4	77.77	109.47	81.7	106.95	123.94	106.96	117.56	80.56	58.95	41.05	77.27	95.8	68.68	78.12	81.24	74.6	50.7	69.75	102.74	138.03	116.25	59.22	51.56	65.72	80.53	74.26	81.99	87.96	100.8	80.84	96.31	99.51	88.85	78.02	77.86	75.17	77.69	70.3	100.86	103.05	61.96
GRMZM2G097843	7.32	9.41	11.24	7.34	7.24	9.65	8.29	3.64	15.39	11.41	11.22	12.3	11.87	10.24	10.87	10.43	10.6	12.15	9.78	8.82	11.13	11.51	12.54	15.04	8.87	11.72	8.93	7.32	7.19	10.67	11.65	9.75	10.57	10.34	10.14	13.9	11.77	11.49	11.76	15.5	14.12	11.65	15.02	13.66	11.02	12.13	7.3	8.36	12.57
GRMZM2G083689	144.1	106.81	125.74	205.73	200.09	197.16	76.13	52.55	116.33	89.18	81.04	90.21	105.55	106.28	107.6	180.26	145.99	149.82	114.79	88.01	99.45	97.71	98.89	104.34	107.09	105.52	187.55	206.35	220.23	136.41	138.64	132.64	112.66	116.81	109.46	84.01	91.17	86.08	154.89	161.77	147.86	120.01	99	133.96	116.78	103.15	104.05	104.78	133.64
GRMZM2G552278	6.19	6.27	5.88	1.35	0.88	2.01	5.91	7.1	8.84	7.09	6.26	7.67	8.39	6.74	8.64	4	5.02	5.05	4.8	3.59	4.95	5.99	5.08	4.87	4.31	5.45	1.38	0.86	1.18	2.88	4.7	4.75	3.9	4.99	2.85	6.92	6.3	6.23	4.25	4.66	4.39	5.75	3.89	7.24	5.85	7.06	4.97	4.63	9.98
AC205888.4_FG004	0	0	0	0	0	0	0	0	0	0.69	0.92	0.59	0	0	0	0	0	0	0	0	0	0	0	0	0	0	0	0	0.13	0	0	0	0	0	0	0	0	0	0	0	0	0	0	0	0	0	0	0	0
GRMZM2G117228	5.81	2.84	2.47	2.34	0	0	0	0	7.26	4.69	5.1	4.03	5.07	7.58	7.55	2.45	0	3.35	3.25	1.81	3.7	2.43	2.4	3.64	4.01	5.5	1.89	0	1.54	2.57	3.14	3.38	2.88	4.64	3.52	2.38	5.42	4.1	4.33	0	4.06	3.68	3.45	4.32	1.16	3.23	2.91	2.73	2.91
GRMZM2G133322	0	14.11	9.5	14.3	14.99	18.8	0	0	0	2.17	0	0	0	0	0	25.64	86.44	29.56	5.5	0	0	2.14	6.85	16.77	0	0	0	0	2.58	0	0	0	0	0	0	0	0	0	0	0	0	0	0	0	0	0	1.59	0	0
GRMZM2G400352	0	0	0	0.18	0.1	0	0	0	0	0	0.14	0	0	0	0	0.31	0.93	1.21	0	0	0	0.21	0.35	0	0	0	0.07	0	0.08	0	0	0	0.07	0	0	0.14	0.48	0.11	2.33	2.55	2.22	0	0	0.08	0.05	0	0.14	0	0
GRMZM5G896731	39.06	45.09	46.36	67.05	73.13	72.47	45.16	49.05	38.59	34.57	26.63	28.47	44.22	28.13	27.68	49.73	35.23	26.76	27.41	45.86	35.61	34.5	39.47	32.57	34.08	31.87	53.59	65.68	69.6	41.23	29.47	39.19	34.7	32.5	29.04	55.66	38.15	39.48	43.69	59.66	54.68	30.16	32.62	31.58	32.95	28.23	47.83	37.7	50.11
AC205502.4_FG004	6.31	17.01	6.58	1.79	1.33	0	55.98	18.25	53.09	22.11	29.42	32.08	0.19	0.48	0	40.81	22.27	10.79	6.32	36.91	13.29	23.22	16.74	18.72	9.71	13.17	5.64	1.6	5.43	1.6	0.73	9.48	6.03	5.61	11.36	116.37	67.32	63.33	3.55	2.19	4.11	3.62	4.01	2.47	0.93	4.15	3.71	4.3	4.65
GRMZM5G882821	20.29	24.38	23.99	3.46	0	0	33.78	27.39	30.48	50.29	45.76	47.97	15.02	24.67	17.21	11.92	8.36	6.59	26.22	28.68	35.23	25.56	33.72	29.22	20.43	26.88	2.7	2.19	2.54	23.65	23.79	22.47	24.72	23.76	23.44	56.5	55.54	51.41	14.99	16.95	21.87	48.38	23.62	40.14	35.33	32.94	37.19	40.11	42.64
GRMZM2G052034	230.32	298.65	266.11	157.17	172.16	145.92	384.13	424.27	316.52	234.03	233.66	240.83	627.63	578.18	588.23	161.99	177.48	178	223.58	281.08	223.51	214.52	196.29	210.37	198.45	205.23	135.91	145.92	131.22	205.38	145.63	170.65	249.64	205.1	219.34	299.24	243.53	248.03	30.97	25.25	20.19	67.35	63.44	80.82	84.58	66.99	66.39	72.66	34.36
GRMZM2G052148	71.07	62.58	77.74	114.85	111.11	118.19	49.84	36.12	69.79	36.51	38	44.29	73.41	65.24	60.75	95.08	87.16	88.1	56.45	44.17	59.53	51.95	56.39	60.16	57.26	65.98	91.74	100.75	110.46	82.98	84.86	87.68	52.04	53.55	58.5	35.38	46.2	39.78	121.94	134.93	133.92	64.82	72.35	73.52	66.88	62.3	63.4	70.95	84.39
GRMZM2G052206	38.46	43.86	42.39	44.27	50.62	59.04	41.15	47.44	40.82	59.69	58.36	59.7	21.17	26.03	19.29	53.04	37.23	31.3	50.91	49.77	51.61	40.57	51.28	51	43.43	51.58	70.43	68	73.42	49.02	43.58	52.65	41.4	34.06	42.81	45.23	45.32	36.34	22.85	28.77	28.36	29.44	33.91	31.86	36.68	36.94	36.79	35.7	37.58
GRMZM2G124576	285.95	214.71	275.47	438.33	474.24	469.06	134.51	110.73	170.47	139.06	105.01	148.69	182.37	164.07	166.66	373.74	330.29	257.48	155.61	116.09	147.81	140.07	142.12	159.66	168.87	167.07	393.21	406.3	472.49	236.84	224.03	217.37	141.41	172.53	176.87	75.97	93.14	81.21	239.94	224.49	274.38	143.78	180.52	179.93	180.61	146.08	234.02	176.46	209.37
GRMZM2G425079	0	0	0	0	0	0	0	0	0	0	0	0	0	0	0	0	0	0	0	0	0	0	0	0	0	0	0	0	0	0	0	0	0	0	0	0	0	0	0	0	0	0	0	0	0	0	0	0	0
GRMZM2G356155	0	1.08	1.2	0	1.68	0	0.74	0	1.23	1.21	1.48	1.78	0.68	1.13	1.58	0	0	0	1.36	0.74	1.09	0.67	0.9	0.63	0	0	0.93	1.33	1.25	1.49	0.72	0.85	1.24	0.9	1	0.91	0.84	1.31	1.53	0	0	1.61	0.98	1.08	1.35	1.27	1.28	1.48	1.05
GRMZM2G134671	72.55	76.63	70.83	51.37	48.1	50.95	123.34	124.26	103.68	139.22	173.06	132.02	74.28	94.8	69.48	41.21	29.63	31.43	63.65	76.72	71.36	76.85	79.17	72.73	61.43	55.65	57.31	55.96	65.66	68.57	81.51	69.58	64.06	85.84	71.89	141.23	134.41	120.36	34.14	36.83	35.24	82.37	67.85	70.24	78.43	60.8	107.77	104.59	118.53
GRMZM2G063048	0	0	0	0	0	0	0	0	0	0	3.81	0	0	4.22	0	0	0	0	0	0	0	2.27	1.33	0	0	0	0	0	0	0	0	0	0	0	0	0	0	0	0	0	0	0	0	0	0	0	2.45	5	0
GRMZM5G801330	0	0	0	0	0	0	0	0	0	0	0	0	0	0	0	0	0	0	0	0	0	0	0	0	0	0	0	0	0	0	0	0	0	0	0	0	0	0	0	0	0	0	0	0	0	0	0	0	0
GRMZM2G038598	58.3	58.96	70.87	79.8	112.89	94.25	65.4	16.47	41.74	89.87	68.72	73.67	27.97	23.41	15.77	60.11	61.88	42.26	131.94	144.06	185.82	132.19	151.17	130.72	96.05	101.18	100.7	108.34	115.27	88.07	99.48	100.29	132.05	162.78	138.16	363.52	352.78	326.76	22.1	22.13	18.32	86.71	99.98	77.06	69.58	75.08	34.69	34.27	45.63
GRMZM2G392172	0.67	0.48	0.43	0.71	0.46	0	0	0	0.34	0.57	0.83	0.78	0.72	0.53	1.11	0	0	0	0.33	0	0	0.32	0.29	0.39	0	0.44	0.51	0.63	0.5	0.75	0.51	0.36	0.45	0.28	0.3	0.26	0.26	0.46	0	0	0	0.27	0	0.31	0.25	0.42	0.29	0	0
GRMZM2G392177	0	0	0	0	0	0	0	0	0	0	0	0	0	0	0	0	0	0	0	0	0	0	0	0	0	0	0	0	0	0	0	0	0	0	0	0	0	0	0	0	0	0	0	0	0	0	0	0	0
GRMZM2G347708	0	0	0	0	0	0	0	0	0	0	0	0	0	0	0	0	0	0	0	2.34	0	1.09	1.5	2.36	0	0	0	0	0	0	0	0	0	0	0	0	0	0	0	0	0	0	0	0	0	0	0.86	0	0
GRMZM2G088166	0	0	0	0	0	0	0	0	0	0	0	0	0	0	0	0	0	0	0	0	0	0	0	0	0	0	0	0	0	0	0	0	0	0	0	0	0	0	0	0	0	0	0	0	0	0	0	0	0
GRMZM2G082034	0	0	0	0	0	0	0	0	4.14	0	0	0	0	0	0	3.84	7.19	13.41	12.8	18.35	14.57	16.28	18.25	12.22	5.42	6.9	0	0	3.75	0	0	0	8.1	11.48	3.97	25.12	15.93	18.13	0	0	0	34.74	13.46	25.56	23.83	16.81	25.15	41.87	14.89
GRMZM2G378907	272.45	296.01	303.19	209.24	165.45	167.3	347.36	257.1	354.64	500.92	499.56	504.94	298.92	273.32	311.18	303.75	276.21	298.67	311.54	286.99	260.44	282.48	295.35	304.4	280.16	290.27	242.08	212.84	206.29	264.14	264.73	266.11	247	269.49	269.88	306.14	303.29	308.49	134.04	126.55	134.22	284.7	248.57	283.27	264.93	297.09	372.02	334.73	323.92
GRMZM2G169890	1090.46	1470.48	1123.79	822.11	927.93	863.87	2071.79	1368.7	1428.16	1472.14	1498.45	1363.48	773.97	874.57	744.21	1445.88	1685.53	1082.52	778.06	1195.95	693.97	969.48	798.04	709.85	926.28	747.65	712.36	685.34	939.51	804.86	886.11	935.66	876.66	997.98	767.92	1069.02	1003.06	956.19	780.08	788.18	1311.71	1510.62	977.57	1438.53	1125.09	905.15	2229.66	1854.49	1507.9
GRMZM2G467072	0	7.27	0	0	0	0	16.57	0	0	0	8.3	0	0	0	0	12.82	15.39	16.9	7.99	6.8	12.67	10.25	6.96	8.52	0	0	0	0	2.38	0	9.2	0	0	0	0	17.85	12.05	26.84	0	0	0	0	0	0	4.97	0	0	0	0
GRMZM2G000923	867.77	818.59	925.91	1431.66	1604.93	1638.43	897.78	698.82	654.24	600.07	474.51	557.31	769.47	684.28	658.22	1036.35	810.66	701.62	674.39	771.25	662.63	819.43	727.78	680.62	735.43	637.06	1125.63	1326.89	1362.58	781.65	797.35	766.7	620.23	822.69	660.75	501.57	560.19	520.83	670.5	836.5	781.44	763.68	858.4	803.68	835.98	552.77	962.02	1023.2	885.07
GRMZM2G144995	366.23	276.99	355.71	696.3	657	593.31	198.89	254.83	193.33	140.64	108.89	138.73	182.56	148.63	146.89	474.71	442.76	362.8	237.27	251.37	227.24	227.2	237.63	247.79	280.18	225.68	540.48	580.31	683.34	376.09	332.18	342.97	268.01	266.29	281.84	126.63	125.82	125.76	384.74	465.19	421.39	255.19	289.35	305.99	322.83	237.45	469.2	357.81	400.04
GRMZM2G445791	4.09	3.66	3.82	1	1.1	0.83	3.14	0.93	4.37	6.01	7.16	6.57	3.5	4.47	3.93	4.26	7.19	7.23	4.61	3.51	5.2	3.69	3.98	3.82	3.31	3.83	1.29	1.37	0.76	2.84	3.53	2.37	2.69	3.89	3.6	5.87	4.7	4.66	5.48	3.92	4.51	3.23	2.85	3.81	3.01	2.3	1.94	2.92	2.6
GRMZM2G144868	183.41	159.01	209.04	329.69	375.19	356.33	117.36	124.04	152.13	119.02	103.77	114.23	148.28	146.7	155.37	230	187.88	169.33	168.28	157.27	168.08	210.83	184.33	160.93	164	147.94	309.82	378.9	394.03	182.66	180.65	172.23	181.45	180.66	173.39	175.46	195.98	171.57	311.23	380.7	365.39	221.69	276.51	242.67	232.53	196.38	196.47	187.95	293.17
GRMZM2G469162	66.23	47.2	58.37	70.93	59.7	66.04	23.14	24.31	63.52	67.29	70.47	62.49	60.66	58.05	57.5	66.7	48.78	50.97	53.25	28.97	45.13	35.17	40.29	54.85	42.7	48.76	61.88	59.61	70.29	60.29	53.26	59.18	54.16	48.51	57.2	45.96	48.31	45.35	49.35	54.69	54.27	45.42	43.59	46.68	48.27	52.11	44.87	34.04	52.69
AC195378.3_FG001	0	0	0	0	0	0	0	0	0	0	0	0	0	0	0	0	0	0	0	0	0	0	0	0	0	0	0	0	0	0	0	0	0	0	0	0	0	0	0	0	0	0	0	0	0	0	0	0	0
GRMZM2G566688	0	0	0	0	1.42	0	1	0	1.27	0	1.01	0	0	1.22	2.1	0	1.12	0	0.93	0	0.87	1.48	1.14	0	0	0.83	1.99	0	1.44	0	0	1.94	1.7	1.3	1.24	1.11	1.02	0.98	0	0	0	1	1.3	1.29	1.38	1.61	1.05	0	0
GRMZM2G009232	164.73	201.84	165.95	233.37	271.24	376.33	77.58	56.29	52.74	455.32	349.94	363.94	0	3.06	0	252.28	60.09	43.16	175.25	262.07	146.36	10.62	59.01	33.74	132.35	216.77	265.35	241.37	325.44	35.57	27.45	42.5	39.92	29.92	38.05	19.16	24.21	19.17	6.71	7.43	7.36	6.32	4.97	9.02	14.31	20.59	18.78	29.62	0
GRMZM2G308666	10.96	8.13	8.47	7.65	10.63	14.74	8.36	0	8.84	14.38	16.32	10.15	0	0	0	26.56	54.8	77.45	11.22	20.83	11.34	3.5	8.12	7.1	10.96	14	12.81	12.35	8.36	15.16	7.67	6.89	1.94	3.06	6.53	5.8	6.59	4.85	0	0	0	5.39	2.72	5.99	3.66	6.9	6.47	11.14	3.54
GRMZM2G091648	0	12.09	8.5	0	0	0	27.37	0	22.71	19.72	24.68	23.08	0	0	0	0	0	13.68	37.61	43.72	13.96	30.49	42.94	32.39	35.1	31.83	14.42	0	5.68	15.36	28.52	25.57	47.55	34.58	25.13	13.04	24.04	20.17	506.32	509.18	550.55	75.59	61.98	85.53	97.58	59.76	584.87	527.86	422.01
[truncated: 37,890 more rows]
[truncated: 176 more columns]
